# Supplementary material for: Transposable elements acquire time- and sex-specific transcriptional and epigenetic signatures along mouse fetal gonad development
Source: Front Cell Dev Biol. 2024 Jan 12;11:1327410. doi: 10.3389/fcell.2023.1327410 (PMC10811072; doi:10.3389/fcell.2023.1327410)
Supplement: Supplementary file 2 [file DataSheet4.XLSX]

## Sheet: TE_histone_marks_count
	Number of open TE with histone marks:
	Histone marks	XX	XY
	H3K4me3	2022	120
	H3K4me3+H3K27ac	3705	7124
	H3K27ac	3725	14570
	H3K27me3	638	203
	H3K4me3+H3K27me3	152	10
	No peak	12034	9367
	Other	106	140
	Total	22382	31534

## Sheet: pre-granulosa_accessible_TEs
seqnames	start	end	width	name	Class	Family	H3K4me3	H3K27ac	H3K27me3	category	annotation	geneId	distanceToTSS
chr1	158972424	158973959	1536	chr1|158972423|158973959|MMERVK9E_I-int:ERVK:LTR|-	LTR	ERVK	0	1	0	H3K27ac	Intron (NR_163823/1600012P17Rik, intron 2 of 2)	1600012P17Rik	6503
chr1	158974026	158974499	474	chr1|158974025|158974499|MERV1_LTR:ERV1:LTR|+	LTR	ERV1	0	1	0	H3K27ac	Intron (NR_163823/1600012P17Rik, intron 2 of 2)	1600012P17Rik	5963
chr1	177740420	177740600	181	chr1|177740419|177740600|B3A:B2:SINE|-	SINE	B2	0	1	0	H3K27ac	Intron (NM_027077/1700016C15Rik, intron 2 of 5)	1700016C15Rik	10606
chr1	138919530	138919930	401	chr1|138919529|138919930|MTD:ERVL-MaLR:LTR|-	LTR	ERVL-MaLR	0	1	0	H3K27ac	Distal Intergenic	1700019P21Rik	-42580
chr1	138919993	138920454	462	chr1|138919992|138920454|RLTR30D_MM:ERV1:LTR|-	LTR	ERV1	0	1	0	H3K27ac	Distal Intergenic	1700019P21Rik	-43043
chr1	73169346	73169629	284	chr1|73169345|73169629|LTR33A_:ERVL:LTR|+	LTR	ERVL	0	1	0	H3K27ac	Distal Intergenic	1700027A15Rik	144760
chr1	39838576	39838994	419	chr1|39838575|39838994|L1ME3A:L1:LINE|-	LINE	L1	0	1	0	H3K27ac	Distal Intergenic	1700066B17Rik	8336
chr1	39845781	39846142	362	chr1|39845780|39846142|Charlie15b:hAT-Charlie:DNA|+	DNA	hAT-Charlie	0	1	0	H3K27ac	Promoter (1-2kb)	1700066B17Rik	1188
chr1	157380989	157381138	150	chr1|157380988|157381138|B1_Mur2:Alu:SINE|+	SINE	Alu	0	1	0	H3K27ac	Intron (NM_177644/Rasal2, intron 1 of 17)	2810025M15Rik	-31214
chr1	194336935	194337062	128	chr1|194336934|194337062|MER5A1:hAT-Charlie:DNA|+	DNA	hAT-Charlie	0	1	0	H3K27ac	Distal Intergenic	4930503O07Rik	-114176
chr1	96745854	96746496	643	chr1|96745853|96746496|L1_Mus2:L1:LINE|+	LINE	L1	0	1	0	H3K27ac	Distal Intergenic	4930533P14Rik	-83281
chr1	96746536	96746699	164	chr1|96746535|96746699|L1MC:L1:LINE|-	LINE	L1	0	1	0	H3K27ac	Distal Intergenic	4930533P14Rik	-83963
chr1	57296746	57296822	77	chr1|57296745|57296822|RSINE1:B4:SINE|+	SINE	B4	0	1	0	H3K27ac	Distal Intergenic	4930558J18Rik	80722
chr1	140885253	140886128	876	chr1|140885252|140886128|MYSERV6-int:ERVK:LTR|-	LTR	ERVK	0	1	0	H3K27ac	Distal Intergenic	4930590L20Rik	-228851
chr1	140886112	140887662	1551	chr1|140886111|140887662|MYSERV6-int:ERVK:LTR|-	LTR	ERVK	0	1	0	H3K27ac	Distal Intergenic	4930590L20Rik	-229710
chr1	141208555	141208674	120	chr1|141208554|141208674|RMER20B:ERVK:LTR|+	LTR	ERVK	0	1	0	H3K27ac	Distal Intergenic	4930590L20Rik	-552153
chr1	141097407	141097695	289	chr1|141097406|141097695|L1_Mur2:L1:LINE|-	LINE	L1	0	1	0	H3K27ac	Distal Intergenic	4930590L20Rik	-441005
chr1	141745858	141746108	251	chr1|141745857|141746108|RLTR49:ERVK:LTR|+	LTR	ERVK	0	1	0	H3K27ac	Distal Intergenic	4930590L20Rik	-1089456
chr1	141746093	141746395	303	chr1|141746092|141746395|RLTR49:ERVK:LTR|+	LTR	ERVK	0	1	0	H3K27ac	Distal Intergenic	4930590L20Rik	-1089691
chr1	37509116	37509541	426	chr1|37509115|37509541|RMER10A:ERVL:LTR|+	LTR	ERVL	0	1	0	H3K27ac	Intron (NM_001290801/Mgat4a, intron 1 of 14)	4930594C11Rik	-20511
chr1	139160072	139160165	94	chr1|139160071|139160165|L1MCc:L1:LINE|-	LINE	L1	0	1	0	H3K27ac	Intron (NM_001166501/Dennd1b, intron 19 of 21)	4930596I21Rik	182415
chr1	26640126	26640427	302	chr1|26640125|26640427|MTE2b:ERVL-MaLR:LTR|+	LTR	ERVL-MaLR	0	1	0	H3K27ac	Distal Intergenic	4931408C20Rik	47033
chr1	136431560	136431680	121	chr1|136431559|136431680|PB1D10:Alu:SINE|+	SINE	Alu	0	1	0	H3K27ac	Intron (NM_026500/Ddx59, intron 4 of 7)	9230116N13Rik	-16041
chr1	136431679	136431746	68	chr1|136431678|136431746|ID4:ID:SINE|+	SINE	ID	0	1	0	H3K27ac	Intron (NM_026500/Ddx59, intron 4 of 7)	9230116N13Rik	-16160
chr1	136431811	136431897	87	chr1|136431810|136431897|PB1D7:Alu:SINE|-	SINE	Alu	0	1	0	H3K27ac	Intron (NM_026500/Ddx59, intron 4 of 7)	9230116N13Rik	-16292
chr1	61444946	61445967	1022	chr1|61444945|61445967|L1ME3:L1:LINE|+	LINE	L1	0	1	0	H3K27ac	Distal Intergenic	9530026F06Rik	66514
chr1	11578831	11580530	1700	chr1|11578830|11580530|L1VL2:L1:LINE|-	LINE	L1	0	1	0	H3K27ac	Intron (NM_001160370/A830018L16Rik, intron 5 of 6)	A830018L16Rik	164726
chr1	11580508	11580713	206	chr1|11580507|11580713|L1VL2:L1:LINE|-	LINE	L1	0	1	0	H3K27ac	Intron (NM_001160370/A830018L16Rik, intron 5 of 6)	A830018L16Rik	166403
chr1	11580725	11580804	80	chr1|11580724|11580804|L1VL2:L1:LINE|-	LINE	L1	0	1	0	H3K27ac	Intron (NM_001160370/A830018L16Rik, intron 5 of 6)	A830018L16Rik	166620
chr1	11580968	11581206	239	chr1|11580967|11581206|MLT1H-int:ERVL-MaLR:LTR|-	LTR	ERVL-MaLR	0	1	0	H3K27ac	Intron (NM_001160370/A830018L16Rik, intron 5 of 6)	A830018L16Rik	166863
chr1	125023056	125023128	73	chr1|125023055|125023128|Lx8:L1:LINE|+	LINE	L1	0	1	0	H3K27ac	Distal Intergenic	Actr3	412599
chr1	125023132	125023292	161	chr1|125023131|125023292|B3A:B2:SINE|+	SINE	B2	0	1	0	H3K27ac	Distal Intergenic	Actr3	412435
chr1	89565255	89565399	145	chr1|89565254|89565399|ID_B1:B4:SINE|+	SINE	B4	0	1	0	H3K27ac	Intron (NM_001037136/Agap1, intron 1 of 16)	Agap1	110444
chr1	59211591	59211667	77	chr1|59211590|59211667|B1F:Alu:SINE|+	SINE	Alu	0	1	0	H3K27ac	Intron (NM_001159948/Als2, intron 4 of 33)	Als2	25426
chr1	59211878	59211961	84	chr1|59211877|59211961|PB1D10:Alu:SINE|+	SINE	Alu	0	1	0	H3K27ac	Intron (NM_001159948/Als2, intron 4 of 33)	Als2	25132
chr1	58101900	58102106	207	chr1|58101899|58102106|B3:B2:SINE|+	SINE	B2	0	1	0	H3K27ac	Intron (NM_009676/Aox1, intron 31 of 34)	Aox3	-11030
chr1	172854819	172854889	71	chr1|172854818|172854889|MER57D:ERV1:LTR|+	LTR	ERV1	0	1	0	H3K27ac	Distal Intergenic	Apcs	40165
chr1	172854912	172855121	210	chr1|172854911|172855121|Lx9:L1:LINE|-	LINE	L1	0	1	0	H3K27ac	Distal Intergenic	Apcs	39933
chr1	172855115	172855264	150	chr1|172855114|172855264|Lx9:L1:LINE|+	LINE	L1	0	1	0	H3K27ac	Distal Intergenic	Apcs	39790
chr1	152728028	152728125	98	chr1|152728027|152728125|PB1D10:Alu:SINE|+	SINE	Alu	0	1	0	H3K27ac	Intron (NM_001346117/Rgl1, intron 1 of 18)	Apobec4	-22426
chr1	10260696	10260884	189	chr1|10260695|10260884|LTR85a:Gypsy?:LTR|-	LTR	Gypsy?	0	1	0	H3K27ac	Distal Intergenic	Arfgef1	-28026
chr1	10260950	10261095	146	chr1|10260949|10261095|L2a:L2:LINE|-	LINE	L2	0	1	0	H3K27ac	Distal Intergenic	Arfgef1	-28280
chr1	53523189	53523401	213	chr1|53523188|53523401|ID_B1:B4:SINE|-	SINE	B4	0	1	0	H3K27ac	Intron (NM_001252070/Dnah7a, intron 38 of 65)	Asnsd1	-170437
chr1	53523443	53523585	143	chr1|53523442|53523585|RSINE1:B4:SINE|+	SINE	B4	0	1	0	H3K27ac	Intron (NM_001252070/Dnah7a, intron 38 of 65)	Asnsd1	-170691
chr1	138433902	138433944	43	chr1|138433901|138433944|LFSINE_Vert:tRNA:SINE|+	SINE	tRNA	0	1	0	H3K27ac	Distal Intergenic	Atp6v1g3	160164
chr1	138330579	138331076	498	chr1|138330578|138331076|L1MC4:L1:LINE|+	LINE	L1	0	1	0	H3K27ac	Distal Intergenic	Atp6v1g3	56841
chr1	142167043	142167344	302	chr1|142167042|142167344|MER57C2:ERV1:LTR|+	LTR	ERV1	0	1	0	H3K27ac	Distal Intergenic	B3galt2	-1473353
chr1	143202319	143202981	663	chr1|143202318|143202981|RMER17B:ERVK:LTR|-	LTR	ERVK	0	1	0	H3K27ac	Distal Intergenic	B3galt2	-437716
chr1	143653001	143653067	67	chr1|143653000|143653067|B1_Mur3:Alu:SINE|+	SINE	Alu	0	1	0	H3K27ac	Intron (NM_145991/Cdc73, intron 10 of 16)	B3galt2	12304
chr1	143653631	143653668	38	chr1|143653630|143653668|B1_Mur2:Alu:SINE|-	SINE	Alu	0	1	0	H3K27ac	Intron (NM_145991/Cdc73, intron 10 of 16)	B3galt2	12934
chr1	57296186	57296266	81	chr1|57296185|57296266|ID4:ID:SINE|+	SINE	ID	0	1	0	H3K27ac	Distal Intergenic	BC055402	-81190
chr1	146792551	146793312	762	chr1|146792550|146793312|L1M2:L1:LINE|+	LINE	L1	0	1	0	H3K27ac	Intron (NM_001357571/Brinp3, intron 7 of 8)	Brinp3	294864
chr1	183267719	183268164	446	chr1|183267718|183268164|RLTR41:ERV1:LTR|+	LTR	ERV1	0	1	0	H3K27ac	Distal Intergenic	Brox	28844
chr1	58375287	58375686	400	chr1|58375286|58375686|MTB:ERVL-MaLR:LTR|-	LTR	ERVL-MaLR	0	1	0	H3K27ac	Intron (NM_001008419/Aox2, intron 34 of 35)	Bzw1	-17212
chr1	85822361	85822534	174	chr1|85822360|85822534|MER20:hAT-Charlie:DNA|+	DNA	hAT-Charlie	0	1	0	H3K27ac	Intron (NM_001355046/Cab39, intron 3 of 9)	Cab39	28344
chr1	85822658	85822729	72	chr1|85822657|85822729|B1_Mur2:Alu:SINE|+	SINE	Alu	0	1	0	H3K27ac	Intron (NM_001355046/Cab39, intron 3 of 9)	Cab39	28641
chr1	136305346	136305502	157	chr1|136305345|136305502|L1ME4b:L1:LINE|-	LINE	L1	0	1	0	H3K27ac	Intron (NM_001347109/Camsap2, intron 2 of 17)	Camsap2	40602
chr1	182667236	182667410	175	chr1|182667235|182667410|MIR:MIR:SINE|-	SINE	MIR	0	1	0	H3K27ac	Distal Intergenic	Ccdc185	81770
chr1	165838111	165838208	98	chr1|165838110|165838208|PB1D7:Alu:SINE|+	SINE	Alu	0	1	0	H3K27ac	Intron (NM_001113391/Cd247, intron 1 of 7)	Cd247	49430
chr1	129999567	129999987	421	chr1|129999566|129999987|MTD-int:ERVL-MaLR:LTR|-	LTR	ERVL-MaLR	0	1	0	H3K27ac	Intron (NM_172485/Thsd7b, intron 15 of 27)	Cd55os	-422837
chr1	130000004	130000689	686	chr1|130000003|130000689|MTD-int:ERVL-MaLR:LTR|-	LTR	ERVL-MaLR	0	1	0	H3K27ac	Intron (NM_172485/Thsd7b, intron 15 of 27)	Cd55os	-422135
chr1	180054495	180055236	742	chr1|180054494|180055236|RMER12:ERVK:LTR|+	LTR	ERVK	0	1	0	H3K27ac	Intron (NM_001346804/Cdc42bpa, intron 5 of 35)	Cdc42bpa	93406
chr1	103611831	103611974	144	chr1|103611830|103611974|MLT1H1:ERVL-MaLR:LTR|+	LTR	ERVL-MaLR	0	1	0	H3K27ac	Distal Intergenic	Cdh20	-1156546
chr1	103612134	103612201	68	chr1|103612133|103612201|RMER15:ERVL:LTR|+	LTR	ERVL	0	1	0	H3K27ac	Distal Intergenic	Cdh20	-1156319
chr1	103612375	103612584	210	chr1|103612374|103612584|RLTR20B2:ERVK:LTR|+	LTR	ERVK	0	1	0	H3K27ac	Distal Intergenic	Cdh20	-1155936
chr1	103612569	103612889	321	chr1|103612568|103612889|RMER15:ERVL:LTR|+	LTR	ERVL	0	1	0	H3K27ac	Distal Intergenic	Cdh20	-1155631
chr1	103766943	103767011	69	chr1|103766942|103767011|L1M5:L1:LINE|+	LINE	L1	0	1	0	H3K27ac	Distal Intergenic	Cdh20	-1001509
chr1	103767641	103767843	203	chr1|103767640|103767843|B3A:B2:SINE|+	SINE	B2	0	1	0	H3K27ac	Distal Intergenic	Cdh20	-1000677
chr1	140188300	140189218	919	chr1|140188299|140189218|RLTR13D6:ERVK:LTR|+	LTR	ERVK	0	1	0	H3K27ac	Distal Intergenic	Cfh	-4889
chr1	115536104	115536581	478	chr1|115536103|115536581|RLTR40:ERVK:LTR|+	LTR	ERVK	0	1	0	H3K27ac	Distal Intergenic	Cntnap5a	-148156
chr1	115545980	115546098	119	chr1|115545979|115546098|RLTR40:ERVK:LTR|+	LTR	ERVK	0	1	0	H3K27ac	Distal Intergenic	Cntnap5a	-138639
chr1	115546217	115546484	268	chr1|115546216|115546484|B4:B4:SINE|-	SINE	B4	0	1	0	H3K27ac	Distal Intergenic	Cntnap5a	-138253
chr1	115926129	115926248	120	chr1|115926128|115926248|MER5A:hAT-Charlie:DNA|-	DNA	hAT-Charlie	0	1	0	H3K27ac	Intron (NM_001077425/Cntnap5a, intron 3 of 23)	Cntnap5a	241392
chr1	114149543	114149680	138	chr1|114149542|114149680|B4:B4:SINE|-	SINE	B4	0	1	0	H3K27ac	Distal Intergenic	Cntnap5a	-1535057
chr1	115256402	115259221	2820	chr1|115256401|115259221|Lx2B2:L1:LINE|-	LINE	L1	0	1	0	H3K27ac	Distal Intergenic	Cntnap5a	-425516
chr1	115557054	115557219	166	chr1|115557053|115557219|RSINE1:B4:SINE|+	SINE	B4	0	1	0	H3K27ac	Distal Intergenic	Cntnap5a	-127518
chr1	115658279	115658422	144	chr1|115658278|115658422|MIR:MIR:SINE|-	SINE	MIR	0	1	0	H3K27ac	Distal Intergenic	Cntnap5a	-26315
chr1	116217287	116217542	256	chr1|116217286|116217542|B4A:B4:SINE|+	SINE	B4	0	1	0	H3K27ac	Intron (NM_001077425/Cntnap5a, intron 10 of 23)	Cntnap5a	532550
chr1	99173666	99173762	97	chr1|99173665|99173762|RMER12:ERVK:LTR|-	LTR	ERVK	0	1	0	H3K27ac	Distal Intergenic	Cntnap5b	-598639
chr1	99533711	99534022	312	chr1|99533710|99534022|MTE2a:ERVL-MaLR:LTR|-	LTR	ERVL-MaLR	0	1	0	H3K27ac	Distal Intergenic	Cntnap5b	-238379
chr1	139273241	139273570	330	chr1|139273240|139273570|L1ME1:L1:LINE|-	LINE	L1	0	1	0	H3K27ac	Intron (NM_133239/Crb1, intron 5 of 11)	Crb1	103506
chr1	17985426	17986160	735	chr1|17985425|17986160|L1_Mur3:L1:LINE|+	LINE	L1	0	1	0	H3K27ac	Distal Intergenic	Crisp4	159742
chr1	65043559	65043889	331	chr1|65043558|65043889|RLTR43C:ERVK:LTR|+	LTR	ERVK	0	1	0	H3K27ac	Distal Intergenic	Cryge	7274
chr1	60920999	60921153	155	chr1|60920998|60921153|RSINE1:B4:SINE|+	SINE	B4	0	1	0	H3K27ac	Distal Intergenic	Ctla4	11974
chr1	128723853	128723981	129	chr1|128723852|128723981|MIRb:MIR:SINE|-	SINE	MIR	0	1	0	H3K27ac	Distal Intergenic	Cxcr4	-131554
chr1	97600325	97600437	113	chr1|97600324|97600437|MLT1B:ERVL-MaLR:LTR|-	LTR	ERVL-MaLR	0	1	0	H3K27ac	Distal Intergenic	D1Ertd622e	61239
chr1	128399455	128399561	107	chr1|128399454|128399561|B1F2:Alu:SINE|+	SINE	Alu	0	1	0	H3K27ac	Intron (NM_177445/Dars, intron 4 of 15)	Dars	17855
chr1	165439819	165439963	145	chr1|165439818|165439963|ID_B1:B4:SINE|-	SINE	B4	0	1	0	H3K27ac	Intron (NM_028759/Dcaf6, intron 1 of 18)	Dcaf6	20500
chr1	165439969	165440233	265	chr1|165439968|165440233|L1MD:L1:LINE|+	LINE	L1	0	1	0	H3K27ac	Intron (NM_028759/Dcaf6, intron 1 of 18)	Dcaf6	20230
chr1	121551116	121551423	308	chr1|121551115|121551423|MTEb:ERVL-MaLR:LTR|-	LTR	ERVL-MaLR	0	1	0	H3K27ac	Distal Intergenic	Ddx18	16557
chr1	121551818	121551932	115	chr1|121551817|121551932|B1_Mur3:Alu:SINE|+	SINE	Alu	0	1	0	H3K27ac	Distal Intergenic	Ddx18	16048
chr1	178219300	178219435	136	chr1|178219299|178219435|B1_Mus1:Alu:SINE|+	SINE	Alu	0	1	0	H3K27ac	Intron (NM_024282/Desi2, intron 1 of 4)	Desi2	31883
chr1	178219482	178219586	105	chr1|178219481|178219586|B1F:Alu:SINE|+	SINE	Alu	0	1	0	H3K27ac	Intron (NM_024282/Desi2, intron 1 of 4)	Desi2	32065
chr1	153496385	153496571	187	chr1|153496384|153496571|ID_B1:B4:SINE|+	SINE	B4	0	1	0	H3K27ac	Distal Intergenic	Dhx9	-8725
chr1	46268890	46269041	152	chr1|46268889|46269041|B1_Mur4:Alu:SINE|-	SINE	Alu	0	1	0	H3K27ac	Intron (NM_001368717/Dnah7b, intron 48 of 64)	Dnah7c	-156477
chr1	46297298	46297425	128	chr1|46297297|46297425|MTC:ERVL-MaLR:LTR|+	LTR	ERVL-MaLR	0	1	0	H3K27ac	Intron (NM_001368717/Dnah7b, intron 51 of 64)	Dnah7c	-128093
chr1	46413308	46413678	371	chr1|46413307|46413678|RLTR1C:ERV1:LTR|-	LTR	ERV1	0	1	0	H3K27ac	Distal Intergenic	Dnah7c	-11840
chr1	162471350	162471490	141	chr1|162471349|162471490|RLTR17B_Mm:ERVK:LTR|-	LTR	ERVK	0	1	0	H3K27ac	Intron (NM_001038619/Dnm3, intron 1 of 20)	Dnm3	6544
chr1	123843610	123843714	105	chr1|123843609|123843714|MIRc:MIR:SINE|+	SINE	MIR	0	1	0	H3K27ac	Intron (NM_199021/Dpp10, intron 3 of 25)	Dpp10	201845
chr1	124019790	124020076	287	chr1|124019789|124020076|B4A:B4:SINE|-	SINE	B4	0	1	0	H3K27ac	Intron (NM_199021/Dpp10, intron 1 of 25)	Dpp10	25483
chr1	123656939	123657211	273	chr1|123656938|123657211|B4A:B4:SINE|+	SINE	B4	0	1	0	H3K27ac	Intron (NM_199021/Dpp10, intron 4 of 25)	Dpp10	388348
chr1	124401144	124401345	202	chr1|124401143|124401345|B3:B2:SINE|+	SINE	B2	0	1	0	H3K27ac	Distal Intergenic	Dpp10	-355585
chr1	164793902	164794087	186	chr1|164793901|164794087|MER34A:ERV1:LTR|-	LTR	ERV1	0	1	0	H3K27ac	Promoter (2-3kb)	Dpt	-2576
chr1	34019911	34020283	373	chr1|34019910|34020283|L1MC2:L1:LINE|-	LINE	L1	0	1	0	H3K27ac	Intron (NM_001276764/Dst, intron 4 of 102)	Dst	8316
chr1	170876837	170876959	123	chr1|170876836|170876959|B1_Mur1:Alu:SINE|-	SINE	Alu	0	1	0	H3K27ac	Intron (NM_001356485/Dusp12, intron 4 of 4)	Dusp12	8581
chr1	170877132	170877248	117	chr1|170877131|170877248|PB1D10:Alu:SINE|+	SINE	Alu	0	1	0	H3K27ac	Intron (NM_001356485/Dusp12, intron 4 of 4)	Dusp12	8292
chr1	170877259	170877364	106	chr1|170877258|170877364|PB1D10:Alu:SINE|+	SINE	Alu	0	1	0	H3K27ac	Intron (NM_001356485/Dusp12, intron 4 of 4)	Dusp12	8176
chr1	178391310	178391501	192	chr1|178391309|178391501|MTEb:ERVL-MaLR:LTR|+	LTR	ERVL-MaLR	0	1	0	H3K27ac	Distal Intergenic	Efcab2	-14517
chr1	132035840	132036052	213	chr1|132035839|132036052|ID_B1:B4:SINE|+	SINE	B4	0	1	0	H3K27ac	Intron (NM_172510/Mfsd4a, intron 9 of 10)	Elk4	28235
chr1	182006073	182006178	106	chr1|182006072|182006178|B1F1:Alu:SINE|-	SINE	Alu	0	1	0	H3K27ac	Intron (NM_001083120/Enah, intron 1 of 13)	Enah	13802
chr1	182006287	182006675	389	chr1|182006286|182006675|Tigger18a:TcMar-Tigger:DNA|+	DNA	TcMar-Tigger	0	1	0	H3K27ac	Intron (NM_001083120/Enah, intron 1 of 13)	Enah	13305
chr1	182006808	182006901	94	chr1|182006807|182006901|MIRb:MIR:SINE|+	SINE	MIR	0	1	0	H3K27ac	Intron (NM_001083120/Enah, intron 1 of 13)	Enah	13079
chr1	119700854	119701207	354	chr1|119700853|119701207|ORR1F:ERVL-MaLR:LTR|+	LTR	ERVL-MaLR	0	1	0	H3K27ac	Intron (NM_019933/Ptpn4, intron 15 of 26)	Epb41l5	-51854
chr1	181032908	181033038	131	chr1|181032907|181033038|ETnERV2-int:ERVK:LTR|+	LTR	ERVK	0	1	0	H3K27ac	Distal Intergenic	Ephx1	-15339
chr1	68874505	68874681	177	chr1|68874504|68874681|B2_Mm1t:B2:SINE|-	SINE	B2	0	1	0	H3K27ac	Intron (NM_010154/Erbb4, intron 1 of 26)	Erbb4	233378
chr1	139488580	139488696	117	chr1|139488579|139488696|B1_Mur3:Alu:SINE|+	SINE	Alu	0	1	0	H3K27ac	Intron (NM_009791/Aspm, intron 22 of 27)	F13b	-13011
chr1	139495928	139496263	336	chr1|139495927|139496263|RMER5:ERV1:LTR|+	LTR	ERV1	0	1	0	H3K27ac	Downstream (1-2kb)	F13b	-5444
chr1	139496933	139497249	317	chr1|139496932|139497249|MER21C:ERVL:LTR|+	LTR	ERVL	0	1	0	H3K27ac	Downstream (2-3kb)	F13b	-4458
chr1	156733225	156733308	84	chr1|156733224|156733308|RLTR20C1_MM:ERVK:LTR|+	LTR	ERVK	0	1	0	H3K27ac	Distal Intergenic	Fam20b	-14315
chr1	161800369	161800483	115	chr1|161800368|161800483|MIRb:MIR:SINE|-	SINE	MIR	0	1	0	H3K27ac	Distal Intergenic	Fasl	-11874
chr1	119152025	119152228	204	chr1|119152024|119152228|B4:B4:SINE|+	SINE	B4	0	1	0	H3K27ac	Distal Intergenic	Gli2	-98406
chr1	119152272	119152715	444	chr1|119152271|119152715|MTE2a:ERVL-MaLR:LTR|-	LTR	ERVL-MaLR	0	1	0	H3K27ac	Distal Intergenic	Gli2	-98653
chr1	87870867	87871662	796	chr1|87870866|87871662|RLTR14-int:ERV1:LTR|-	LTR	ERV1	0	1	0	H3K27ac	Intron (NM_177646/Dgkd, intron 1 of 29)	Gm19582	-16568
chr1	101909899	101910522	624	chr1|101909898|101910522|RMER17A-int:ERVK:LTR|-	LTR	ERVK	0	1	0	H3K27ac	Distal Intergenic	Gm20268	754131
chr1	101910589	101910696	108	chr1|101910588|101910696|RMER17A-int:ERVK:LTR|-	LTR	ERVK	0	1	0	H3K27ac	Distal Intergenic	Gm20268	754821
chr1	102028616	102029015	400	chr1|102028615|102029015|MTB:ERVL-MaLR:LTR|+	LTR	ERVL-MaLR	0	1	0	H3K27ac	Distal Intergenic	Gm20268	872848
chr1	102207742	102207925	184	chr1|102207741|102207925|MIRb:MIR:SINE|-	SINE	MIR	0	1	0	H3K27ac	Distal Intergenic	Gm20268	1051974
chr1	102210553	102210725	173	chr1|102210552|102210725|RMER17C:ERVK:LTR|-	LTR	ERVK	0	1	0	H3K27ac	Distal Intergenic	Gm20268	1054785
chr1	102210726	102211022	297	chr1|102210725|102211022|RMER17C-int:ERVK:LTR|-	LTR	ERVK	0	1	0	H3K27ac	Distal Intergenic	Gm20268	1054958
chr1	102862790	102863174	385	chr1|102862789|102863174|Lx8:L1:LINE|-	LINE	L1	0	1	0	H3K27ac	Distal Intergenic	Gm20268	1707022
chr1	122013678	122013860	183	chr1|122013677|122013860|B3A:B2:SINE|-	SINE	B2	0	1	0	H3K27ac	Distal Intergenic	Gm28590	-191285
chr1	122429468	122429981	514	chr1|122429467|122429981|RMER15:ERVL:LTR|+	LTR	ERVL	0	1	0	H3K27ac	Distal Intergenic	Gm28590	224323
chr1	31094276	31094379	104	chr1|31094275|31094379|ID_B1:B4:SINE|+	SINE	B4	0	1	0	H3K27ac	Promoter (2-3kb)	Gm29669	2075
chr1	29956273	29956366	94	chr1|29956272|29956366|MT2B:ERVL:LTR|+	LTR	ERVL	0	1	0	H3K27ac	Distal Intergenic	Gm31465	182470
chr1	29956285	29956366	82	chr1|29956284|29956366|PB1D11:Alu:SINE|+	SINE	Alu	0	1	0	H3K27ac	Distal Intergenic	Gm31465	182470
chr1	191444636	191444731	96	chr1|191444635|191444731|Tigger19a:TcMar-Tigger:DNA|-	DNA	TcMar-Tigger	0	1	0	H3K27ac	Intron (NR_151615/Gm32200, intron 3 of 5)	Gm32200	20317
chr1	113557574	113557851	278	chr1|113557573|113557851|L1ME2z:L1:LINE|-	LINE	L1	0	1	0	H3K27ac	Distal Intergenic	Gm32810	-1140656
chr1	113557877	113558095	219	chr1|113557876|113558095|RMER15:ERVL:LTR|-	LTR	ERVL	0	1	0	H3K27ac	Distal Intergenic	Gm32810	-1140959
chr1	113688707	113689751	1045	chr1|113688706|113689751|RLTR25B:ERVK:LTR|-	LTR	ERVK	0	1	0	H3K27ac	Distal Intergenic	Gm32810	-1271789
chr1	113800865	113801505	641	chr1|113800864|113801505|RLTR26_Mus:ERVK:LTR|-	LTR	ERVK	0	1	0	H3K27ac	Distal Intergenic	Gm32810	-1383947
chr1	112356413	112356554	142	chr1|112356412|112356554|B1_Mur1:Alu:SINE|+	SINE	Alu	0	1	0	H3K27ac	Distal Intergenic	Gm32810	60364
chr1	39812080	39812217	138	chr1|39812079|39812217|B1_Mur4:Alu:SINE|-	SINE	Alu	0	1	0	H3K27ac	Distal Intergenic	Gm3646	-6748
chr1	176468643	176468805	163	chr1|176468642|176468805|MLT1E1A:ERVL-MaLR:LTR|-	LTR	ERVL-MaLR	0	1	0	H3K27ac	Intron (NR_151528/Gm36536, intron 2 of 3)	Gm36536	58464
chr1	176468858	176468944	87	chr1|176468857|176468944|L2:L2:LINE|+	LINE	L2	0	1	0	H3K27ac	Intron (NR_151528/Gm36536, intron 2 of 3)	Gm36536	58325
chr1	176469000	176469389	390	chr1|176468999|176469389|RLTR18B:ERVK:LTR|-	LTR	ERVK	0	1	0	H3K27ac	Intron (NR_151528/Gm36536, intron 2 of 3)	Gm36536	57880
chr1	38240009	38240126	118	chr1|38240008|38240126|L2c:L2:LINE|-	LINE	L2	0	1	0	H3K27ac	Intron (NM_001290814/Aff3, intron 10 of 21)	Gm5099	107926
chr1	32876849	32877188	340	chr1|32876848|32877188|L1MC3:L1:LINE|-	LINE	L1	0	1	0	H3K27ac	Distal Intergenic	Gm5415	-329556
chr1	27998748	27998852	105	chr1|27998747|27998852|MER131:SINE?:SINE?|+	SINE?	SINE?	0	1	0	H3K27ac	Distal Intergenic	Gm5524	114702
chr1	28058815	28059597	783	chr1|28058814|28059597|RLTR25B:ERVK:LTR|+	LTR	ERVK	0	1	0	H3K27ac	Distal Intergenic	Gm5524	174769
chr1	154918519	154919082	564	chr1|154918518|154919082|Lx5:L1:LINE|+	LINE	L1	0	1	0	H3K27ac	Distal Intergenic	Gm9530	164182
chr1	154983583	154983718	136	chr1|154983582|154983718|L2b:L2:LINE|-	LINE	L2	0	1	0	H3K27ac	Distal Intergenic	Gm9530	99546
chr1	155040040	155040172	133	chr1|155040039|155040172|B1_Mur1:Alu:SINE|-	SINE	Alu	0	1	0	H3K27ac	Distal Intergenic	Gm9530	43092
chr1	160674301	160674446	146	chr1|160674300|160674446|RSINE1:B4:SINE|-	SINE	B4	0	1	0	H3K27ac	Intron (NM_013862/Rabgap1l, intron 11 of 20)	Gpr52	-94597
chr1	85956448	85956567	120	chr1|85956447|85956567|B1F:Alu:SINE|+	SINE	Alu	0	1	0	H3K27ac	Intron (NM_001033290/Gpr55, intron 1 of 1)	Gpr55	4488
chr1	85976935	85977065	131	chr1|85976934|85977065|B4A:B4:SINE|+	SINE	B4	0	1	0	H3K27ac	Distal Intergenic	Gpr55	-15880
chr1	85981740	85981809	70	chr1|85981739|85981809|4.5SRNA:scRNA:scRNA|-	scRNA	scRNA	0	1	0	H3K27ac	Distal Intergenic	Gpr55	-20685
chr1	85982020	85982347	328	chr1|85982019|85982347|Tigger8:TcMar-Tigger:DNA|+	DNA	TcMar-Tigger	0	1	0	H3K27ac	Distal Intergenic	Gpr55	-20965
chr1	174753299	174753712	414	chr1|174753298|174753712|BGLII_B:ERVK:LTR|+	LTR	ERVK	0	1	0	H3K27ac	Intron (NM_019445/Fmn2, intron 15 of 17)	Grem2	168107
chr1	151027418	151028310	893	chr1|151027417|151028310|RMER12:ERVK:LTR|+	LTR	ERVK	0	1	0	H3K27ac	Distal Intergenic	Hmcn1	-33983
chr1	35934812	35935120	309	chr1|35934811|35935120|B4A:B4:SINE|-	SINE	B4	0	1	0	H3K27ac	Distal Intergenic	Hs6st1	-133280
chr1	35935123	35935257	135	chr1|35935122|35935257|MLT1C:ERVL-MaLR:LTR|-	LTR	ERVL-MaLR	0	1	0	H3K27ac	Distal Intergenic	Hs6st1	-133143
chr1	36008970	36009039	70	chr1|36008969|36009039|MLT1J1:ERVL-MaLR:LTR|-	LTR	ERVL-MaLR	0	1	0	H3K27ac	Distal Intergenic	Hs6st1	-59361
chr1	35913421	35913880	460	chr1|35913420|35913880|RLTR30D_MM:ERV1:LTR|-	LTR	ERV1	0	1	0	H3K27ac	Distal Intergenic	Hs6st1	-154520
chr1	35913897	35914093	197	chr1|35913896|35914093|MTD:ERVL-MaLR:LTR|+	LTR	ERVL-MaLR	0	1	0	H3K27ac	Distal Intergenic	Hs6st1	-154307
chr1	36090600	36090702	103	chr1|36090599|36090702|RSINE1:B4:SINE|+	SINE	B4	0	1	0	H3K27ac	Intron (NM_015818/Hs6st1, intron 1 of 1)	Hs6st1	22200
chr1	55076092	55076317	226	chr1|55076091|55076317|MTE2b:ERVL-MaLR:LTR|-	LTR	ERVL-MaLR	0	1	0	H3K27ac	Distal Intergenic	Hspd1	11615
chr1	60008641	60008821	181	chr1|60008640|60008821|B2_Mm2:B2:SINE|+	SINE	B2	0	1	0	H3K27ac	Intron (NM_001316694/Ica1l, intron 6 of 10)	Ica1l	34301
chr1	131010365	131010474	110	chr1|131010364|131010474|PB1D10:Alu:SINE|-	SINE	Alu	0	1	0	H3K27ac	Distal Intergenic	Il10	-9371
chr1	82247788	82248064	277	chr1|82247787|82248064|B4:B4:SINE|-	SINE	B4	0	1	0	H3K27ac	Intron (NM_010570/Irs1, intron 1 of 1)	Irs1	43375
chr1	151308144	151308247	104	chr1|151308143|151308247|PB1D10:Alu:SINE|+	SINE	Alu	0	1	0	H3K27ac	Distal Intergenic	Ivns1abp	-36239
chr1	151339158	151339259	102	chr1|151339157|151339259|PB1D9:Alu:SINE|+	SINE	Alu	0	1	0	H3K27ac	Distal Intergenic	Ivns1abp	-5227
chr1	17000346	17000373	28	chr1|17000345|17000373|B4A:B4:SINE|+	SINE	B4	0	1	0	H3K27ac	Intron (NM_020604/Jph1, intron 4 of 4)	Jph1	97516
chr1	17000374	17000478	105	chr1|17000373|17000478|B1F:Alu:SINE|+	SINE	Alu	0	1	0	H3K27ac	Intron (NM_020604/Jph1, intron 4 of 4)	Jph1	97411
chr1	17007982	17008200	219	chr1|17007981|17008200|B4A:B4:SINE|+	SINE	B4	0	1	0	H3K27ac	Intron (NM_020604/Jph1, intron 3 of 4)	Jph1	89689
chr1	66809621	66810091	471	chr1|66809620|66810091|L2:L2:LINE|-	LINE	L2	0	1	0	H3K27ac	Promoter (<=1kb)	Kansl1l	-827
chr1	192246959	192247087	129	chr1|192246958|192247087|RMER20B:ERVK:LTR|+	LTR	ERVK	0	1	0	H3K27ac	Intron (NM_001038607/Kcnh1, intron 5 of 10)	Kcnh1	56182
chr1	192478781	192478839	59	chr1|192478780|192478839|LTR101_Mam:ERVL:LTR|-	LTR	ERVL	0	1	0	H3K27ac	Intron (NM_001038607/Kcnh1, intron 10 of 10)	Kcnh1	288004
chr1	192478869	192479236	368	chr1|192478868|192479236|LTR101_Mam:ERVL:LTR|-	LTR	ERVL	0	1	0	H3K27ac	Intron (NM_001038607/Kcnh1, intron 10 of 10)	Kcnh1	288092
chr1	192479237	192479575	339	chr1|192479236|192479575|MTE2b:ERVL-MaLR:LTR|-	LTR	ERVL-MaLR	0	1	0	H3K27ac	Intron (NM_001038607/Kcnh1, intron 10 of 10)	Kcnh1	288460
chr1	133323056	133323172	117	chr1|133323055|133323172|PB1D9:Alu:SINE|-	SINE	Alu	0	1	0	H3K27ac	Downstream (<1kb)	Kiss1	-4040
chr1	133323173	133323307	135	chr1|133323172|133323307|B1F:Alu:SINE|-	SINE	Alu	0	1	0	H3K27ac	Downstream (<1kb)	Kiss1	-3905
chr1	64254805	64254922	118	chr1|64254804|64254922|MER20:hAT-Charlie:DNA|-	DNA	hAT-Charlie	0	1	0	H3K27ac	Distal Intergenic	Klf7	-133416
chr1	153153538	153153624	87	chr1|153153537|153153624|B3A:B2:SINE|-	SINE	B2	0	1	0	H3K27ac	Intron (NM_008485/Lamc2, intron 5 of 23)	Lamc2	32823
chr1	181915998	181916260	263	chr1|181915997|181916260|RMER6C:ERVK:LTR|+	LTR	ERVK	0	1	0	H3K27ac	Intron (NM_001083120/Enah, intron 10 of 13)	Lbr	-73597
chr1	181916261	181916414	154	chr1|181916260|181916414|Lx9:L1:LINE|+	LINE	L1	0	1	0	H3K27ac	Intron (NM_001083120/Enah, intron 10 of 13)	Lbr	-73860
chr1	181916518	181916705	188	chr1|181916517|181916705|B2_Mm2:B2:SINE|+	SINE	B2	0	1	0	H3K27ac	Intron (NM_001083120/Enah, intron 10 of 13)	Lbr	-74117
chr1	16703426	16703582	157	chr1|16703425|16703582|L2:L2:LINE|-	LINE	L2	0	1	0	H3K27ac	Intron (NM_001159711/Ly96, intron 3 of 4)	Ly96	14970
chr1	16703602	16703721	120	chr1|16703601|16703721|B3:B2:SINE|+	SINE	B2	0	1	0	H3K27ac	Intron (NM_001159711/Ly96, intron 3 of 4)	Ly96	15146
chr1	16698830	16698900	71	chr1|16698829|16698900|LTR88a:Gypsy?:LTR|-	LTR	Gypsy?	0	1	0	H3K27ac	Intron (NM_001159711/Ly96, intron 2 of 4)	Ly96	10374
chr1	37959918	37960036	119	chr1|37959917|37960036|PB1:Alu:SINE|+	SINE	Alu	0	1	0	H3K27ac	Promoter (2-3kb)	Lyg1	-2159
chr1	126076499	126076684	186	chr1|126076498|126076684|B4:B4:SINE|+	SINE	B4	0	1	0	H3K27ac	Intron (NM_172484/Nckap5, intron 8 of 14)	Lypd1	-163571
chr1	186250775	186250849	75	chr1|186250774|186250849|MIR:MIR:SINE|+	SINE	MIR	0	1	0	H3K27ac	Distal Intergenic	Lyplal1	-133465
chr1	66220401	66220471	71	chr1|66220400|66220471|MIR3:MIR:SINE|-	SINE	MIR	0	1	0	H3K27ac	Intron (NM_001039934/Map2, intron 2 of 14)	Map2	45072
chr1	66357923	66358017	95	chr1|66357922|66358017|B4A:B4:SINE|+	SINE	B4	0	1	0	H3K27ac	Intron (NM_001039934/Map2, intron 4 of 14)	Map2	36199
chr1	66314633	66314727	95	chr1|66314632|66314727|MIRc:MIR:SINE|+	SINE	MIR	0	1	0	H3K27ac	Intron (NM_001039934/Map2, intron 3 of 14)	Map2	-6997
chr1	120425284	120425474	191	chr1|120425283|120425474|ID_B1:B4:SINE|+	SINE	B4	0	1	0	H3K27ac	Distal Intergenic	Marco	79550
chr1	120425364	120425499	136	chr1|120425363|120425499|B1_Mur4:Alu:SINE|+	SINE	Alu	0	1	0	H3K27ac	Distal Intergenic	Marco	79525
chr1	120425726	120425935	210	chr1|120425725|120425935|RMER15:ERVL:LTR|+	LTR	ERVL	0	1	0	H3K27ac	Distal Intergenic	Marco	79089
chr1	185067781	185067906	126	chr1|185067780|185067906|RLTR42-int:ERVK:LTR|-	LTR	ERVK	0	1	0	H3K27ac	Distal Intergenic	Mark1	-68232
chr1	9881127	9881252	126	chr1|9881126|9881252|RSINE1:B4:SINE|-	SINE	B4	0	1	0	H3K27ac	Intron (NM_133220/Sgk3, intron 9 of 17)	Mcmdc2	-27386
chr1	82737886	82737914	29	chr1|82737885|82737914|ID_B1:B4:SINE|+	SINE	B4	0	1	0	H3K27ac	Intron (NM_001310695/Mff, intron 5 of 7)	Mff	12968
chr1	82737915	82738003	89	chr1|82737914|82738003|B1_Mur1:Alu:SINE|+	SINE	Alu	0	1	0	H3K27ac	Intron (NM_001310695/Mff, intron 5 of 7)	Mff	12997
chr1	82743940	82743958	19	chr1|82743939|82743958|B4:B4:SINE|+	SINE	B4	0	1	0	H3K27ac	Intron (NM_001310695/Mff, intron 5 of 7)	Mff	19022
chr1	52765045	52765235	191	chr1|52765044|52765235|RMER17C:ERVK:LTR|-	LTR	ERVK	0	1	0	H3K27ac	Distal Intergenic	Mfsd6	-37687
chr1	128213051	128213144	94	chr1|128213050|128213144|B1_Mur1:Alu:SINE|+	SINE	Alu	0	1	0	H3K27ac	Intron (NM_181750/R3hdm1, intron 20 of 26)	Mir128-1	10690
chr1	162293592	162293995	404	chr1|162293591|162293995|MTE2a:ERVL-MaLR:LTR|+	LTR	ERVL-MaLR	0	1	0	H3K27ac	Intron (NM_001038619/Dnm3, intron 11 of 20)	Mir214	70224
chr1	162293996	162294106	111	chr1|162293995|162294106|ID_B1:B4:SINE|-	SINE	B4	0	1	0	H3K27ac	Intron (NM_001038619/Dnm3, intron 11 of 20)	Mir214	70628
chr1	185585463	185585485	23	chr1|185585462|185585485|B2_Mm2:B2:SINE|+	SINE	B2	0	1	0	H3K27ac	Intron (NR_030555/Mir297c, intron 2 of 6)	Mir297c	48127
chr1	106465712	106465838	127	chr1|106465711|106465838|MER135:DNA:DNA|-	DNA	DNA	0	1	0	H3K27ac	Distal Intergenic	Mir3473f	80793
chr1	158632924	158633451	528	chr1|158632923|158633451|MER92B:ERV1:LTR|+	LTR	ERV1	0	1	0	H3K27ac	Intron (NM_001205204/Astn1, intron 16 of 22)	Mir488	127299
chr1	158633784	158633948	165	chr1|158633783|158633948|L3:CR1:LINE|+	LINE	CR1	0	1	0	H3K27ac	Intron (NM_001205204/Astn1, intron 16 of 22)	Mir488	128159
chr1	11993369	11993683	315	chr1|11993368|11993683|L1MEc:L1:LINE|+	LINE	L1	0	1	0	H3K27ac	Distal Intergenic	Mir6341	-432303
chr1	11993920	11994198	279	chr1|11993919|11994198|L1MDa:L1:LINE|-	LINE	L1	0	1	0	H3K27ac	Distal Intergenic	Mir6341	-431788
chr1	76977302	76977368	67	chr1|76977301|76977368|L2c:L2:LINE|+	LINE	L2	0	1	0	H3K27ac	Distal Intergenic	Mir6343	467742
chr1	76977410	76977541	132	chr1|76977409|76977541|B1_Mur1:Alu:SINE|+	SINE	Alu	0	1	0	H3K27ac	Distal Intergenic	Mir6343	467850
chr1	82199419	82199703	285	chr1|82199418|82199703|B4:B4:SINE|-	SINE	B4	0	1	0	H3K27ac	Distal Intergenic	Mir6344	67503
chr1	118849976	118850067	92	chr1|118849975|118850067|BC1_Mm:scRNA:scRNA|+	scRNA	scRNA	0	1	0	H3K27ac	Intron (NM_001081125/Gli2, intron 8 of 13)	Mir6346	-104153
chr1	118850676	118850842	167	chr1|118850675|118850842|ID_B1:B4:SINE|-	SINE	B4	0	1	0	H3K27ac	Intron (NM_001081125/Gli2, intron 8 of 13)	Mir6346	-103378
chr1	73824851	73824969	119	chr1|73824850|73824969|MIR3:MIR:SINE|+	SINE	MIR	0	1	0	H3K27ac	Intron (NR_045311/6030407O03Rik, intron 6 of 8)	Mir6351	30606
chr1	169099043	169099234	192	chr1|169099042|169099234|MamTip2:hAT-Tip100:DNA|+	DNA	hAT-Tip100	0	1	0	H3K27ac	Distal Intergenic	Mir6354	-79954
chr1	185253170	185253641	472	chr1|185253169|185253641|MER21C:ERVL:LTR|-	LTR	ERVL	0	1	0	H3K27ac	Intron (NM_001163754/Rab3gap2, intron 17 of 34)	Mir664	10195
chr1	36129600	36129746	147	chr1|36129599|36129746|B1_Mur4:Alu:SINE|-	SINE	Alu	0	1	0	H3K27ac	Distal Intergenic	Mir6897	14567
chr1	93294056	93294404	349	chr1|93294055|93294404|MTD:ERVL-MaLR:LTR|-	LTR	ERVL-MaLR	0	1	0	H3K27ac	Intron (NM_172463/Sned1, intron 29 of 30)	Mterf4	11475
chr1	51531742	51531888	147	chr1|51531741|51531888|L2b:L2:LINE|+	LINE	L2	0	1	0	H3K27ac	Intron (NR_151621/Gm17767, intron 3 of 3)	Nabp1	-53343
chr1	152786584	152787066	483	chr1|152786583|152787066|RLTR28:ERVL:LTR|-	LTR	ERVL	0	1	0	H3K27ac	Distal Intergenic	Ncf2	-13087
chr1	43464221	43464364	144	chr1|43464220|43464364|MIRb:MIR:SINE|-	SINE	MIR	0	1	0	H3K27ac	Intron (NM_010879/Nck2, intron 1 of 4)	Nck2	18470
chr1	43468934	43469019	86	chr1|43468933|43469019|MER21B:ERVL:LTR|-	LTR	ERVL	0	1	0	H3K27ac	Intron (NM_010879/Nck2, intron 1 of 4)	Nck2	23183
chr1	13391201	13391729	529	chr1|13391200|13391729|RMER1B:Other:Other|+	Other	Other	0	1	0	H3K27ac	Distal Intergenic	Ncoa2	-17118
chr1	13391834	13392010	177	chr1|13391833|13392010|ID_B1:B4:SINE|+	SINE	B4	0	1	0	H3K27ac	Distal Intergenic	Ncoa2	-17751
chr1	63161099	63161211	113	chr1|63161098|63161211|ID_B1:B4:SINE|-	SINE	B4	0	1	0	H3K27ac	Intron (NM_001160038/Ndufs1, intron 9 of 19)	Ndufs1	15611
chr1	63161101	63161229	129	chr1|63161100|63161229|B1F:Alu:SINE|-	SINE	Alu	0	1	0	H3K27ac	Intron (NM_001160038/Ndufs1, intron 9 of 19)	Ndufs1	15593
chr1	94010745	94011202	458	chr1|94010744|94011202|RLTR28:ERVL:LTR|-	LTR	ERVL	0	1	0	H3K27ac	3' UTR	Neu4	-9291
chr1	94011276	94011369	94	chr1|94011275|94011369|BC1_Mm:scRNA:scRNA|-	scRNA	scRNA	0	1	0	H3K27ac	3' UTR	Neu4	-9124
chr1	164319840	164320153	314	chr1|164319839|164320153|LTR33:ERVL:LTR|-	LTR	ERVL	0	1	0	H3K27ac	Intron (NM_178071/Nme7, intron 3 of 9)	Nme7	12168
chr1	170564495	170564623	129	chr1|170564494|170564623|PB1D10:Alu:SINE|+	SINE	Alu	0	1	0	H3K27ac	Intron (NM_001109985/Nos1ap, intron 1 of 9)	Nos1ap	-7385
chr1	170564892	170565037	146	chr1|170564891|170565037|B1_Mur4:Alu:SINE|+	SINE	Alu	0	1	0	H3K27ac	Intron (NM_001109985/Nos1ap, intron 1 of 9)	Nos1ap	-7782
chr1	137034529	137034593	65	chr1|137034528|137034593|PB1D7:Alu:SINE|+	SINE	Alu	0	1	0	H3K27ac	Distal Intergenic	Nr5a2	-74081
chr1	137034716	137034843	128	chr1|137034715|137034843|RMER5:ERV1:LTR|-	LTR	ERV1	0	1	0	H3K27ac	Distal Intergenic	Nr5a2	-74268
chr1	137034865	137034995	131	chr1|137034864|137034995|RMER5:ERV1:LTR|-	LTR	ERV1	0	1	0	H3K27ac	Distal Intergenic	Nr5a2	-74417
chr1	62637193	62637386	194	chr1|62637192|62637386|MLT1J:ERVL-MaLR:LTR|-	LTR	ERVL-MaLR	0	1	0	H3K27ac	Intron (NM_001081050/Pard3b, intron 22 of 22)	Nrp2	-65931
chr1	5672595	5674121	1527	chr1|5672594|5674121|ORR1A2-int:ERVL-MaLR:LTR|-	LTR	ERVL-MaLR	0	1	0	H3K27ac	Distal Intergenic	Oprk1	84102
chr1	168198108	168198250	143	chr1|168198107|168198250|B3:B2:SINE|-	SINE	B2	0	1	0	H3K27ac	Intron (NM_008783/Pbx1, intron 4 of 7)	Pbx1	233919
chr1	168307617	168307696	80	chr1|168307616|168307696|MIR:MIR:SINE|+	SINE	MIR	0	1	0	H3K27ac	Intron (NM_008783/Pbx1, intron 2 of 7)	Pbx1	124473
chr1	168376582	168376645	64	chr1|168376581|168376645|MIR3:MIR:SINE|+	SINE	MIR	0	1	0	H3K27ac	Intron (NM_008783/Pbx1, intron 2 of 7)	Pbx1	55524
chr1	7104815	7104903	89	chr1|7104814|7104903|B3A:B2:SINE|+	SINE	B2	0	1	0	H3K27ac	Intron (NM_183028/Pcmtd1, intron 1 of 5)	Pcmtd1	15895
chr1	7119551	7119633	83	chr1|7119550|7119633|PB1D10:Alu:SINE|-	SINE	Alu	0	1	0	H3K27ac	Intron (NM_183028/Pcmtd1, intron 1 of 5)	Pcmtd1	30631
chr1	7119557	7119642	86	chr1|7119556|7119642|B4A:B4:SINE|-	SINE	B4	0	1	0	H3K27ac	Intron (NM_183028/Pcmtd1, intron 1 of 5)	Pcmtd1	30637
chr1	7119876	7120008	133	chr1|7119875|7120008|MER3:hAT-Charlie:DNA|+	DNA	hAT-Charlie	0	1	0	H3K27ac	Intron (NM_183028/Pcmtd1, intron 1 of 5)	Pcmtd1	30956
chr1	94235441	94235723	283	chr1|94235440|94235723|MamRep605:LTR?:LTR?|-	LTR?	LTR?	0	1	0	H3K27ac	Distal Intergenic	Pdcd1	-182888
chr1	94277874	94278726	853	chr1|94277873|94278726|L1_Rod:L1:LINE|+	LINE	L1	0	1	0	H3K27ac	Distal Intergenic	Pdcd1	-225321
chr1	94053525	94053639	115	chr1|94053524|94053639|Tigger8:TcMar-Tigger:DNA|+	DNA	TcMar-Tigger	0	1	0	H3K27ac	Promoter (<=1kb)	Pdcd1	-972
chr1	105527104	105528088	985	chr1|105527103|105528088|L1_Mur1:L1:LINE|+	LINE	L1	0	1	0	H3K27ac	Intron (NM_013784/Pign, intron 30 of 30)	Pign	135588
chr1	105560674	105560875	202	chr1|105560673|105560875|B3:B2:SINE|-	SINE	B2	0	1	0	H3K27ac	Intron (NM_013784/Pign, intron 23 of 30)	Pign	102801
chr1	105561216	105561370	155	chr1|105561215|105561370|MamRep434:TcMar-Tigger:DNA|+	DNA	TcMar-Tigger	0	1	0	H3K27ac	Intron (NM_013784/Pign, intron 23 of 30)	Pign	102306
chr1	149939968	149940214	247	chr1|149939967|149940214|L2a:L2:LINE|+	LINE	L2	0	1	0	H3K27ac	Intron (NM_008869/Pla2g4a, intron 1 of 17)	Pla2g4a	-17529
chr1	136793861	136793906	46	chr1|136793860|136793906|ORR1D2:ERVL-MaLR:LTR|+	LTR	ERVL-MaLR	0	1	0	H3K27ac	Distal Intergenic	Platr22	97650
chr1	136794027	136794125	99	chr1|136794026|136794125|ORR1D2:ERVL-MaLR:LTR|-	LTR	ERVL-MaLR	0	1	0	H3K27ac	Distal Intergenic	Platr22	97816
chr1	136794246	136794561	316	chr1|136794245|136794561|Lx7:L1:LINE|-	LINE	L1	0	1	0	H3K27ac	Distal Intergenic	Platr22	98035
chr1	176239276	176239374	99	chr1|176239275|176239374|MER5A1:hAT-Charlie:DNA|-	DNA	hAT-Charlie	0	1	0	H3K27ac	Intron (NM_001357844/Pld5, intron 1 of 9)	Pld5	-25334
chr1	64949768	64949887	120	chr1|64949767|64949887|Lx7:L1:LINE|+	LINE	L1	0	1	0	H3K27ac	Intron (NM_001039493/Plekhm3, intron 1 of 7)	Plekhm3	6937
chr1	74337174	74337411	238	chr1|74337173|74337411|L2a:L2:LINE|+	LINE	L2	0	1	0	H3K27ac	Intron (NM_001039509/Pnkd, intron 2 of 9)	Pnkd	4564
chr1	134765354	134765525	172	chr1|134765353|134765525|MER5B:hAT-Charlie:DNA|+	DNA	hAT-Charlie	0	1	0	H3K27ac	Intron (NM_001081307/Ppp1r12b, intron 24 of 24)	Ppp1r12b	38317
chr1	10014479	10014606	128	chr1|10014478|10014606|L2c:L2:LINE|-	LINE	L2	0	1	0	H3K27ac	Distal Intergenic	Ppp1r42	-5343
chr1	33502596	33502703	108	chr1|33502595|33502703|ID_B1:B4:SINE|+	SINE	B4	0	1	0	H3K27ac	Intron (NM_008922/Prim2, intron 10 of 13)	Prim2	167091
chr1	150122659	150122735	77	chr1|150122658|150122735|ORR1D2:ERVL-MaLR:LTR|+	LTR	ERVL-MaLR	0	1	0	H3K27ac	Distal Intergenic	Ptgs2	22628
chr1	150122723	150123126	404	chr1|150122722|150123126|RLTR35B_MM:ERVL:LTR|-	LTR	ERVL	0	1	0	H3K27ac	Distal Intergenic	Ptgs2	22692
chr1	150123100	150123402	303	chr1|150123099|150123402|ORR1D2:ERVL-MaLR:LTR|+	LTR	ERVL-MaLR	0	1	0	H3K27ac	Distal Intergenic	Ptgs2	23069
chr1	150216742	150218238	1497	chr1|150216741|150218238|Lx5b:L1:LINE|+	LINE	L1	0	1	0	H3K27ac	Distal Intergenic	Ptgs2os2	-51794
chr1	150218243	150218576	334	chr1|150218242|150218576|MTC:ERVL-MaLR:LTR|-	LTR	ERVL-MaLR	0	1	0	H3K27ac	Distal Intergenic	Ptgs2os2	-53295
chr1	150219327	150219367	41	chr1|150219326|150219367|ID_B1:B4:SINE|-	SINE	B4	0	1	0	H3K27ac	Distal Intergenic	Ptgs2os2	-54379
chr1	150219343	150219394	52	chr1|150219342|150219394|PB1D7:Alu:SINE|-	SINE	Alu	0	1	0	H3K27ac	Distal Intergenic	Ptgs2os2	-54395
chr1	86493023	86493147	125	chr1|86493022|86493147|B1_Mur1:Alu:SINE|-	SINE	Alu	0	1	0	H3K27ac	Distal Intergenic	Ptma	-33410
chr1	127913280	127913338	59	chr1|127913279|127913338|tRNA-Ala-GCA:tRNA:tRNA|+	tRNA	tRNA	0	1	0	H3K27ac	Intron (NM_178690/Rab3gap1, intron 8 of 23)	Rab3gap1	44507
chr1	127970897	127971027	131	chr1|127970896|127971027|ID_B1:B4:SINE|-	SINE	B4	0	1	0	H3K27ac	Intron (NM_027678/Zranb3, intron 14 of 20)	Rab3gap1	102124
chr1	160692866	160693067	202	chr1|160692865|160693067|ID_B1:B4:SINE|-	SINE	B4	0	1	0	H3K27ac	Intron (NM_013862/Rabgap1l, intron 10 of 20)	Rabgap1l	99871
chr1	160709588	160709735	148	chr1|160709587|160709735|B1_Mus1:Alu:SINE|-	SINE	Alu	0	1	0	H3K27ac	Intron (NM_013862/Rabgap1l, intron 8 of 20)	Rabgap1l	83203
chr1	160445764	160445857	94	chr1|160445763|160445857|MIR:MIR:SINE|-	SINE	MIR	0	1	0	H3K27ac	Intron (NM_013862/Rabgap1l, intron 15 of 20)	Rabgap1l	-94193
chr1	160462116	160463105	990	chr1|160462115|160463105|Lx3_Mus:L1:LINE|+	LINE	L1	0	1	0	H3K27ac	Intron (NM_013862/Rabgap1l, intron 14 of 20)	Rabgap1l	-110545
chr1	156949022	156949142	121	chr1|156949021|156949142|B1F2:Alu:SINE|-	SINE	Alu	0	1	0	H3K27ac	Distal Intergenic	Ralgps2	-9396
chr1	132468723	132468863	141	chr1|132468722|132468863|B1_Mur4:Alu:SINE|+	SINE	Alu	0	1	0	H3K27ac	Downstream (1-2kb)	Rbbp5	-8504
chr1	39714594	39714671	78	chr1|39714593|39714671|BC1_Mm:scRNA:scRNA|-	scRNA	scRNA	0	1	0	H3K27ac	Intron (NM_001145660/Rfx8, intron 2 of 14)	Rfx8	6318
chr1	144100449	144100705	257	chr1|144100448|144100705|Lx8:L1:LINE|-	LINE	L1	0	1	0	H3K27ac	Distal Intergenic	Rgs13	76667
chr1	145557502	145557667	166	chr1|145557501|145557667|MLTR25A:ERVK:LTR|+	LTR	ERVK	0	1	0	H3K27ac	Distal Intergenic	Rgs18	-782075
chr1	145557668	145557816	149	chr1|145557667|145557816|B1_Mus1:Alu:SINE|+	SINE	Alu	0	1	0	H3K27ac	Distal Intergenic	Rgs18	-782241
chr1	143903172	143903317	146	chr1|143903171|143903317|ID_B1:B4:SINE|+	SINE	B4	0	1	0	H3K27ac	Distal Intergenic	Rgs2	100832
chr1	175467252	175467543	292	chr1|175467251|175467543|B4A:B4:SINE|-	SINE	B4	0	1	0	H3K27ac	Intron (NM_001199003/Rgs7, intron 2 of 17)	Rgs7	25002
chr1	153814264	153814401	138	chr1|153814263|153814401|MTE2a:ERVL-MaLR:LTR|+	LTR	ERVL-MaLR	0	1	0	H3K27ac	Intron (NM_001243223/Rgsl1, intron 9 of 20)	Rgsl1	29740
chr1	22627059	22627260	202	chr1|22627058|22627260|B3:B2:SINE|-	SINE	B2	0	1	0	H3K27ac	Intron (NM_001012623/Rims1, intron 3 of 29)	Rims1	178743
chr1	22635228	22635338	111	chr1|22635227|22635338|MIR:MIR:SINE|+	SINE	MIR	0	1	0	H3K27ac	Intron (NM_001012623/Rims1, intron 2 of 29)	Rims1	170665
chr1	39314155	39314210	56	chr1|39314154|39314210|RMER16B2:ERVK:LTR|-	LTR	ERVK	0	1	0	H3K27ac	Intron (NM_008719/Npas2, intron 7 of 20)	Rpl31	-53641
chr1	72750880	72751264	385	chr1|72750879|72751264|MTEa:ERVL-MaLR:LTR|+	LTR	ERVL-MaLR	0	1	0	H3K27ac	Distal Intergenic	Rpl37a	39620
chr1	72751276	72751761	486	chr1|72751275|72751761|MLT1G1:ERVL-MaLR:LTR|+	LTR	ERVL-MaLR	0	1	0	H3K27ac	Distal Intergenic	Rpl37a	40016
chr1	9438499	9438548	50	chr1|9438498|9438548|RLTR19-int:ERVK:LTR|+	LTR	ERVK	0	1	0	H3K27ac	Distal Intergenic	Rrs1	-106860
chr1	179620692	179620841	150	chr1|179620691|179620841|RSINE1:B4:SINE|-	SINE	B4	0	1	0	H3K27ac	Intron (NM_146105/Cnst, intron 9 of 10)	Sccpdh	-47390
chr1	179621034	179621167	134	chr1|179621033|179621167|RSINE1:B4:SINE|-	SINE	B4	0	1	0	H3K27ac	Intron (NM_146105/Cnst, intron 9 of 10)	Sccpdh	-47064
chr1	163922426	163925183	2758	chr1|163922425|163925183|RLTR14-int:ERV1:LTR|-	LTR	ERV1	0	1	0	H3K27ac	Distal Intergenic	Scyl3	-3917
chr1	165185477	165185609	133	chr1|165185476|165185609|MIRb:MIR:SINE|-	SINE	MIR	0	1	0	H3K27ac	Intron (NM_145512/Sft2d2, intron 3 of 7)	Sft2d2	8824
chr1	9783574	9783752	179	chr1|9783573|9783752|Lx6:L1:LINE|-	LINE	L1	0	1	0	H3K27ac	Distal Intergenic	Sgk3	-14378
chr1	9784127	9784332	206	chr1|9784126|9784332|Lx6:L1:LINE|-	LINE	L1	0	1	0	H3K27ac	Distal Intergenic	Sgk3	-13798
chr1	78374237	78374305	69	chr1|78374236|78374305|ID4:ID:SINE|-	SINE	ID	0	1	0	H3K27ac	Intron (NM_001004173/Sgpp2, intron 2 of 4)	Sgpp2	63891
chr1	89138046	89138140	95	chr1|89138045|89138140|B4:B4:SINE|-	SINE	B4	0	1	0	H3K27ac	Intron (NM_133816/Sh3bp4, intron 3 of 5)	Sh3bp4	67631
chr1	172461560	172462116	557	chr1|172461559|172462116|MER77B:ERVL:LTR|+	LTR	ERVL	0	1	0	H3K27ac	Distal Intergenic	Slamf9	-13244
chr1	84904919	84904996	78	chr1|84904918|84904996|ID4:ID:SINE|-	SINE	ID	0	1	0	H3K27ac	Distal Intergenic	Slc16a14	30087
chr1	84908686	84908813	128	chr1|84908685|84908813|B1_Mus1:Alu:SINE|-	SINE	Alu	0	1	0	H3K27ac	Intron (NM_027921/Slc16a14, intron 4 of 4)	Slc16a14	26270
chr1	191897118	191897248	131	chr1|191897117|191897248|Tigger5b:TcMar-Tigger:DNA|-	DNA	TcMar-Tigger	0	1	0	H3K27ac	Exon (NR_030669/1700034H15Rik, exon 1 of 5)	Slc30a1	-9533
chr1	191897507	191897592	86	chr1|191897506|191897592|B1_Mus1:Alu:SINE|-	SINE	Alu	0	1	0	H3K27ac	Intron (NR_030669/1700034H15Rik, intron 4 of 4)	Slc30a1	-9189
chr1	125517027	125517178	152	chr1|125517026|125517178|L2b:L2:LINE|+	LINE	L2	0	1	0	H3K27ac	Distal Intergenic	Slc35f5	-43417
chr1	125517212	125517361	150	chr1|125517211|125517361|B1_Mur3:Alu:SINE|-	SINE	Alu	0	1	0	H3K27ac	Distal Intergenic	Slc35f5	-43234
chr1	46934513	46934602	90	chr1|46934512|46934602|MIRc:MIR:SINE|+	SINE	MIR	0	1	0	H3K27ac	Distal Intergenic	Slc39a10	-8737
chr1	45868086	45868193	108	chr1|45868085|45868193|L3:CR1:LINE|-	LINE	CR1	0	1	0	H3K27ac	Distal Intergenic	Slc40a1	57401
chr1	75613205	75613380	176	chr1|75613204|75613380|ID_B1:B4:SINE|-	SINE	B4	0	1	0	H3K27ac	Distal Intergenic	Slc4a3	66743
chr1	75618098	75618225	128	chr1|75618097|75618225|MIRb:MIR:SINE|-	SINE	MIR	0	1	0	H3K27ac	Distal Intergenic	Slc4a3	71636
chr1	59725493	59725641	149	chr1|59725492|59725641|RSINE1:B4:SINE|-	SINE	B4	0	1	0	H3K27ac	Distal Intergenic	Snord11	20685
chr1	59726102	59726179	78	chr1|59726101|59726179|ID4:ID:SINE|+	SINE	ID	0	1	0	H3K27ac	Distal Intergenic	Snord11	21294
chr1	9383863	9384011	149	chr1|9383862|9384011|RLTR12C:ERVK:LTR|-	LTR	ERVK	0	1	0	H3K27ac	Distal Intergenic	Sntg1	-83986
chr1	57653596	57653756	161	chr1|57653595|57653756|RMER15-int:ERVL:LTR|-	LTR	ERVL	0	1	0	H3K27ac	Distal Intergenic	Spats2l	-121105
chr1	131513505	131513556	52	chr1|131513504|131513556|MIR3:MIR:SINE|-	SINE	MIR	0	1	0	H3K27ac	Intron (NM_001081011/Srgap2, intron 2 of 22)	Srgap2	13805
chr1	6866329	6866406	78	chr1|6866328|6866406|PB1D10:Alu:SINE|+	SINE	Alu	0	1	0	H3K27ac	Distal Intergenic	St18	136278
chr1	6866737	6866863	127	chr1|6866736|6866863|MER110A:ERV1:LTR|-	LTR	ERV1	0	1	0	H3K27ac	Distal Intergenic	St18	136686
chr1	6867439	6867621	183	chr1|6867438|6867621|B3A:B2:SINE|+	SINE	B2	0	1	0	H3K27ac	Distal Intergenic	St18	137388
chr1	52141222	52141753	532	chr1|52141221|52141753|RLTR28:ERVL:LTR|-	LTR	ERVL	0	1	0	H3K27ac	Intron (NM_001205314/Stat1, intron 11 of 24)	Stat1	21600
chr1	58996110	58996289	180	chr1|58996109|58996289|MLT2B4:ERVL:LTR|-	LTR	ERVL	0	1	0	H3K27ac	Downstream (<1kb)	Stradb	22588
chr1	12698368	12698458	91	chr1|12698367|12698458|PB1D10:Alu:SINE|-	SINE	Alu	0	1	0	H3K27ac	Intron (NM_001198565/Sulf1, intron 1 of 21)	Sulf1	5938
chr1	12779151	12779299	149	chr1|12779150|12779299|B3A:B2:SINE|+	SINE	B2	0	1	0	H3K27ac	Intron (NM_001198565/Sulf1, intron 2 of 21)	Sulf1	60606
chr1	12779431	12779674	244	chr1|12779430|12779674|Lx5c:L1:LINE|-	LINE	L1	0	1	0	H3K27ac	Intron (NM_001198565/Sulf1, intron 2 of 21)	Sulf1	60886
chr1	134727379	134727454	76	chr1|134727378|134727454|MIR:MIR:SINE|-	SINE	MIR	0	1	0	H3K27ac	Intron (NM_009307/Syt2, intron 2 of 9)	Syt2	18079
chr1	15828279	15829124	846	chr1|15828278|15829124|MLTR25A:ERVK:LTR|-	LTR	ERVK	0	1	0	H3K27ac	Intron (NM_001286628/Terf1, intron 5 of 8)	Terf1	22633
chr1	93721328	93721413	86	chr1|93721327|93721413|B1_Mus1:Alu:SINE|-	SINE	Alu	0	1	0	H3K27ac	Intron (NM_001310761/Thap4, intron 2 of 4)	Thap4	10513
chr1	93721423	93721518	96	chr1|93721422|93721518|PB1D9:Alu:SINE|-	SINE	Alu	0	1	0	H3K27ac	Intron (NM_001310761/Thap4, intron 2 of 4)	Thap4	10408
chr1	93721666	93721725	60	chr1|93721665|93721725|B1F2:Alu:SINE|+	SINE	Alu	0	1	0	H3K27ac	Intron (NM_001310761/Thap4, intron 2 of 4)	Thap4	10201
chr1	129432797	129432992	196	chr1|129432796|129432992|B4:B4:SINE|-	SINE	B4	0	1	0	H3K27ac	Intron (NM_172485/Thsd7b, intron 2 of 27)	Thsd7b	159493
chr1	129806006	129806292	287	chr1|129806005|129806292|Lx5c:L1:LINE|+	LINE	L1	0	1	0	H3K27ac	Intron (NM_172485/Thsd7b, intron 10 of 27)	Thsd7b	532702
chr1	129806535	129806732	198	chr1|129806534|129806732|MIRc:MIR:SINE|-	SINE	MIR	0	1	0	H3K27ac	Intron (NM_172485/Thsd7b, intron 10 of 27)	Thsd7b	533231
chr1	129455653	129455821	169	chr1|129455652|129455821|L1MB8:L1:LINE|-	LINE	L1	0	1	0	H3K27ac	Intron (NM_172485/Thsd7b, intron 2 of 27)	Thsd7b	182349
chr1	129455822	129456024	203	chr1|129455821|129456024|ID_B1:B4:SINE|-	SINE	B4	0	1	0	H3K27ac	Intron (NM_172485/Thsd7b, intron 2 of 27)	Thsd7b	182518
chr1	129456025	129456076	52	chr1|129456024|129456076|L1MB8:L1:LINE|-	LINE	L1	0	1	0	H3K27ac	Intron (NM_172485/Thsd7b, intron 2 of 27)	Thsd7b	182721
chr1	129456077	129456456	380	chr1|129456076|129456456|L1_Mus2:L1:LINE|-	LINE	L1	0	1	0	H3K27ac	Intron (NM_172485/Thsd7b, intron 2 of 27)	Thsd7b	182773
chr1	129541682	129542387	706	chr1|129541681|129542387|LTR48:ERV1:LTR|-	LTR	ERV1	0	1	0	H3K27ac	Intron (NM_172485/Thsd7b, intron 2 of 27)	Thsd7b	268378
chr1	119898988	119899136	149	chr1|119898987|119899136|B4A:B4:SINE|-	SINE	B4	0	1	0	H3K27ac	Distal Intergenic	Tmem177	14047
chr1	119899604	119899658	55	chr1|119899603|119899658|L2b:L2:LINE|+	LINE	L2	0	1	0	H3K27ac	Distal Intergenic	Tmem177	13525
chr1	119899757	119899858	102	chr1|119899756|119899858|L2b:L2:LINE|-	LINE	L2	0	1	0	H3K27ac	Distal Intergenic	Tmem177	13325
chr1	72970431	72970512	82	chr1|72970430|72970512|ID4_:ID:SINE|-	SINE	ID	0	1	0	H3K27ac	Distal Intergenic	Tnp1	45387
chr1	72970595	72970699	105	chr1|72970594|72970699|B1F1:Alu:SINE|-	SINE	Alu	0	1	0	H3K27ac	Distal Intergenic	Tnp1	45200
chr1	43817029	43817272	244	chr1|43817028|43817272|B4:B4:SINE|+	SINE	B4	0	1	0	H3K27ac	Intron (NM_001368289/Uxs1, intron 1 of 14)	Uxs1	9312
chr1	43817395	43817842	448	chr1|43817394|43817842|L1MB2:L1:LINE|+	LINE	L1	0	1	0	H3K27ac	Intron (NM_001368289/Uxs1, intron 1 of 14)	Uxs1	8742
chr1	37049546	37050650	1105	chr1|37049545|37050650|RMER3D-int:ERVK:LTR|-	LTR	ERVK	0	1	0	H3K27ac	Intron (NM_001370829/Vwa3b, intron 4 of 16)	Vwa3b	20233
chr1	9603197	9603351	155	chr1|9603196|9603351|MIRb:MIR:SINE|+	SINE	MIR	0	1	0	H3K27ac	Promoter (1-2kb)	Vxn	1930
chr1	175713587	175714098	512	chr1|175713586|175714098|RLTR28:ERVL:LTR|+	LTR	ERVL	0	1	0	H3K27ac	Intron (NM_029453/Wdr64, intron 2 of 27)	Wdr64	14994
chr1	3131748	3132414	667	chr1|3131747|3132414|Lx8:L1:LINE|-	LINE	L1	0	1	0	H3K27ac	Distal Intergenic	Xkr4	539084
chr1	127987146	127987217	72	chr1|127987145|127987217|PB1D10:Alu:SINE|-	SINE	Alu	0	1	0	H3K27ac	Intron (NM_027678/Zranb3, intron 12 of 20)	Zranb3	115254
chr1	127987218	127987349	132	chr1|127987217|127987349|L1M5:L1:LINE|-	LINE	L1	0	1	0	H3K27ac	Intron (NM_027678/Zranb3, intron 12 of 20)	Zranb3	115122
chr10	119105878	119106315	438	chr10|119105877|119106315|RMER17C:ERVK:LTR|-	LTR	ERVK	0	1	0	H3K27ac	Downstream (2-3kb)	1700064J06Rik	12973
chr10	25811091	25811933	843	chr10|25811090|25811933|Lx6:L1:LINE|+	LINE	L1	0	1	0	H3K27ac	Intron (NR_045349/4930401C15Rik, intron 1 of 4)	4930401C15Rik	25504
chr10	100584443	100584707	265	chr10|100584442|100584707|MER68C:ERVL:LTR|+	LTR	ERVL	0	1	0	H3K27ac	Intron (NM_175128/4930430F08Rik, intron 2 of 6)	4930430F08Rik	4552
chr10	96274959	96275144	186	chr10|96274958|96275144|MER5A:hAT-Charlie:DNA|+	DNA	hAT-Charlie	0	1	0	H3K27ac	Distal Intergenic	4930459C07Rik	48752
chr10	68318299	68318609	311	chr10|68318298|68318609|MER113B:hAT-Charlie:DNA|+	DNA	hAT-Charlie	0	1	0	H3K27ac	Promoter (2-3kb)	4930545H06Rik	2533
chr10	97192999	97193503	505	chr10|97192998|97193503|L1MEg:L1:LINE|-	LINE	L1	0	1	0	H3K27ac	Distal Intergenic	4930556N09Rik	157231
chr10	67739241	67739676	436	chr10|67739240|67739676|RMER20B:ERVK:LTR|-	LTR	ERVK	0	1	0	H3K27ac	Distal Intergenic	4930563J15Rik	-167282
chr10	10835564	10835871	308	chr10|10835563|10835871|MLT1O:ERVL-MaLR:LTR|+	LTR	ERVL-MaLR	0	1	0	H3K27ac	Intron (NM_001114333/Grm1, intron 3 of 9)	4930567K20Rik	84518
chr10	10836433	10837877	1445	chr10|10836432|10837877|Lx4B:L1:LINE|+	LINE	L1	0	1	0	H3K27ac	Intron (NM_001114333/Grm1, intron 3 of 9)	4930567K20Rik	85387
chr10	27408913	27409108	196	chr10|27408912|27409108|MIRb:MIR:SINE|-	SINE	MIR	0	1	0	H3K27ac	Intron (NM_008481/Lama2, intron 4 of 63)	4930579H20Rik	19047
chr10	38008475	38008801	327	chr10|38008474|38008801|L2a:L2:LINE|+	LINE	L2	0	1	0	H3K27ac	Distal Intergenic	4930591E09Rik	-166973
chr10	72959914	72960480	567	chr10|72959913|72960480|RLTR34B_MM:ERVK:LTR|-	LTR	ERVK	0	1	0	H3K27ac	Distal Intergenic	A330049N07Rik	126225
chr10	89715192	89715302	111	chr10|89715191|89715302|PB1D7:Alu:SINE|-	SINE	Alu	0	1	0	H3K27ac	Intron (NM_001359468/Actr6, intron 9 of 10)	Actr6	16943
chr10	102896160	102896331	172	chr10|102896159|102896331|MER124:DNA?:DNA?|-	DNA?	DNA?	0	1	0	H3K27ac	Distal Intergenic	Alx1	132446
chr10	102801193	102801391	199	chr10|102801192|102801391|Lx9:L1:LINE|+	LINE	L1	0	1	0	H3K27ac	Distal Intergenic	Alx1	227386
chr10	102801632	102801792	161	chr10|102801631|102801792|RMER20B:ERVK:LTR|-	LTR	ERVK	0	1	0	H3K27ac	Distal Intergenic	Alx1	226985
chr10	102801803	102801949	147	chr10|102801802|102801949|Lx9:L1:LINE|+	LINE	L1	0	1	0	H3K27ac	Distal Intergenic	Alx1	226828
chr10	102801955	102802333	379	chr10|102801954|102802333|RMER17A:ERVK:LTR|-	LTR	ERVK	0	1	0	H3K27ac	Distal Intergenic	Alx1	226444
chr10	69696164	69696204	41	chr10|69696163|69696204|LFSINE_Vert:tRNA:SINE|-	SINE	tRNA	0	1	0	H3K27ac	Intron (NM_146005/Ank3, intron 1 of 42)	Ank3	162456
chr10	90236041	90237331	1291	chr10|90236040|90237331|ORR1D1-int:ERVL-MaLR:LTR|+	LTR	ERVL-MaLR	0	1	0	H3K27ac	Intron (NM_001128086/Anks1b, intron 9 of 24)	Anks1b	-338396
chr10	90237332	90237640	309	chr10|90237331|90237640|ORR1D1:ERVL-MaLR:LTR|+	LTR	ERVL-MaLR	0	1	0	H3K27ac	Intron (NM_001128086/Anks1b, intron 9 of 24)	Anks1b	-338087
chr10	90258986	90259145	160	chr10|90258985|90259145|L3:CR1:LINE|-	LINE	CR1	0	1	0	H3K27ac	Intron (NM_001128086/Anks1b, intron 9 of 24)	Anks1b	-316582
chr10	90259153	90259227	75	chr10|90259152|90259227|Tigger15a:TcMar-Tigger:DNA|-	DNA	TcMar-Tigger	0	1	0	H3K27ac	Intron (NM_001128086/Anks1b, intron 9 of 24)	Anks1b	-316500
chr10	90259437	90259542	106	chr10|90259436|90259542|L2c:L2:LINE|+	LINE	L2	0	1	0	H3K27ac	Intron (NM_001128086/Anks1b, intron 9 of 24)	Anks1b	-316185
chr10	25043106	25043385	280	chr10|25043105|25043385|MLTR14:ERV1:LTR|-	LTR	ERV1	0	1	0	H3K27ac	Distal Intergenic	Arg1	-115636
chr10	25046388	25046853	466	chr10|25046387|25046853|LTR65:ERV1:LTR|-	LTR	ERV1	0	1	0	H3K27ac	Distal Intergenic	Arg1	-118918
chr10	42092906	42093354	449	chr10|42092905|42093354|RLTR11B:ERVK:LTR|-	LTR	ERVK	0	1	0	H3K27ac	Distal Intergenic	Armc2	-74524
chr10	4436586	4437166	581	chr10|4436585|4437166|RMER6A:ERVK:LTR|-	LTR	ERVK	0	1	0	H3K27ac	Intron (NM_024261/Armt1, intron 2 of 4)	Armt1	3981
chr10	80533717	80534096	380	chr10|80533716|80534096|MTD:ERVL-MaLR:LTR|+	LTR	ERVL-MaLR	0	1	0	H3K27ac	Intron (NM_026094/Atp8b3, intron 6 of 27)	Atp8b3	5028
chr10	75706006	75706103	98	chr10|75706005|75706103|PB1D10:Alu:SINE|+	SINE	Alu	0	1	0	H3K27ac	Intron (NM_172549/Cabin1, intron 26 of 36)	Cabin1	58254
chr10	34112602	34112767	166	chr10|34112601|34112767|RMER15:ERVL:LTR|+	LTR	ERVL	0	1	0	H3K27ac	Downstream (2-3kb)	Calhm6	15205
chr10	62831624	62832027	404	chr10|62831623|62832027|RLTR11A2:ERVK:LTR|-	LTR	ERVK	0	1	0	H3K27ac	Intron (NM_001253857/Tet1, intron 6 of 12)	Ccar1	-39256
chr10	41709370	41709554	185	chr10|41709369|41709554|MER77:ERVL:LTR|+	LTR	ERVL	0	1	0	H3K27ac	Intron (NM_001358562/Ccdc162, intron 1 of 47)	Ccdc162	6909
chr10	4490508	4490536	29	chr10|4490507|4490536|RLTRETN_Mm:ERVK:LTR|-	LTR	ERVK	0	1	0	H3K27ac	Intron (NM_001370992/Ccdc170, intron 1 of 10)	Ccdc170	7993
chr10	4490537	4490574	38	chr10|4490536|4490574|ETnERV-int:ERVK:LTR|+	LTR	ERVK	0	1	0	H3K27ac	Intron (NM_001370992/Ccdc170, intron 1 of 10)	Ccdc170	8022
chr10	4490575	4490686	112	chr10|4490574|4490686|ERVB4_1C-LTR_Mm:ERVK:LTR|+	LTR	ERVK	0	1	0	H3K27ac	Intron (NM_001370992/Ccdc170, intron 1 of 10)	Ccdc170	8060
chr10	40805374	40805591	218	chr10|40805373|40805591|MLT1C:ERVL-MaLR:LTR|+	LTR	ERVL-MaLR	0	1	0	H3K27ac	Intron (NM_177793/Mettl24, intron 4 of 4)	Cdc40	77552
chr10	40858710	40858832	123	chr10|40858709|40858832|B1F:Alu:SINE|-	SINE	Alu	0	1	0	H3K27ac	Intron (NM_027879/Cdc40, intron 2 of 14)	Cdc40	24311
chr10	60647652	60647724	73	chr10|60647651|60647724|MIR3:MIR:SINE|-	SINE	MIR	0	1	0	H3K27ac	Intron (NM_001252635/Cdh23, intron 4 of 68)	Cdh23	48766
chr10	69414627	69414992	366	chr10|69414626|69414992|MTD:ERVL-MaLR:LTR|+	LTR	ERVL-MaLR	0	1	0	H3K27ac	Distal Intergenic	Cdk1	-61715
chr10	69415234	69415742	509	chr10|69415233|69415742|RMER17C2:ERVK:LTR|+	LTR	ERVK	0	1	0	H3K27ac	Distal Intergenic	Cdk1	-62322
chr10	30279319	30279506	188	chr10|30279318|30279506|B3A:B2:SINE|+	SINE	B2	0	1	0	H3K27ac	Distal Intergenic	Cenpw	-78779
chr10	17748646	17748775	130	chr10|17748645|17748775|L1MEc:L1:LINE|+	LINE	L1	0	1	0	H3K27ac	Distal Intergenic	Cited2	25418
chr10	17748982	17749423	442	chr10|17748981|17749423|Lx8:L1:LINE|+	LINE	L1	0	1	0	H3K27ac	Distal Intergenic	Cited2	25754
chr10	17487111	17487752	642	chr10|17487110|17487752|RLTR34B_MM:ERVK:LTR|+	LTR	ERVK	0	1	0	H3K27ac	Distal Intergenic	Cited2	-235476
chr10	7284556	7284624	69	chr10|7284555|7284624|RSINE1:B4:SINE|-	SINE	B4	0	1	0	H3K27ac	Distal Intergenic	Cnksr3	-72319
chr10	7144077	7144160	84	chr10|7144076|7144160|ID4_:ID:SINE|+	SINE	ID	0	1	0	H3K27ac	Intron (NM_172546/Cnksr3, intron 4 of 12)	Cnksr3	68077
chr10	7174829	7175502	674	chr10|7174828|7175502|L1MB7:L1:LINE|-	LINE	L1	0	1	0	H3K27ac	Intron (NM_172546/Cnksr3, intron 1 of 12)	Cnksr3	36735
chr10	76668798	76668960	163	chr10|76668797|76668960|MER63D:hAT-Blackjack:DNA|-	DNA	hAT-Blackjack	0	1	0	H3K27ac	Distal Intergenic	Col6a2	-45168
chr10	95313071	95313751	681	chr10|95313070|95313751|MER21B:ERVL:LTR|+	LTR	ERVL	0	1	0	H3K27ac	Intron (NM_001330138/Cradd, intron 2 of 2)	Cradd	9958
chr10	85164526	85164574	49	chr10|85164525|85164574|MIRb:MIR:SINE|-	SINE	MIR	0	1	0	H3K27ac	Intron (NM_007771/Cry1, intron 1 of 12)	Cry1	20480
chr10	44118975	44119143	169	chr10|44118974|44119143|B3:B2:SINE|+	SINE	B2	0	1	0	H3K27ac	Intron (NM_001368305/Crybg1, intron 1 of 21)	Crybg1	29685
chr10	110953467	110953583	117	chr10|110953466|110953583|PB1:Alu:SINE|+	SINE	Alu	0	1	0	H3K27ac	Intron (NM_001359622/Zdhhc17, intron 10 of 16)	Csrp2	33291
chr10	110953658	110953798	141	chr10|110953657|110953798|B1_Mur2:Alu:SINE|+	SINE	Alu	0	1	0	H3K27ac	Intron (NM_001359622/Zdhhc17, intron 10 of 16)	Csrp2	33482
chr10	58623850	58624103	254	chr10|58623849|58624103|B4A:B4:SINE|-	SINE	B4	0	1	0	H3K27ac	Intron (NM_010100/Edar, intron 4 of 11)	Edar	51593
chr10	58624341	58624595	255	chr10|58624340|58624595|Tigger5:TcMar-Tigger:DNA|-	DNA	TcMar-Tigger	0	1	0	H3K27ac	Intron (NM_010100/Edar, intron 4 of 11)	Edar	51101
chr10	82889508	82889682	175	chr10|82889507|82889682|B3:B2:SINE|-	SINE	B2	0	1	0	H3K27ac	Intron (NM_001042523/Txnrd1, intron 13 of 14)	Eid3	22882
chr10	4780791	4781074	284	chr10|4780790|4781074|ORR1E:ERVL-MaLR:LTR|-	LTR	ERVL-MaLR	0	1	0	H3K27ac	Intron (NR_126357/Esr1, intron 4 of 7)	Esr1	70633
chr10	4781548	4781643	96	chr10|4781547|4781643|BC1_Mm:scRNA:scRNA|-	scRNA	scRNA	0	1	0	H3K27ac	Intron (NR_126357/Esr1, intron 4 of 7)	Esr1	71390
chr10	4571955	4572144	190	chr10|4571954|4572144|MIRb:MIR:SINE|-	SINE	MIR	0	1	0	H3K27ac	Distal Intergenic	Esr1	-39845
chr10	117110437	117110451	15	chr10|117110436|117110451|ID_B1:B4:SINE|+	SINE	B4	0	1	0	H3K27ac	Intron (NM_177798/Frs2, intron 1 of 9)	Frs2	38023
chr10	117110452	117110537	86	chr10|117110451|117110537|PB1D10:Alu:SINE|+	SINE	Alu	0	1	0	H3K27ac	Intron (NM_177798/Frs2, intron 1 of 9)	Frs2	37937
chr10	117130144	117130262	119	chr10|117130143|117130262|RSINE1:B4:SINE|-	SINE	B4	0	1	0	H3K27ac	Intron (NM_177798/Frs2, intron 1 of 9)	Frs2	18212
chr10	117130331	117130508	178	chr10|117130330|117130508|B3A:B2:SINE|+	SINE	B2	0	1	0	H3K27ac	Intron (NM_177798/Frs2, intron 1 of 9)	Frs2	17966
chr10	117185032	117185190	159	chr10|117185031|117185190|URR1A:hAT-Charlie:DNA|+	DNA	hAT-Charlie	0	1	0	H3K27ac	Distal Intergenic	Frs2	-36558
chr10	117185234	117185325	92	chr10|117185233|117185325|Lx8b:L1:LINE|+	LINE	L1	0	1	0	H3K27ac	Distal Intergenic	Frs2	-36760
chr10	117185474	117185801	328	chr10|117185473|117185801|L1ME3A:L1:LINE|-	LINE	L1	0	1	0	H3K27ac	Distal Intergenic	Frs2	-37000
chr10	56401663	56401809	147	chr10|56401662|56401809|B1_Mus2:Alu:SINE|+	SINE	Alu	0	1	0	H3K27ac	Distal Intergenic	Gja1	24363
chr10	56401824	56401905	82	chr10|56401823|56401905|ID_B1:B4:SINE|+	SINE	B4	0	1	0	H3K27ac	Distal Intergenic	Gja1	24524
chr10	56401985	56402097	113	chr10|56401984|56402097|PB1D10:Alu:SINE|-	SINE	Alu	0	1	0	H3K27ac	Distal Intergenic	Gja1	24685
chr10	59825052	59825154	103	chr10|59825051|59825154|Helitron2Na_Mam:Helitron?:RC?|-	RC?	Helitron?	0	1	0	H3K27ac	Intron (NM_001291442/Micu1, intron 9 of 12)	Gm17059	-24798
chr10	93328457	93328782	326	chr10|93328456|93328782|MARNA:TcMar-Mariner:DNA|-	DNA	TcMar-Mariner	0	1	0	H3K27ac	Distal Intergenic	Gm17745	-7429
chr10	99673131	99673624	494	chr10|99673130|99673624|MLT1J-int:ERVL-MaLR:LTR|-	LTR	ERVL-MaLR	0	1	0	H3K27ac	Distal Intergenic	Gm18409	-31211
chr10	99673732	99673881	150	chr10|99673731|99673881|URR1B:hAT-Charlie:DNA|+	DNA	hAT-Charlie	0	1	0	H3K27ac	Distal Intergenic	Gm18409	-31812
chr10	17003971	17004113	143	chr10|17003970|17004113|RSINE1:B4:SINE|-	SINE	B4	0	1	0	H3K27ac	Intron (NR_038020/Gm20125, intron 1 of 8)	Gm20125	91669
chr10	17013159	17013281	123	chr10|17013158|17013281|MER20:hAT-Charlie:DNA|-	DNA	hAT-Charlie	0	1	0	H3K27ac	Intron (NR_038020/Gm20125, intron 1 of 8)	Gm20125	82501
chr10	92357412	92357483	72	chr10|92357411|92357483|RLTR20A4:ERVK:LTR|-	LTR	ERVK	0	1	0	H3K27ac	Intron (NR_046027/Gm20757, intron 2 of 8)	Gm20757	17890
chr10	91829206	91829299	94	chr10|91829205|91829299|Lx:L1:LINE|-	LINE	L1	0	1	0	H3K27ac	Distal Intergenic	Gm31592	-59530
chr10	67041631	67041777	147	chr10|67041630|67041777|B1_Mm:Alu:SINE|-	SINE	Alu	0	1	0	H3K27ac	Intron (NM_001204915/Reep3, intron 2 of 8)	Gm31763	36556
chr10	83927892	83928080	189	chr10|83927891|83928080|RMER17C:ERVK:LTR|+	LTR	ERVK	0	1	0	H3K27ac	Distal Intergenic	Gm34184	172617
chr10	83976890	83976989	100	chr10|83976889|83976989|PB1D10:Alu:SINE|+	SINE	Alu	0	1	0	H3K27ac	Distal Intergenic	Gm34184	123708
chr10	100671580	100671684	105	chr10|100671579|100671684|Lx9:L1:LINE|+	LINE	L1	0	1	0	H3K27ac	Distal Intergenic	Gm35722	69951
chr10	53411378	53411470	93	chr10|53411377|53411470|B1F1:Alu:SINE|-	SINE	Alu	0	1	0	H3K27ac	Promoter (1-2kb)	Gm36229	1496
chr10	56660650	56660922	273	chr10|56660649|56660922|MLT1D:ERVL-MaLR:LTR|-	LTR	ERVL-MaLR	0	1	0	H3K27ac	Distal Intergenic	Gm36595	228669
chr10	56485852	56485970	119	chr10|56485851|56485970|B1_Mur1:Alu:SINE|-	SINE	Alu	0	1	0	H3K27ac	Distal Intergenic	Gm36595	53871
chr10	112876177	112876234	58	chr10|112876176|112876234|MER5A:hAT-Charlie:DNA|+	DNA	hAT-Charlie	0	1	0	H3K27ac	Distal Intergenic	Gm3942	38425
chr10	100415482	100415615	134	chr10|100415481|100415615|B1F:Alu:SINE|-	SINE	Alu	0	1	0	H3K27ac	Distal Intergenic	Gm4312	-32922
chr10	74816969	74817166	198	chr10|74816968|74817166|B3:B2:SINE|+	SINE	B2	0	1	0	H3K27ac	Distal Intergenic	Gnaz	-150011
chr10	74817188	74817410	223	chr10|74817187|74817410|L1M1:L1:LINE|+	LINE	L1	0	1	0	H3K27ac	Distal Intergenic	Gnaz	-149767
chr10	74817403	74817492	90	chr10|74817402|74817492|Lx8b:L1:LINE|+	LINE	L1	0	1	0	H3K27ac	Distal Intergenic	Gnaz	-149685
chr10	74817521	74817660	140	chr10|74817520|74817660|RSINE1:B4:SINE|+	SINE	B4	0	1	0	H3K27ac	Distal Intergenic	Gnaz	-149517
chr10	74921782	74922108	327	chr10|74921781|74922108|RLTR9A3:ERVK:LTR|+	LTR	ERVK	0	1	0	H3K27ac	Distal Intergenic	Gnaz	-45069
chr10	48459775	48460443	669	chr10|48459774|48460443|Lx6:L1:LINE|+	LINE	L1	0	1	0	H3K27ac	Distal Intergenic	Grik2	1327494
chr10	48855863	48856178	316	chr10|48855862|48856178|RLTR51B_Mm:ERVK?:LTR|+	LTR	ERVK?	0	1	0	H3K27ac	Distal Intergenic	Grik2	931759
chr10	48856179	48856348	170	chr10|48856178|48856348|MTC-int:ERVL-MaLR:LTR|-	LTR	ERVL-MaLR	0	1	0	H3K27ac	Distal Intergenic	Grik2	931589
chr10	48856346	48856582	237	chr10|48856345|48856582|ERVB4_1B-LTR_MM:ERVK:LTR|-	LTR	ERVK	0	1	0	H3K27ac	Distal Intergenic	Grik2	931355
chr10	75846260	75846359	100	chr10|75846259|75846359|PB1D9:Alu:SINE|+	SINE	Alu	0	1	0	H3K27ac	Distal Intergenic	Gstt2	-11379
chr10	75846978	75847117	140	chr10|75846977|75847117|B1_Mus1:Alu:SINE|-	SINE	Alu	0	1	0	H3K27ac	Distal Intergenic	Gstt2	-12097
chr10	75489094	75489495	402	chr10|75489093|75489495|L1_Mur2:L1:LINE|-	LINE	L1	0	1	0	H3K27ac	Distal Intergenic	Gucd1	27886
chr10	75489664	75489936	273	chr10|75489663|75489936|RMER19B:ERVK:LTR|-	LTR	ERVK	0	1	0	H3K27ac	Distal Intergenic	Gucd1	27445
chr10	37021751	37021874	124	chr10|37021750|37021874|B1_Mur3:Alu:SINE|-	SINE	Alu	0	1	0	H3K27ac	Distal Intergenic	Hdac2	47207
chr10	37021995	37022144	150	chr10|37021994|37022144|B3:B2:SINE|+	SINE	B2	0	1	0	H3K27ac	Distal Intergenic	Hdac2	47451
chr10	37022211	37022713	503	chr10|37022210|37022713|MURVY-LTR:ERV1:LTR|+	LTR	ERV1	0	1	0	H3K27ac	Distal Intergenic	Hdac2	47667
chr10	100162017	100162145	129	chr10|100162016|100162145|B1F2:Alu:SINE|+	SINE	Alu	0	1	0	H3K27ac	Distal Intergenic	Kitl	146196
chr10	26500518	26500922	405	chr10|26500517|26500922|MLT1J2:ERVL-MaLR:LTR|+	LTR	ERVL-MaLR	0	1	0	H3K27ac	Distal Intergenic	L3mbtl3	-125299
chr10	26501002	26501093	92	chr10|26501001|26501093|MLT1J2:ERVL-MaLR:LTR|+	LTR	ERVL-MaLR	0	1	0	H3K27ac	Distal Intergenic	L3mbtl3	-125783
chr10	53952039	53952438	400	chr10|53952038|53952438|L1MEf:L1:LINE|+	LINE	L1	0	1	0	H3K27ac	Intron (NM_008548/Man1a, intron 6 of 12)	Man1a	123299
chr10	53952440	53952619	180	chr10|53952439|53952619|B3A:B2:SINE|+	SINE	B2	0	1	0	H3K27ac	Intron (NM_008548/Man1a, intron 6 of 12)	Man1a	123118
chr10	53989475	53989541	67	chr10|53989474|53989541|ID4:ID:SINE|-	SINE	ID	0	1	0	H3K27ac	Intron (NM_008548/Man1a, intron 5 of 12)	Man1a	86196
chr10	20135251	20135397	147	chr10|20135250|20135397|B1_Mus2:Alu:SINE|+	SINE	Alu	0	1	0	H3K27ac	Intron (NM_008580/Map3k5, intron 26 of 29)	Map7	-13523
chr10	20135702	20135892	191	chr10|20135701|20135892|MIRb:MIR:SINE|-	SINE	MIR	0	1	0	H3K27ac	Intron (NM_008580/Map3k5, intron 26 of 29)	Map7	-13028
chr10	20136036	20136251	216	chr10|20136035|20136251|B3:B2:SINE|-	SINE	B2	0	1	0	H3K27ac	Intron (NM_008580/Map3k5, intron 26 of 29)	Map7	-12669
chr10	37096112	37096210	99	chr10|37096111|37096210|PB1D10:Alu:SINE|+	SINE	Alu	0	1	0	H3K27ac	Distal Intergenic	Marcks	42716
chr10	39859956	39860252	297	chr10|39859955|39860252|L1_Mus2:L1:LINE|-	LINE	L1	0	1	0	H3K27ac	Intron (NM_011264/Rev3l, intron 27 of 31)	Mfsd4b4	38986
chr10	39860283	39860483	201	chr10|39860282|39860483|B4:B4:SINE|+	SINE	B4	0	1	0	H3K27ac	Intron (NM_011264/Rev3l, intron 27 of 31)	Mfsd4b4	38755
chr10	39860547	39860919	373	chr10|39860546|39860919|L1M5:L1:LINE|-	LINE	L1	0	1	0	H3K27ac	Intron (NM_011264/Rev3l, intron 27 of 31)	Mfsd4b4	38319
chr10	39895138	39895248	111	chr10|39895137|39895248|PB1D10:Alu:SINE|-	SINE	Alu	0	1	0	H3K27ac	Intron (NR_033628/Mfsd4b4, intron 1 of 3)	Mfsd4b4	3990
chr10	126463135	126463629	495	chr10|126463134|126463629|MURVY-LTR:ERV1:LTR|-	LTR	ERV1	0	1	0	H3K27ac	Distal Intergenic	Mir378d	246762
chr10	76011765	76012340	576	chr10|76011764|76012340|Lx5:L1:LINE|-	LINE	L1	0	1	0	H3K27ac	Promoter (2-3kb)	Mir6409	2839
chr10	76012342	76012692	351	chr10|76012341|76012692|RLTR9A3B:ERVK:LTR|+	LTR	ERVK	0	1	0	H3K27ac	Downstream (2-3kb)	Mir6409	3416
chr10	62192762	62192914	153	chr10|62192761|62192914|MIRb:MIR:SINE|+	SINE	MIR	0	1	0	H3K27ac	Promoter (1-2kb)	Mir7662	1313
chr10	24255967	24256075	109	chr10|24255966|24256075|PB1D10:Alu:SINE|+	SINE	Alu	0	1	0	H3K27ac	Intron (NM_021509/Moxd1, intron 4 of 11)	Moxd1	32450
chr10	55233653	55233949	297	chr10|55233652|55233949|ORR1A1:ERVL-MaLR:LTR|+	LTR	ERVL-MaLR	0	1	0	H3K27ac	Distal Intergenic	Msl3l2	-872968
chr10	55233942	55234367	426	chr10|55233941|55234367|MTE-int:ERVL-MaLR:LTR|-	LTR	ERVL-MaLR	0	1	0	H3K27ac	Distal Intergenic	Msl3l2	-872550
chr10	63154669	63154867	199	chr10|63154668|63154867|B3A:B2:SINE|-	SINE	B2	0	1	0	H3K27ac	Intron (NM_182992/Mypn, intron 6 of 19)	Mypn	49085
chr10	63154900	63155017	118	chr10|63154899|63155017|PB1D10:Alu:SINE|-	SINE	Alu	0	1	0	H3K27ac	Intron (NM_182992/Mypn, intron 6 of 19)	Mypn	48935
chr10	63154924	63155018	95	chr10|63154923|63155018|ID_B1:B4:SINE|-	SINE	B4	0	1	0	H3K27ac	Intron (NM_182992/Mypn, intron 6 of 19)	Mypn	48934
chr10	30746458	30746659	202	chr10|30746457|30746659|URR1B:hAT-Charlie:DNA|-	DNA	hAT-Charlie	0	1	0	H3K27ac	Intron (NM_001358841/Ncoa7, intron 2 of 15)	Ncoa7	56667
chr10	30763789	30763903	115	chr10|30763788|30763903|RSINE1:B4:SINE|-	SINE	B4	0	1	0	H3K27ac	Intron (NM_001358841/Ncoa7, intron 2 of 15)	Ncoa7	39423
chr10	92891592	92891725	134	chr10|92891591|92891725|MIRc:MIR:SINE|+	SINE	MIR	0	1	0	H3K27ac	Intron (NM_001347060/Cfap54, intron 51 of 67)	Nedd1	-169174
chr10	92891727	92891843	117	chr10|92891726|92891843|L2a:L2:LINE|-	LINE	L2	0	1	0	H3K27ac	Intron (NM_001347060/Cfap54, intron 51 of 67)	Nedd1	-169309
chr10	94111564	94111695	132	chr10|94111563|94111695|ID_B1:B4:SINE|-	SINE	B4	0	1	0	H3K27ac	Intron (NM_053072/Fgd6, intron 8 of 20)	Nr2c1	-36236
chr10	94111709	94111826	118	chr10|94111708|94111826|ID_B1:B4:SINE|-	SINE	B4	0	1	0	H3K27ac	Intron (NM_053072/Fgd6, intron 8 of 20)	Nr2c1	-36105
chr10	94111804	94112036	233	chr10|94111803|94112036|Charlie4a:hAT-Charlie:DNA|-	DNA	hAT-Charlie	0	1	0	H3K27ac	Intron (NM_053072/Fgd6, intron 8 of 20)	Nr2c1	-35895
chr10	84298518	84298774	257	chr10|84298517|84298774|L2a:L2:LINE|+	LINE	L2	0	1	0	H3K27ac	Distal Intergenic	Nuak1	141894
chr10	84286348	84286456	109	chr10|84286347|84286456|L2b:L2:LINE|-	LINE	L2	0	1	0	H3K27ac	Distal Intergenic	Nuak1	154212
chr10	129139774	129139878	105	chr10|129139773|129139878|Lx2B:L1:LINE|-	LINE	L1	0	1	0	H3K27ac	Distal Intergenic	Olfr770	-6008
chr10	129140038	129140290	253	chr10|129140037|129140290|LTR10_RN:ERVK:LTR|+	LTR	ERVK	0	1	0	H3K27ac	Distal Intergenic	Olfr770	-6272
chr10	129229924	129230476	553	chr10|129229923|129230476|Lx8:L1:LINE|-	LINE	L1	0	1	0	H3K27ac	Distal Intergenic	Olfr774	-7675
chr10	129230477	129230556	80	chr10|129230476|129230556|RLTR20B5_MM:ERVK:LTR|-	LTR	ERVK	0	1	0	H3K27ac	Distal Intergenic	Olfr774	-7595
chr10	129230592	129231036	445	chr10|129230591|129231036|RLTR20B5_MM:ERVK:LTR|-	LTR	ERVK	0	1	0	H3K27ac	Distal Intergenic	Olfr774	-7115
chr10	59272506	59272807	302	chr10|59272505|59272807|RLTR18:ERVK:LTR|-	LTR	ERVK	0	1	0	H3K27ac	Distal Intergenic	P4ha1	-50489
chr10	108280196	108280334	139	chr10|108280195|108280334|ID_B1:B4:SINE|+	SINE	B4	0	1	0	H3K27ac	Downstream (<1kb)	Pawr	-51855
chr10	108280473	108280910	438	chr10|108280472|108280910|Lx5c:L1:LINE|-	LINE	L1	0	1	0	H3K27ac	Downstream (<1kb)	Pawr	-51279
chr10	73748519	73748628	110	chr10|73748518|73748628|PB1D7:Alu:SINE|+	SINE	Alu	0	1	0	H3K27ac	Distal Intergenic	Pcdh15	-73239
chr10	73748631	73748848	218	chr10|73748630|73748848|L1MA4:L1:LINE|+	LINE	L1	0	1	0	H3K27ac	Distal Intergenic	Pcdh15	-73019
chr10	73976872	73976999	128	chr10|73976871|73976999|ID_B1:B4:SINE|+	SINE	B4	0	1	0	H3K27ac	Intron (NM_001142747/Pcdh15, intron 2 of 26)	Pcdh15	155005
chr10	73977126	73977428	303	chr10|73977125|73977428|RLTR19B:ERVK:LTR|-	LTR	ERVK	0	1	0	H3K27ac	Intron (NM_001142747/Pcdh15, intron 2 of 26)	Pcdh15	155259
chr10	74054333	74054447	115	chr10|74054332|74054447|B1_Mm:Alu:SINE|+	SINE	Alu	0	1	0	H3K27ac	Intron (NM_001142747/Pcdh15, intron 4 of 26)	Pcdh15	232466
chr10	73507656	73507905	250	chr10|73507655|73507905|L1MC1:L1:LINE|+	LINE	L1	0	1	0	H3K27ac	Distal Intergenic	Pcdh15	-313962
chr10	73804150	73804269	120	chr10|73804149|73804269|ID_B1:B4:SINE|-	SINE	B4	0	1	0	H3K27ac	Distal Intergenic	Pcdh15	-17598
chr10	73804502	73804740	239	chr10|73804501|73804740|B4:B4:SINE|+	SINE	B4	0	1	0	H3K27ac	Distal Intergenic	Pcdh15	-17127
chr10	20492704	20492819	116	chr10|20492703|20492819|MIR:MIR:SINE|-	SINE	MIR	0	1	0	H3K27ac	Intron (NM_001347366/Pde7b, intron 1 of 11)	Pde7b	55509
chr10	20493059	20493170	112	chr10|20493058|20493170|MIRc:MIR:SINE|+	SINE	MIR	0	1	0	H3K27ac	Intron (NM_001347366/Pde7b, intron 1 of 11)	Pde7b	55158
chr10	95014264	95014378	115	chr10|95014263|95014378|B1_Mus1:Alu:SINE|-	SINE	Alu	0	1	0	H3K27ac	Distal Intergenic	Plxnc1	-69419
chr10	60295788	60295835	48	chr10|60295787|60295835|PB1D7:Alu:SINE|-	SINE	Alu	0	1	0	H3K27ac	Intron (NM_001146120/Psap, intron 6 of 13)	Psap	11327
chr10	115294691	115294809	119	chr10|115294690|115294809|B1_Mus2:Alu:SINE|-	SINE	Alu	0	1	0	H3K27ac	Intron (NM_024454/Rab21, intron 6 of 6)	Rab21	20782
chr10	115296990	115297084	95	chr10|115296989|115297084|PB1D9:Alu:SINE|+	SINE	Alu	0	1	0	H3K27ac	Intron (NM_024454/Rab21, intron 4 of 6)	Rab21	18507
chr10	38799320	38799668	349	chr10|38799319|38799668|Lx6:L1:LINE|+	LINE	L1	0	1	0	H3K27ac	Distal Intergenic	Rfpl4b	22111
chr10	38799669	38800176	508	chr10|38799668|38800176|MURVY-LTR:ERV1:LTR|+	LTR	ERV1	0	1	0	H3K27ac	Distal Intergenic	Rfpl4b	21603
chr10	38800177	38800495	319	chr10|38800176|38800495|Lx6:L1:LINE|+	LINE	L1	0	1	0	H3K27ac	Distal Intergenic	Rfpl4b	21284
chr10	69253109	69253229	121	chr10|69253108|69253229|B3A:B2:SINE|-	SINE	B2	0	1	0	H3K27ac	Intron (NM_001252636/Rhobtb1, intron 4 of 10)	Rhobtb1	39915
chr10	69240055	69240196	142	chr10|69240054|69240196|RSINE1:B4:SINE|-	SINE	B4	0	1	0	H3K27ac	Intron (NM_001252636/Rhobtb1, intron 2 of 10)	Rhobtb1	26861
chr10	84946489	84946547	59	chr10|84946488|84946547|L4_C_Mam:RTE-X:LINE|-	LINE	RTE-X	0	1	0	H3K27ac	Intron (NM_001013441/Ric8b, intron 2 of 8)	Ric8b	28876
chr10	84946593	84946745	153	chr10|84946592|84946745|B3A:B2:SINE|+	SINE	B2	0	1	0	H3K27ac	Intron (NM_001013441/Ric8b, intron 2 of 8)	Ric8b	28980
chr10	92182700	92182995	296	chr10|92182699|92182995|Lx3B:L1:LINE|-	LINE	L1	0	1	0	H3K27ac	Intron (NR_046027/Gm20757, intron 7 of 8)	Rmst	-17522
chr10	20224137	20224308	172	chr10|20224136|20224308|B3A:B2:SINE|+	SINE	B2	0	1	0	H3K27ac	Intron (NM_001198635/Map7, intron 1 of 17)	Rpl32l	15698
chr10	20224359	20224499	141	chr10|20224358|20224499|ID_B1:B4:SINE|+	SINE	B4	0	1	0	H3K27ac	Intron (NM_001198635/Map7, intron 1 of 17)	Rpl32l	15920
chr10	68090063	68090255	193	chr10|68090062|68090255|MER3:hAT-Charlie:DNA|-	DNA	hAT-Charlie	0	1	0	H3K27ac	Distal Intergenic	Rtkn2	110493
chr10	68099894	68100040	147	chr10|68099893|68100040|B1_Mus2:Alu:SINE|-	SINE	Alu	0	1	0	H3K27ac	Intron (NM_023598/Arid5b, intron 9 of 9)	Rtkn2	120324
chr10	9574643	9574748	106	chr10|9574642|9574748|ID_B1:B4:SINE|-	SINE	B4	0	1	0	H3K27ac	Distal Intergenic	Samd5	100460
chr10	8856657	8856801	145	chr10|8856656|8856801|B1_Mus2:Alu:SINE|+	SINE	Alu	0	1	0	H3K27ac	Intron (NM_175155/Sash1, intron 1 of 19)	Sash1	29269
chr10	8856837	8856914	78	chr10|8856836|8856914|Charlie13a:hAT-Charlie:DNA|+	DNA	hAT-Charlie	0	1	0	H3K27ac	Intron (NM_175155/Sash1, intron 1 of 19)	Sash1	29156
chr10	8856975	8857402	428	chr10|8856974|8857402|Charlie13a:hAT-Charlie:DNA|+	DNA	hAT-Charlie	0	1	0	H3K27ac	Intron (NM_175155/Sash1, intron 1 of 19)	Sash1	28668
chr10	9092825	9093150	326	chr10|9092824|9093150|Tigger7:TcMar-Tigger:DNA|+	DNA	TcMar-Tigger	0	1	0	H3K27ac	Distal Intergenic	Sash1	-206755
chr10	80064716	80064832	117	chr10|80064715|80064832|PB1D10:Alu:SINE|-	SINE	Alu	0	1	0	H3K27ac	Intron (NR_038088/Bc1, intron 1 of 4)	Sbno2	10607
chr10	80064846	80065044	199	chr10|80064845|80065044|ID_B1:B4:SINE|-	SINE	B4	0	1	0	H3K27ac	Intron (NR_038088/Bc1, intron 1 of 4)	Sbno2	10395
chr10	80065185	80065229	45	chr10|80065184|80065229|B4:B4:SINE|-	SINE	B4	0	1	0	H3K27ac	Intron (NR_038088/Bc1, intron 1 of 4)	Sbno2	10210
chr10	58951161	58951243	83	chr10|58951160|58951243|L1MB7:L1:LINE|-	LINE	L1	0	1	0	H3K27ac	Intron (NM_172788/Sh3rf3, intron 1 of 9)	Sh3rf3	137802
chr10	125109285	125109445	161	chr10|125109284|125109445|ORR1F:ERVL-MaLR:LTR|-	LTR	ERVL-MaLR	0	1	0	H3K27ac	Distal Intergenic	Slc16a7	199371
chr10	40492035	40492344	310	chr10|40492034|40492344|Charlie19a:hAT-Charlie:DNA|-	DNA	hAT-Charlie	0	1	0	H3K27ac	Distal Intergenic	Slc22a16	-78018
chr10	60742824	60743033	210	chr10|60742823|60743033|B3:B2:SINE|-	SINE	B2	0	1	0	H3K27ac	Intron (NM_023596/Slc29a3, intron 2 of 5)	Slc29a3	9749
chr10	60743343	60743457	115	chr10|60743342|60743457|PB1D10:Alu:SINE|-	SINE	Alu	0	1	0	H3K27ac	Intron (NM_023596/Slc29a3, intron 2 of 5)	Slc29a3	9325
chr10	52859210	52859509	300	chr10|52859209|52859509|L1_Mur2:L1:LINE|-	LINE	L1	0	1	0	H3K27ac	Intron (NM_178675/Slc35f1, intron 1 of 7)	Slc35f1	168709
chr10	76174838	76174918	81	chr10|76174837|76174918|LTRIS3:ERV1:LTR|-	LTR	ERV1	0	1	0	H3K27ac	Intron (NM_133184/Slc5a4a, intron 9 of 14)	Slc5a4a	27387
chr10	76175221	76175321	101	chr10|76175220|76175321|L1_Mur3:L1:LINE|-	LINE	L1	0	1	0	H3K27ac	Intron (NM_133184/Slc5a4a, intron 9 of 14)	Slc5a4a	27770
chr10	76175322	76175524	203	chr10|76175321|76175524|RMER10B:ERVL:LTR|-	LTR	ERVL	0	1	0	H3K27ac	Intron (NM_133184/Slc5a4a, intron 9 of 14)	Slc5a4a	27871
chr10	25533427	25533556	130	chr10|25533426|25533556|URR1A:hAT-Charlie:DNA|+	DNA	hAT-Charlie	0	1	0	H3K27ac	Promoter (2-3kb)	Smlr1	2716
chr10	25533565	25533634	70	chr10|25533564|25533634|MTC:ERVL-MaLR:LTR|+	LTR	ERVL-MaLR	0	1	0	H3K27ac	Promoter (2-3kb)	Smlr1	2638
chr10	46814235	46814606	372	chr10|46814234|46814606|RLTR9A:ERVK:LTR|-	LTR	ERVK	0	1	0	H3K27ac	Distal Intergenic	Snord14d	569487
chr10	46814608	46817526	2919	chr10|46814607|46817526|RMER16-int:ERVK:LTR|-	LTR	ERVK	0	1	0	H3K27ac	Distal Intergenic	Snord14d	569860
chr10	43166204	43166411	208	chr10|43166203|43166411|ID_B1:B4:SINE|+	SINE	B4	0	1	0	H3K27ac	Intron (NM_175407/Sobp, intron 1 of 6)	Sobp	8119
chr10	43166470	43166791	322	chr10|43166469|43166791|L1ME4a:L1:LINE|+	LINE	L1	0	1	0	H3K27ac	Intron (NM_175407/Sobp, intron 1 of 6)	Sobp	7739
chr10	59272033	59272505	473	chr10|59272032|59272505|RLTR30D_MM:ERV1:LTR|-	LTR	ERV1	0	1	0	H3K27ac	Distal Intergenic	Sowahc	50111
chr10	121920027	121920174	148	chr10|121920026|121920174|RSINE1:B4:SINE|-	SINE	B4	0	1	0	H3K27ac	Intron (NM_001081037/Srgap1, intron 3 of 21)	Srgap1	127141
chr10	121920175	121920239	65	chr10|121920174|121920239|RSINE1:B4:SINE|-	SINE	B4	0	1	0	H3K27ac	Intron (NM_001081037/Srgap1, intron 3 of 21)	Srgap1	127076
chr10	12947265	12947318	54	chr10|12947264|12947318|MLTR12:ERV1:LTR|+	LTR	ERV1	0	1	0	H3K27ac	Intron (NM_001163590/Stx11, intron 1 of 1)	Stx11	16941
chr10	12947319	12947494	176	chr10|12947318|12947494|URR1B:hAT-Charlie:DNA|-	DNA	hAT-Charlie	0	1	0	H3K27ac	Intron (NM_001163590/Stx11, intron 1 of 1)	Stx11	16765
chr10	4891233	4891535	303	chr10|4891232|4891535|Lx8:L1:LINE|+	LINE	L1	0	1	0	H3K27ac	Intron (NR_126357/Esr1, intron 6 of 7)	Syne1	177528
chr10	5104219	5104494	276	chr10|5104218|5104494|MLT1A1:ERVL-MaLR:LTR|+	LTR	ERVL-MaLR	0	1	0	H3K27ac	Intron (NM_001079686/Syne1, intron 31 of 54)	Syne1	-35156
chr10	5104525	5104626	102	chr10|5104524|5104626|PB1D10:Alu:SINE|-	SINE	Alu	0	1	0	H3K27ac	Intron (NM_001079686/Syne1, intron 31 of 54)	Syne1	-35462
chr10	84596989	84597089	101	chr10|84596988|84597089|PB1D9:Alu:SINE|-	SINE	Alu	0	1	0	H3K27ac	Intron (NM_146008/Tcp11l2, intron 6 of 9)	Tcp11l2	20042
chr10	84597006	84597111	106	chr10|84597005|84597111|MT2B:ERVL:LTR|-	LTR	ERVL	0	1	0	H3K27ac	Intron (NM_146008/Tcp11l2, intron 6 of 9)	Tcp11l2	20059
chr10	62871110	62871290	181	chr10|62871109|62871290|ID_B1:B4:SINE|+	SINE	B4	0	1	0	H3K27ac	Intron (NM_001253857/Tet1, intron 2 of 12)	Tet1	16034
chr10	28673776	28673942	167	chr10|28673775|28673942|B3A:B2:SINE|+	SINE	B2	0	1	0	H3K27ac	Intron (NR_131208/Themis, intron 1 of 3)	Themis	5381
chr10	11767728	11768611	884	chr10|11767727|11768611|RMER19B:ERVK:LTR|+	LTR	ERVK	0	1	0	H3K27ac	Distal Intergenic	Timm8a1	158504
chr10	11768612	11768628	17	chr10|11768611|11768628|B3:B2:SINE|+	SINE	B2	0	1	0	H3K27ac	Distal Intergenic	Timm8a1	159388
chr10	105120004	105120409	406	chr10|105120003|105120409|LTR16A:ERVL:LTR|-	LTR	ERVL	0	1	0	H3K27ac	Distal Intergenic	Tmtc2	454070
chr10	115123207	115123318	112	chr10|115123206|115123318|MER5B:hAT-Charlie:DNA|+	DNA	hAT-Charlie	0	1	0	H3K27ac	Intron (NM_173391/Tph2, intron 7 of 10)	Tph2	61704
chr10	39514514	39514707	194	chr10|39514513|39514707|MLT1F1:ERVL-MaLR:LTR|-	LTR	ERVL-MaLR	0	1	0	H3K27ac	Intron (NM_001122892/Fyn, intron 3 of 12)	Traf3ip2	-98227
chr10	39518803	39518954	152	chr10|39518802|39518954|B1_Mus1:Alu:SINE|-	SINE	Alu	0	1	0	H3K27ac	Intron (NM_001122892/Fyn, intron 4 of 12)	Traf3ip2	-93980
chr10	8427694	8427767	74	chr10|8427693|8427767|ID4:ID:SINE|-	SINE	ID	0	1	0	H3K27ac	Intron (NM_177387/Ust, intron 1 of 7)	Ust	91058
chr10	8493984	8494099	116	chr10|8493983|8494099|MIRc:MIR:SINE|-	SINE	MIR	0	1	0	H3K27ac	Intron (NM_177387/Ust, intron 1 of 7)	Ust	24726
chr10	115418525	115418588	64	chr10|115418524|115418588|tRNA-Ala-GCY_:tRNA:tRNA|-	tRNA	tRNA	0	1	0	H3K27ac	Intron (NM_001033261/Zfc3h1, intron 21 of 34)	Zfc3h1	33566
chr10	72778480	72778589	110	chr10|72778479|72778589|MTE2a:ERVL-MaLR:LTR|+	LTR	ERVL-MaLR	0	1	0	H3K27ac	Distal Intergenic	Zwint	123634
chr10	72609891	72610045	155	chr10|72609890|72610045|MIR:MIR:SINE|-	SINE	MIR	0	1	0	H3K27ac	Distal Intergenic	Zwint	-44801
chr10	72610672	72610770	99	chr10|72610671|72610770|MIR:MIR:SINE|-	SINE	MIR	0	1	0	H3K27ac	Distal Intergenic	Zwint	-44076
chr10	72726339	72727132	794	chr10|72726338|72727132|MTB-int:ERVL-MaLR:LTR|+	LTR	ERVL-MaLR	0	1	0	H3K27ac	Distal Intergenic	Zwint	71493
chr11	14448727	14449422	696	chr11|14448726|14449422|Tigger7:TcMar-Tigger:DNA|-	DNA	TcMar-Tigger	0	1	0	H3K27ac	Distal Intergenic	1700046C09Rik	149803
chr11	23105233	23105356	124	chr11|23105232|23105356|ID_B1:B4:SINE|-	SINE	B4	0	1	0	H3K27ac	Distal Intergenic	1700061J23Rik	-46784
chr11	58614828	58614892	65	chr11|58614827|58614892|X3_LINE:RTE-BovB:LINE|+	LINE	RTE-BovB	0	1	0	H3K27ac	Promoter (1-2kb)	2210407C18Rik	-1336
chr11	113138462	113138684	223	chr11|113138461|113138684|MIRb:MIR:SINE|-	SINE	MIR	0	1	0	H3K27ac	Intron (NR_015556/2610035D17Rik, intron 1 of 2)	2610035D17Rik	63154
chr11	113287664	113287883	220	chr11|113287663|113287883|ID_B1:B4:SINE|+	SINE	B4	0	1	0	H3K27ac	Intron (NM_001166503/Slc39a11, intron 7 of 9)	4732490B19Rik	-77995
chr11	30450339	30450395	57	chr11|30450338|30450395|L1_Mur2:L1:LINE|+	LINE	L1	0	1	0	H3K27ac	Intron (NM_001100394/4930505A04Rik, intron 2 of 4)	4930505A04Rik	21434
chr11	30450419	30450937	519	chr11|30450418|30450937|RLTR28:ERVL:LTR|+	LTR	ERVL	0	1	0	H3K27ac	Intron (NM_001100394/4930505A04Rik, intron 2 of 4)	4930505A04Rik	20892
chr11	14030444	14030625	182	chr11|14030443|14030625|AmnSINE2:Deu:SINE|-	SINE	Deu	0	1	0	H3K27ac	Distal Intergenic	4930554G24Rik	148416
chr11	10070397	10070686	290	chr11|10070396|10070686|ORR1F:ERVL-MaLR:LTR|+	LTR	ERVL-MaLR	0	1	0	H3K27ac	Distal Intergenic	Abca13	878455
chr11	9159973	9160152	180	chr11|9159972|9160152|LTR37B:ERV1:LTR|+	LTR	ERV1	0	1	0	H3K27ac	Distal Intergenic	Abca13	-31790
chr11	9678237	9679142	906	chr11|9678236|9679142|Lx8:L1:LINE|+	LINE	L1	0	1	0	H3K27ac	Intron (NM_178259/Abca13, intron 59 of 61)	Abca13	486295
chr11	110303428	110303528	101	chr11|110303427|110303528|PB1D10:Alu:SINE|-	SINE	Alu	0	1	0	H3K27ac	Intron (NM_147219/Abca5, intron 14 of 38)	Abca5	34188
chr11	110303837	110304040	204	chr11|110303836|110304040|B3:B2:SINE|-	SINE	B2	0	1	0	H3K27ac	Intron (NM_147219/Abca5, intron 14 of 38)	Abca5	33676
chr11	76529217	76529354	138	chr11|76529216|76529354|MIR:MIR:SINE|+	SINE	MIR	0	1	0	H3K27ac	Intron (NM_198895/Abr, intron 1 of 22)	Abr	-19798
chr11	76529928	76530105	178	chr11|76529927|76530105|MIR:MIR:SINE|+	SINE	MIR	0	1	0	H3K27ac	Intron (NM_198895/Abr, intron 1 of 22)	Abr	-20509
chr11	30659075	30659189	115	chr11|30659074|30659189|MIRc:MIR:SINE|-	SINE	MIR	0	1	0	H3K27ac	Distal Intergenic	Acyp2	-9679
chr11	30613953	30614229	277	chr11|30613952|30614229|RLTR42-int:ERVK:LTR|+	LTR	ERVK	0	1	0	H3K27ac	Intron (NM_029344/Acyp2, intron 3 of 3)	Acyp2	35167
chr11	20727889	20727994	106	chr11|20727888|20727994|B4:B4:SINE|-	SINE	B4	0	1	0	H3K27ac	Intron (NM_001252503/Aftph, intron 1 of 7)	Aftph	13562
chr11	20728009	20728113	105	chr11|20728008|20728113|B4:B4:SINE|-	SINE	B4	0	1	0	H3K27ac	Intron (NM_001252503/Aftph, intron 1 of 7)	Aftph	13443
chr11	23475111	23475170	60	chr11|23475110|23475170|L1ME3A:L1:LINE|-	LINE	L1	0	1	0	H3K27ac	Intron (NM_001190401/Usp34, intron 75 of 79)	Ahsa2	22869
chr11	22754163	22754332	170	chr11|22754162|22754332|ORR1D2:ERVL-MaLR:LTR|-	LTR	ERVL-MaLR	0	1	0	H3K27ac	Distal Intergenic	B3gnt2	105403
chr11	22735004	22735101	98	chr11|22735003|22735101|RMER15:ERVL:LTR|-	LTR	ERVL	0	1	0	H3K27ac	Distal Intergenic	B3gnt2	124634
chr11	22756268	22756596	329	chr11|22756267|22756596|ORR1C1:ERVL-MaLR:LTR|-	LTR	ERVL-MaLR	0	1	0	H3K27ac	Distal Intergenic	B3gnt2	103139
chr11	22756597	22756739	143	chr11|22756596|22756739|ID_B1:B4:SINE|-	SINE	B4	0	1	0	H3K27ac	Distal Intergenic	B3gnt2	102996
chr11	22757068	22757259	192	chr11|22757067|22757259|MLT2B3:ERVL:LTR|-	LTR	ERVL	0	1	0	H3K27ac	Distal Intergenic	B3gnt2	102476
chr11	112204626	112204720	95	chr11|112204625|112204720|MIRc:MIR:SINE|-	SINE	MIR	0	1	0	H3K27ac	Distal Intergenic	BC006965	506636
chr11	85738242	85738356	115	chr11|85738241|85738356|L1MC5a:L1:LINE|+	LINE	L1	0	1	0	H3K27ac	Intron (NM_001166642/Bcas3, intron 23 of 24)	Bcas3os1	-18498
chr11	7149402	7149477	76	chr11|7149401|7149477|ID4_:ID:SINE|-	SINE	ID	0	1	0	H3K27ac	Intron (NM_009622/Adcy1, intron 11 of 19)	Ccdc201	39092
chr11	104512358	104512477	120	chr11|104512357|104512477|B3A:B2:SINE|+	SINE	B2	0	1	0	H3K27ac	Intron (NM_001285988/Cdc27, intron 15 of 18)	Cdc27	38143
chr11	104512498	104512524	27	chr11|104512497|104512524|B3:B2:SINE|+	SINE	B2	0	1	0	H3K27ac	Intron (NM_001285988/Cdc27, intron 15 of 18)	Cdc27	38096
chr11	104512573	104512704	132	chr11|104512572|104512704|ID_B1:B4:SINE|-	SINE	B4	0	1	0	H3K27ac	Intron (NM_001285988/Cdc27, intron 15 of 18)	Cdc27	37916
chr11	104529028	104529113	86	chr11|104529027|104529113|ID_B1:B4:SINE|-	SINE	B4	0	1	0	H3K27ac	Intron (NM_001285988/Cdc27, intron 5 of 18)	Cdc27	21507
chr11	104529114	104529262	149	chr11|104529113|104529262|B1_Mur4:Alu:SINE|+	SINE	Alu	0	1	0	H3K27ac	Intron (NM_001285988/Cdc27, intron 5 of 18)	Cdc27	21358
chr11	62511788	62511830	43	chr11|62511787|62511830|PB1D7:Alu:SINE|-	SINE	Alu	0	1	0	H3K27ac	Intron (NM_001039536/Pigl, intron 5 of 6)	Cenpv	27431
chr11	30975228	30976537	1310	chr11|30975227|30976537|Lx5b:L1:LINE|+	LINE	L1	0	1	0	H3K27ac	Intron (NM_023906/Asb3, intron 1 of 9)	Chac2	9828
chr11	49697658	49697798	141	chr11|49697657|49697798|B1_Mus2:Alu:SINE|+	SINE	Alu	0	1	0	H3K27ac	Intron (NM_001290741/Cnot6, intron 2 of 11)	Cnot6	14924
chr11	100581722	100581796	75	chr11|100581721|100581796|L2:L2:LINE|+	LINE	L2	0	1	0	H3K27ac	3' UTR	Cnp	5831
chr11	17076625	17078083	1459	chr11|17076624|17078083|RMER12C:ERVK:LTR|+	LTR	ERVK	0	1	0	H3K27ac	Intron (NM_029861/Cnrip1, intron 2 of 2)	Cnrip1	24766
chr11	77423323	77423406	84	chr11|77423322|77423406|MIRc:MIR:SINE|-	SINE	MIR	0	1	0	H3K27ac	Intron (NM_177710/Ssh2, intron 8 of 14)	Coro6	-39174
chr11	77423969	77424092	124	chr11|77423968|77424092|B1_Mur2:Alu:SINE|-	SINE	Alu	0	1	0	H3K27ac	Intron (NM_177710/Ssh2, intron 8 of 14)	Coro6	-38488
chr11	31865596	31865901	306	chr11|31865595|31865901|MLT1J:ERVL-MaLR:LTR|+	LTR	ERVL-MaLR	0	1	0	H3K27ac	Distal Intergenic	Cpeb4	-5039
chr11	109144713	109144923	211	chr11|109144712|109144923|Charlie8:hAT-Charlie:DNA|+	DNA	hAT-Charlie	0	1	0	H3K27ac	Promoter (<=1kb)	E030025P04Rik	-344
chr11	109145072	109145266	195	chr11|109145071|109145266|L3b:CR1:LINE|-	LINE	CR1	0	1	0	H3K27ac	Promoter (<=1kb)	E030025P04Rik	-703
chr11	94641755	94641850	96	chr11|94641754|94641850|PB1D11:Alu:SINE|+	SINE	Alu	0	1	0	H3K27ac	Intron (NM_133807/Lrrc59, intron 6 of 6)	Eme1	11893
chr11	46417986	46418438	453	chr11|46417985|46418438|RMER10A:ERVL:LTR|-	LTR	ERVL	0	1	0	H3K27ac	Distal Intergenic	Fam71b	13258
chr11	46418509	46418754	246	chr11|46418508|46418754|B4A:B4:SINE|-	SINE	B4	0	1	0	H3K27ac	Distal Intergenic	Fam71b	13781
chr11	46418755	46418906	152	chr11|46418754|46418906|MER58A:hAT-Charlie:DNA|+	DNA	hAT-Charlie	0	1	0	H3K27ac	Distal Intergenic	Fam71b	14027
chr11	46418945	46419229	285	chr11|46418944|46419229|L1ME3E:L1:LINE|+	LINE	L1	0	1	0	H3K27ac	Distal Intergenic	Fam71b	14217
chr11	26409136	26409190	55	chr11|26409135|26409190|B1_Mur4:Alu:SINE|-	SINE	Alu	0	1	0	H3K27ac	Intron (NM_001277273/Fancl, intron 5 of 13)	Fancl	22052
chr11	11794708	11794866	159	chr11|11794707|11794866|B3:B2:SINE|-	SINE	B2	0	1	0	H3K27ac	Distal Intergenic	Fignl1	14096
chr11	78045358	78045549	192	chr11|78045357|78045549|B3A:B2:SINE|+	SINE	B2	0	1	0	H3K27ac	Intron (NM_001040403/Flot2, intron 1 of 10)	Flot2	7427
chr11	100791422	100791656	235	chr11|100791421|100791656|RMER17D:ERVK:LTR|-	LTR	ERVK	0	1	0	H3K27ac	Intron (NM_001362682/Stat5b, intron 12 of 18)	Ghdc	-20465
chr11	100791889	100791995	107	chr11|100791888|100791995|RSINE1:B4:SINE|-	SINE	B4	0	1	0	H3K27ac	Intron (NM_001362682/Stat5b, intron 12 of 18)	Ghdc	-20932
chr11	104556370	104556613	244	chr11|104556369|104556613|L2:L2:LINE|+	LINE	L2	0	1	0	H3K27ac	Intron (NM_010858/Myl4, intron 1 of 8)	Gm11665	5585
chr11	18296191	18296336	146	chr11|18296190|18296336|MIR:MIR:SINE|-	SINE	MIR	0	1	0	H3K27ac	Distal Intergenic	Gm12018	200205
chr11	18297216	18302446	5231	chr11|18297215|18302446|L1Md_T:L1:LINE|+	LINE	L1	0	1	0	H3K27ac	Distal Intergenic	Gm12018	201230
chr11	37873834	37874276	443	chr11|37873833|37874276|MLTR11B:ERVK:LTR|-	LTR	ERVK	0	1	0	H3K27ac	Distal Intergenic	Gm12128	214845
chr11	38944330	38944500	171	chr11|38944329|38944500|L3b:CR1:LINE|+	LINE	CR1	0	1	0	H3K27ac	Distal Intergenic	Gm12130	-424285
chr11	55120886	55120968	83	chr11|55120885|55120968|ID4:ID:SINE|-	SINE	ID	0	1	0	H3K27ac	Distal Intergenic	Gm2a	22901
chr11	55120986	55121129	144	chr11|55120985|55121129|PB1:Alu:SINE|-	SINE	Alu	0	1	0	H3K27ac	Distal Intergenic	Gm2a	23001
chr11	7661830	7662852	1023	chr11|7661829|7662852|Lx8b:L1:LINE|+	LINE	L1	0	1	0	H3K27ac	Distal Intergenic	Igfbp3	-447907
chr11	34344357	34344490	134	chr11|34344356|34344490|MIRb:MIR:SINE|+	SINE	MIR	0	1	0	H3K27ac	Intron (NM_001025382/Insyn2b, intron 1 of 3)	Insyn2b	29535
chr11	34390846	34391698	853	chr11|34390845|34391698|RMER12:ERVK:LTR|-	LTR	ERVK	0	1	0	H3K27ac	Intron (NM_001025382/Insyn2b, intron 1 of 3)	Insyn2b	76024
chr11	61059831	61059934	104	chr11|61059830|61059934|MIR:MIR:SINE|-	SINE	MIR	0	1	0	H3K27ac	Intron (NM_001267593/Kcnj12, intron 1 of 1)	Kcnj12	-5870
chr11	91260893	91261354	462	chr11|91260892|91261354|LTR33A_:ERVL:LTR|+	LTR	ERVL	0	1	0	H3K27ac	Distal Intergenic	Kif2b	316201
chr11	91261377	91261494	118	chr11|91261376|91261494|MLT1D:ERVL-MaLR:LTR|-	LTR	ERVL-MaLR	0	1	0	H3K27ac	Distal Intergenic	Kif2b	316061
chr11	91477524	91477629	106	chr11|91477523|91477629|PB1D7:Alu:SINE|+	SINE	Alu	0	1	0	H3K27ac	Distal Intergenic	Kif2b	99926
chr11	79187879	79188104	226	chr11|79187878|79188104|MLT1J:ERVL-MaLR:LTR|-	LTR	ERVL-MaLR	0	1	0	H3K27ac	Distal Intergenic	Ksr1	-41406
chr11	3425027	3425185	159	chr11|3425026|3425185|L1ME4a:L1:LINE|+	LINE	L1	0	1	0	H3K27ac	Intron (NR_037301/Mir3470a, intron 1 of 1)	Limk2	-15789
chr11	94641543	94641684	142	chr11|94641542|94641684|B1_Mur2:Alu:SINE|+	SINE	Alu	0	1	0	H3K27ac	Intron (NM_133807/Lrrc59, intron 6 of 6)	Lrrc59	11766
chr11	54849844	54849977	134	chr11|54849843|54849977|B3:B2:SINE|-	SINE	B2	0	1	0	H3K27ac	Intron (NR_156460/Lyrm7, intron 3 of 7)	Lyrm7	10620
chr11	54850534	54850640	107	chr11|54850533|54850640|B1F1:Alu:SINE|+	SINE	Alu	0	1	0	H3K27ac	Intron (NR_156460/Lyrm7, intron 2 of 7)	Lyrm7	9957
chr11	50273100	50273176	77	chr11|50273099|50273176|B1F:Alu:SINE|-	SINE	Alu	0	1	0	H3K27ac	Intron (NM_175334/Maml1, intron 1 of 4)	Maml1	19160
chr11	50273271	50273452	182	chr11|50273270|50273452|B2_Mm2:B2:SINE|-	SINE	B2	0	1	0	H3K27ac	Intron (NM_175334/Maml1, intron 1 of 4)	Maml1	18884
chr11	110438971	110439160	190	chr11|110438970|110439160|MER5B:hAT-Charlie:DNA|+	DNA	hAT-Charlie	0	1	0	H3K27ac	Intron (NM_001356352/Map2k6, intron 1 of 11)	Map2k6	-39355
chr11	49840858	49841148	291	chr11|49840857|49841148|L1MC3:L1:LINE|-	LINE	L1	0	1	0	H3K27ac	Downstream (2-3kb)	Mapk9	-5603
chr11	49862002	49862128	127	chr11|49862001|49862128|L1MA8:L1:LINE|-	LINE	L1	0	1	0	H3K27ac	Intron (NM_001163671/Mapk9, intron 2 of 11)	Mapk9	15251
chr11	49862129	49862269	141	chr11|49862128|49862269|B1_Mur2:Alu:SINE|+	SINE	Alu	0	1	0	H3K27ac	Intron (NM_001163671/Mapk9, intron 2 of 11)	Mapk9	15378
chr11	59941677	59941949	273	chr11|59941676|59941949|Lx8b:L1:LINE|+	LINE	L1	0	1	0	H3K27ac	Distal Intergenic	Med9os	6198
chr11	74761369	74761476	108	chr11|74761368|74761476|ID_B1:B4:SINE|-	SINE	B4	0	1	0	H3K27ac	Distal Intergenic	Mettl16	-9387
chr11	74761481	74761573	93	chr11|74761480|74761573|PB1D9:Alu:SINE|-	SINE	Alu	0	1	0	H3K27ac	Distal Intergenic	Mettl16	-9290
chr11	50219032	50219166	135	chr11|50219031|50219166|RSINE1:B4:SINE|-	SINE	B4	0	1	0	H3K27ac	Distal Intergenic	Mgat4b	-6169
chr11	21296153	21296545	393	chr11|21296152|21296545|MTA_Mm:ERVL-MaLR:LTR|-	LTR	ERVL-MaLR	0	1	0	H3K27ac	Intron (NM_001290628/Vps54, intron 10 of 22)	Mir1933	48130
chr11	50062138	50062496	359	chr11|50062137|50062496|L1MC4:L1:LINE|+	LINE	L1	0	1	0	H3K27ac	Intron (NM_001290749/Rnf130, intron 2 of 7)	Mir340	-7206
chr11	79778394	79778548	155	chr11|79778393|79778548|B3A:B2:SINE|-	SINE	B2	0	1	0	H3K27ac	Distal Intergenic	Mir365-2	51994
chr11	85760532	85760723	192	chr11|85760531|85760723|MIR3:MIR:SINE|-	SINE	MIR	0	1	0	H3K27ac	Promoter (<=1kb)	Mir5110	0
chr11	26138709	26139580	872	chr11|26138708|26139580|Lx5:L1:LINE|+	LINE	L1	0	1	0	H3K27ac	Intron (NR_027973/5730522E02Rik, intron 1 of 5)	Mir6372	-62660
chr11	4561768	4561944	177	chr11|4561767|4561944|B2_Mm2:B2:SINE|-	SINE	B2	0	1	0	H3K27ac	Intron (NM_028860/Mtmr3, intron 1 of 17)	Mtmr3	32846
chr11	68657157	68657493	337	chr11|68657156|68657493|MLT1I:ERVL-MaLR:LTR|-	LTR	ERVL-MaLR	0	1	0	H3K27ac	Distal Intergenic	Myh10	-34422
chr11	104556204	104556338	135	chr11|104556203|104556338|L2:L2:LINE|+	LINE	L2	0	1	0	H3K27ac	Intron (NM_010858/Myl4, intron 1 of 8)	Myl4	5541
chr11	6588217	6588351	135	chr11|6588216|6588351|ID_B1:B4:SINE|-	SINE	B4	0	1	0	H3K27ac	Intron (NM_001190343/Ccm2, intron 3 of 8)	Nacad	17703
chr11	56523130	56523465	336	chr11|56523129|56523465|ORR1D1:ERVL-MaLR:LTR|-	LTR	ERVL-MaLR	0	1	0	H3K27ac	Distal Intergenic	Nmur2	-482143
chr11	3853344	3853486	143	chr11|3853343|3853486|B1_Mm:Alu:SINE|+	SINE	Alu	0	1	0	H3K27ac	Intron (NM_001363163/Osbp2, intron 1 of 13)	Osbp2	10417
chr11	3853926	3853991	66	chr11|3853925|3853991|MER67A:ERV1:LTR|+	LTR	ERV1	0	1	0	H3K27ac	Intron (NM_001363163/Osbp2, intron 1 of 13)	Osbp2	9912
chr11	22106387	22106546	160	chr11|22106386|22106546|ID_B1:B4:SINE|-	SINE	B4	0	1	0	H3K27ac	Intron (NM_001252515/Ehbp1, intron 11 of 24)	Otx1	-104736
chr11	35762731	35763147	417	chr11|35762730|35763147|Lx9:L1:LINE|-	LINE	L1	0	1	0	H3K27ac	Distal Intergenic	Pank3	-6348
chr11	98393751	98393870	120	chr11|98393750|98393870|MIR3:MIR:SINE|+	SINE	MIR	0	1	0	H3K27ac	Intron (NM_001033537/Pgap3, intron 3 of 7)	Pgap3	6620
chr11	109641353	109641537	185	chr11|109641352|109641537|MER3:hAT-Charlie:DNA|+	DNA	hAT-Charlie	0	1	0	H3K27ac	Distal Intergenic	Prkar1a	-7486
chr11	109641627	109641738	112	chr11|109641626|109641738|MIRb:MIR:SINE|-	SINE	MIR	0	1	0	H3K27ac	Distal Intergenic	Prkar1a	-7285
chr11	109641740	109641806	67	chr11|109641739|109641806|BC1_Mm:scRNA:scRNA|+	scRNA	scRNA	0	1	0	H3K27ac	Distal Intergenic	Prkar1a	-7217
chr11	116476035	116476355	321	chr11|116476034|116476355|L1MC4:L1:LINE|+	LINE	L1	0	1	0	H3K27ac	Intron (NM_026364/Prpsap1, intron 7 of 9)	Prpsap1	13991
chr11	23700337	23700760	424	chr11|23700336|23700760|MURVY-LTR:ERV1:LTR|-	LTR	ERV1	0	1	0	H3K27ac	Intron (NM_001033654/Pus10, intron 5 of 17)	Pus10	34345
chr11	20186654	20186813	160	chr11|20186653|20186813|URR1B:hAT-Charlie:DNA|-	DNA	hAT-Charlie	0	1	0	H3K27ac	Distal Intergenic	Rab1a	-14599
chr11	48566738	48566863	126	chr11|48566737|48566863|ID_B1:B4:SINE|-	SINE	B4	0	1	0	H3K27ac	Distal Intergenic	Rack1	-233497
chr11	48650075	48650522	448	chr11|48650074|48650522|Lx5c:L1:LINE|+	LINE	L1	0	1	0	H3K27ac	Distal Intergenic	Rack1	-149838
chr11	74554558	74554629	72	chr11|74554557|74554629|ID4_:ID:SINE|+	SINE	ID	0	1	0	H3K27ac	Intron (NM_001364132/Rap1gap2, intron 1 of 23)	Rap1gap2	4398
chr11	76077399	76077540	142	chr11|76077398|76077540|ORR1E:ERVL-MaLR:LTR|+	LTR	ERVL-MaLR	0	1	0	H3K27ac	Intron (NM_026664/Vps53, intron 15 of 21)	Rflnb	-49617
chr11	116627353	116627502	150	chr11|116627352|116627502|B1_Mur1:Alu:SINE|-	SINE	Alu	0	1	0	H3K27ac	Promoter (<=1kb)	Rhbdf2	-334
chr11	116627528	116627655	128	chr11|116627527|116627655|B1_Mus1:Alu:SINE|-	SINE	Alu	0	1	0	H3K27ac	Promoter (<=1kb)	Rhbdf2	-509
chr11	116627529	116627673	145	chr11|116627528|116627673|B4A:B4:SINE|-	SINE	B4	0	1	0	H3K27ac	Promoter (<=1kb)	Rhbdf2	-510
chr11	75948463	75948727	265	chr11|75948462|75948727|L1M4:L1:LINE|-	LINE	L1	0	1	0	H3K27ac	Distal Intergenic	Rph3al	-22572
chr11	75948744	75948867	124	chr11|75948743|75948867|RMER20B:ERVK:LTR|+	LTR	ERVK	0	1	0	H3K27ac	Distal Intergenic	Rph3al	-22853
chr11	75949191	75949306	116	chr11|75949190|75949306|L1M4:L1:LINE|-	LINE	L1	0	1	0	H3K27ac	Distal Intergenic	Rph3al	-23300
chr11	29612184	29612305	122	chr11|29612183|29612305|B1_Mur1:Alu:SINE|+	SINE	Alu	0	1	0	H3K27ac	Distal Intergenic	Rps27a	-64144
chr11	88940586	88940672	87	chr11|88940585|88940672|RSINE1:B4:SINE|+	SINE	B4	0	1	0	H3K27ac	Intron (NM_029023/Scpep1, intron 6 of 12)	Scpep1	14770
chr11	47895551	47896360	810	chr11|47895550|47896360|RMER13B:ERVK:LTR|-	LTR	ERVK	0	1	0	H3K27ac	Distal Intergenic	Sgcd	-516226
chr11	20308931	20309035	105	chr11|20308930|20309035|PB1D10:Alu:SINE|-	SINE	Alu	0	1	0	H3K27ac	Intron (NM_018861/Slc1a4, intron 4 of 7)	Slc1a4	23678
chr11	20344224	20344346	123	chr11|20344223|20344346|MLT1I:ERVL-MaLR:LTR|-	LTR	ERVL-MaLR	0	1	0	H3K27ac	Distal Intergenic	Slc1a4	-11511
chr11	20344353	20344463	111	chr11|20344352|20344463|L2:L2:LINE|-	LINE	L2	0	1	0	H3K27ac	Distal Intergenic	Slc1a4	-11640
chr11	20344674	20344927	254	chr11|20344673|20344927|B4A:B4:SINE|-	SINE	B4	0	1	0	H3K27ac	Distal Intergenic	Slc1a4	-11961
chr11	20366491	20366973	483	chr11|20366490|20366973|RLTR28:ERVL:LTR|+	LTR	ERVL	0	1	0	H3K27ac	Distal Intergenic	Slc1a4	-33778
chr11	53922574	53922658	85	chr11|53922573|53922658|ID_B1:B4:SINE|-	SINE	B4	0	1	0	H3K27ac	Distal Intergenic	Slc22a5	-30871
chr11	55130209	55130947	739	chr11|55130208|55130947|RMER12:ERVK:LTR|-	LTR	ERVK	0	1	0	H3K27ac	Intron (NM_001363468/Slc36a3, intron 9 of 11)	Slc36a3	20761
chr11	35140247	35140358	112	chr11|35140246|35140358|MIR3:MIR:SINE|+	SINE	MIR	0	1	0	H3K27ac	Intron (NM_011412/Slit3, intron 1 of 35)	Slit3	18791
chr11	35140371	35140504	134	chr11|35140370|35140504|MER5B:hAT-Charlie:DNA|-	DNA	hAT-Charlie	0	1	0	H3K27ac	Intron (NM_011412/Slit3, intron 1 of 35)	Slit3	18915
chr11	35302114	35302304	191	chr11|35302113|35302304|URR1A:hAT-Charlie:DNA|-	DNA	hAT-Charlie	0	1	0	H3K27ac	Intron (NM_011412/Slit3, intron 4 of 35)	Slit3	180658
chr11	35302375	35302466	92	chr11|35302374|35302466|MIRc:MIR:SINE|-	SINE	MIR	0	1	0	H3K27ac	Intron (NM_011412/Slit3, intron 4 of 35)	Slit3	180919
chr11	32840136	32840276	141	chr11|32840135|32840276|MIRb:MIR:SINE|-	SINE	MIR	0	1	0	H3K27ac	Distal Intergenic	Smim23	-15542
chr11	32928567	32928814	248	chr11|32928566|32928814|L1MC3:L1:LINE|+	LINE	L1	0	1	0	H3K27ac	Distal Intergenic	Smim23	-103973
chr11	32928827	32929063	237	chr11|32928826|32929063|MIRb:MIR:SINE|+	SINE	MIR	0	1	0	H3K27ac	Distal Intergenic	Smim23	-104233
chr11	55407495	55407598	104	chr11|55407494|55407598|RSINE1:B4:SINE|-	SINE	B4	0	1	0	H3K27ac	Intron (NM_001290817/Sparc, intron 2 of 9)	Sparc	12482
chr11	19957418	19957513	96	chr11|19957417|19957513|MIR:MIR:SINE|-	SINE	MIR	0	1	0	H3K27ac	Intron (NM_033523/Spred2, intron 1 of 5)	Spred2	32976
chr11	19958010	19958282	273	chr11|19958009|19958282|MLTR25A:ERVK:LTR|+	LTR	ERVK	0	1	0	H3K27ac	Intron (NM_033523/Spred2, intron 1 of 5)	Spred2	33568
chr11	88023687	88023886	200	chr11|88023686|88023886|B3:B2:SINE|-	SINE	B2	0	1	0	H3K27ac	Distal Intergenic	Srsf1	-23487
chr11	88023916	88024019	104	chr11|88023915|88024019|B1_Mur2:Alu:SINE|-	SINE	Alu	0	1	0	H3K27ac	Distal Intergenic	Srsf1	-23354
chr11	31234374	31234425	52	chr11|31234373|31234425|MLT2B2:ERVL:LTR|+	LTR	ERVL	0	1	0	H3K27ac	Distal Intergenic	Stc2	135636
chr11	31234426	31234776	351	chr11|31234425|31234776|RLTR28:ERVL:LTR|+	LTR	ERVL	0	1	0	H3K27ac	Distal Intergenic	Stc2	135285
chr11	31234777	31235861	1085	chr11|31234776|31235861|MLTR25C:ERVK:LTR|+	LTR	ERVK	0	1	0	H3K27ac	Distal Intergenic	Stc2	134200
chr11	31503764	31503846	83	chr11|31503763|31503846|ORR1F:ERVL-MaLR:LTR|-	LTR	ERVL-MaLR	0	1	0	H3K27ac	Distal Intergenic	Stc2	-133703
chr11	36981430	36981511	82	chr11|36981429|36981511|L2a:L2:LINE|+	LINE	L2	0	1	0	H3K27ac	Distal Intergenic	Tenm2	-37189
chr11	121109866	121109962	97	chr11|121109865|121109962|B1_Mur1:Alu:SINE|-	SINE	Alu	0	1	0	H3K27ac	Distal Intergenic	Tex19.2	8715
chr11	121110365	121110392	28	chr11|121110364|121110392|ID_B1:B4:SINE|+	SINE	B4	0	1	0	H3K27ac	Distal Intergenic	Tex19.2	8285
chr11	121110393	121110510	118	chr11|121110392|121110510|B1_Mus2:Alu:SINE|+	SINE	Alu	0	1	0	H3K27ac	Distal Intergenic	Tex19.2	8167
chr11	22441538	22441982	445	chr11|22441537|22441982|BGLII_Mur:ERVK:LTR|-	LTR	ERVK	0	1	0	H3K27ac	Distal Intergenic	Tmem17	-70301
chr11	8166759	8167892	1134	chr11|8166758|8167892|RMER12:ERVK:LTR|+	LTR	ERVK	0	1	0	H3K27ac	Distal Intergenic	Tns3	496643
chr11	8172529	8173040	512	chr11|8172528|8173040|RLTR28:ERVL:LTR|+	LTR	ERVL	0	1	0	H3K27ac	Distal Intergenic	Tns3	491495
chr11	8573726	8573855	130	chr11|8573725|8573855|B1_Mm:Alu:SINE|-	SINE	Alu	0	1	0	H3K27ac	Intron (NM_001083587/Tns3, intron 4 of 30)	Tns3	90680
chr11	94183568	94183674	107	chr11|94183567|94183674|RSINE1:B4:SINE|-	SINE	B4	0	1	0	H3K27ac	Distal Intergenic	Tob1	-27780
chr11	94183836	94183969	134	chr11|94183835|94183969|B1F1:Alu:SINE|-	SINE	Alu	0	1	0	H3K27ac	Distal Intergenic	Tob1	-27485
chr11	86657013	86657131	119	chr11|86657012|86657131|PB1D9:Alu:SINE|+	SINE	Alu	0	1	0	H3K27ac	Intron (NM_001356531/Vmp1, intron 5 of 11)	Vmp1	14144
chr11	86657165	86657247	83	chr11|86657164|86657247|RLTR18B:ERVK:LTR|+	LTR	ERVK	0	1	0	H3K27ac	Intron (NM_001356531/Vmp1, intron 5 of 11)	Vmp1	14028
chr11	86657312	86657671	360	chr11|86657311|86657671|RLTR18B:ERVK:LTR|+	LTR	ERVK	0	1	0	H3K27ac	Intron (NM_001356531/Vmp1, intron 5 of 11)	Vmp1	13604
chr11	10525140	10525255	116	chr11|10525139|10525255|L2c:L2:LINE|+	LINE	L2	0	1	0	H3K27ac	Distal Intergenic	Vwc2	-588761
chr11	72287115	72287669	555	chr11|72287114|72287669|RMER13A2:ERVK:LTR|-	LTR	ERVK	0	1	0	H3K27ac	Distal Intergenic	Xaf1	-13960
chr11	72287670	72287717	48	chr11|72287669|72287717|MLTR14:ERV1:LTR|-	LTR	ERV1	0	1	0	H3K27ac	Distal Intergenic	Xaf1	-13912
chr11	72287779	72287972	194	chr11|72287778|72287972|MIRb:MIR:SINE|+	SINE	MIR	0	1	0	H3K27ac	Distal Intergenic	Xaf1	-13657
chr11	72288271	72288666	396	chr11|72288270|72288666|RMER5:ERV1:LTR|-	LTR	ERV1	0	1	0	H3K27ac	Distal Intergenic	Xaf1	-12963
chr11	86961642	86961794	153	chr11|86961641|86961794|MER58A:hAT-Charlie:DNA|+	DNA	hAT-Charlie	0	1	0	H3K27ac	Intron (NM_001005341/Ypel2, intron 2 of 4)	Ypel2	31968
chr12	6741885	6742888	1004	chr12|6741884|6742888|L1MD:L1:LINE|+	LINE	L1	0	1	0	H3K27ac	Distal Intergenic	1700101O22Rik	637442
chr12	55051107	55051492	386	chr12|55051106|55051492|MLTR11A:ERVK:LTR|-	LTR	ERVK	0	1	0	H3K27ac	Intron (NM_028314/2700097O09Rik, intron 6 of 7)	2700097O09Rik	28618
chr12	55051576	55051692	117	chr12|55051575|55051692|PB1D9:Alu:SINE|-	SINE	Alu	0	1	0	H3K27ac	Intron (NM_028314/2700097O09Rik, intron 6 of 7)	2700097O09Rik	28418
chr12	55051886	55052000	115	chr12|55051885|55052000|B1F2:Alu:SINE|+	SINE	Alu	0	1	0	H3K27ac	Intron (NM_028314/2700097O09Rik, intron 6 of 7)	2700097O09Rik	28110
chr12	55052072	55052123	52	chr12|55052071|55052123|ID4:ID:SINE|+	SINE	ID	0	1	0	H3K27ac	Intron (NM_028314/2700097O09Rik, intron 6 of 7)	2700097O09Rik	27987
chr12	55052222	55052325	104	chr12|55052221|55052325|MTE2a:ERVL-MaLR:LTR|+	LTR	ERVL-MaLR	0	1	0	H3K27ac	Intron (NM_028314/2700097O09Rik, intron 6 of 7)	2700097O09Rik	27785
chr12	6353284	6353427	144	chr12|6353283|6353427|UCON14:DNA?:DNA?|+	DNA?	DNA?	0	1	0	H3K27ac	Distal Intergenic	2810032G03Rik	977564
chr12	12518889	12519308	420	chr12|12518888|12519308|L2a:L2:LINE|-	LINE	L2	0	1	0	H3K27ac	Distal Intergenic	4921511I17Rik	-126414
chr12	12530909	12531048	140	chr12|12530908|12531048|L2b:L2:LINE|+	LINE	L2	0	1	0	H3K27ac	Distal Intergenic	4921511I17Rik	-138434
chr12	14910172	14910955	784	chr12|14910171|14910955|Lx2B2:L1:LINE|+	LINE	L1	0	1	0	H3K27ac	Distal Intergenic	4930448C13Rik	139434
chr12	14901202	14901468	267	chr12|14901201|14901468|Lx8b:L1:LINE|-	LINE	L1	0	1	0	H3K27ac	Distal Intergenic	4930448C13Rik	148921
chr12	14901469	14901983	515	chr12|14901468|14901983|ERVB4_1B-LTR_MM:ERVK:LTR|+	LTR	ERVK	0	1	0	H3K27ac	Distal Intergenic	4930448C13Rik	148406
chr12	14907448	14907583	136	chr12|14907447|14907583|ID_B1:B4:SINE|+	SINE	B4	0	1	0	H3K27ac	Distal Intergenic	4930448C13Rik	142806
chr12	14907868	14908054	187	chr12|14907867|14908054|MIRb:MIR:SINE|-	SINE	MIR	0	1	0	H3K27ac	Distal Intergenic	4930448C13Rik	142335
chr12	10776279	10776551	273	chr12|10776278|10776551|MTE-int:ERVL-MaLR:LTR|+	LTR	ERVL-MaLR	0	1	0	H3K27ac	Distal Intergenic	7420701I03Rik	-271262
chr12	79870614	79872443	1830	chr12|79870613|79872443|L1M2:L1:LINE|+	LINE	L1	0	1	0	H3K27ac	Distal Intergenic	9430078K24Rik	52290
chr12	119054289	119054409	121	chr12|119054288|119054409|ID_B1:B4:SINE|+	SINE	B4	0	1	0	H3K27ac	Distal Intergenic	Abcb5	-87868
chr12	84000419	84000726	308	chr12|84000418|84000726|ORR1E:ERVL-MaLR:LTR|+	LTR	ERVL-MaLR	0	1	0	H3K27ac	Distal Intergenic	Acot1	-8776
chr12	84000759	84001125	367	chr12|84000758|84001125|RLTR31B2:ERVK:LTR|-	LTR	ERVK	0	1	0	H3K27ac	Distal Intergenic	Acot1	-8377
chr12	86728715	86728907	193	chr12|86728714|86728907|Lx9:L1:LINE|+	LINE	L1	0	1	0	H3K27ac	Promoter (2-3kb)	Angel1	-2255
chr12	21172129	21172287	159	chr12|21172128|21172287|MLT1A:ERVL-MaLR:LTR|-	LTR	ERVL-MaLR	0	1	0	H3K27ac	Intron (NM_001004364/Asap2, intron 2 of 26)	Asap2	60373
chr12	69868817	69868953	137	chr12|69868816|69868953|B1_Mus2:Alu:SINE|-	SINE	Alu	0	1	0	H3K27ac	Intron (NM_201519/Map4k5, intron 2 of 30)	Atl1	-24152
chr12	69869121	69869229	109	chr12|69869120|69869229|B1_Mus2:Alu:SINE|+	SINE	Alu	0	1	0	H3K27ac	Intron (NM_201519/Map4k5, intron 2 of 30)	Atl1	-23876
chr12	33324040	33324131	92	chr12|33324039|33324131|MIRc:MIR:SINE|+	SINE	MIR	0	1	0	H3K27ac	Intron (NM_001374023/Atxn7l1, intron 3 of 11)	Atxn7l1	8635
chr12	33324277	33324446	170	chr12|33324276|33324446|MIR3:MIR:SINE|-	SINE	MIR	0	1	0	H3K27ac	Intron (NM_001374023/Atxn7l1, intron 3 of 11)	Atxn7l1	8872
chr12	33220261	33220343	83	chr12|33220260|33220343|MLT1A:ERVL-MaLR:LTR|-	LTR	ERVL-MaLR	0	1	0	H3K27ac	Intron (NM_001374023/Atxn7l1, intron 3 of 11)	Atxn7l1	72575
chr12	33220552	33220756	205	chr12|33220551|33220756|MIRb:MIR:SINE|-	SINE	MIR	0	1	0	H3K27ac	Intron (NM_001374023/Atxn7l1, intron 3 of 11)	Atxn7l1	72866
chr12	33351900	33352130	231	chr12|33351899|33352130|HAL1:L1:LINE|-	LINE	L1	0	1	0	H3K27ac	Intron (NM_001374023/Atxn7l1, intron 7 of 11)	Atxn7l1	36495
chr12	85659583	85659693	111	chr12|85659582|85659693|ID_B1:B4:SINE|+	SINE	B4	0	1	0	H3K27ac	Distal Intergenic	Batf	-27027
chr12	102858152	102858248	97	chr12|102858151|102858248|PB1D9:Alu:SINE|-	SINE	Alu	0	1	0	H3K27ac	Intron (NM_172806/Btbd7, intron 1 of 11)	Btbd7	20158
chr12	102858522	102858646	125	chr12|102858521|102858646|B1_Mur1:Alu:SINE|+	SINE	Alu	0	1	0	H3K27ac	Intron (NM_172806/Btbd7, intron 1 of 11)	Btbd7	19760
chr12	102828772	102828899	128	chr12|102828771|102828899|B1_Mur1:Alu:SINE|-	SINE	Alu	0	1	0	H3K27ac	Intron (NM_172806/Btbd7, intron 4 of 11)	Btbd7	49507
chr12	102828900	102828911	12	chr12|102828899|102828911|ID_B1:B4:SINE|-	SINE	B4	0	1	0	H3K27ac	Intron (NM_172806/Btbd7, intron 4 of 11)	Btbd7	49495
chr12	102828995	102829057	63	chr12|102828994|102829057|MIRb:MIR:SINE|-	SINE	MIR	0	1	0	H3K27ac	Intron (NM_172806/Btbd7, intron 4 of 11)	Btbd7	49349
chr12	112841721	112842652	932	chr12|112841720|112842652|RLTR13D3A1:ERVK:LTR|+	LTR	ERVK	0	1	0	H3K27ac	Distal Intergenic	Cdca4	-12200
chr12	112842681	112842847	167	chr12|112842680|112842847|B2_Mm2:B2:SINE|+	SINE	B2	0	1	0	H3K27ac	Distal Intergenic	Cdca4	-13160
chr12	54850192	54850241	50	chr12|54850191|54850241|Lx7:L1:LINE|-	LINE	L1	0	1	0	H3K27ac	Distal Intergenic	Cfl2	12636
chr12	54906188	54906787	600	chr12|54906187|54906787|MTC-int:ERVL-MaLR:LTR|-	LTR	ERVL-MaLR	0	1	0	H3K27ac	Intron (NM_013815/Baz1a, intron 21 of 26)	Cfl2	-43311
chr12	31674827	31675063	237	chr12|31674826|31675063|RLTR28B:ERVL:LTR|-	LTR	ERVL	0	1	0	H3K27ac	Intron (NM_001163126/Cog5, intron 5 of 22)	Cog5	19958
chr12	31675059	31675519	461	chr12|31675058|31675519|RLTR28:ERVL:LTR|-	LTR	ERVL	0	1	0	H3K27ac	Intron (NM_001163126/Cog5, intron 5 of 22)	Cog5	20190
chr12	118432164	118432441	278	chr12|118432163|118432441|RLTR34B_MM:ERVK:LTR|+	LTR	ERVK	0	1	0	H3K27ac	Distal Intergenic	D230030E09Rik	97752
chr12	118432423	118432831	409	chr12|118432422|118432831|RMER17C:ERVK:LTR|+	LTR	ERVK	0	1	0	H3K27ac	Distal Intergenic	D230030E09Rik	97362
chr12	118432834	118433015	182	chr12|118432833|118433015|RLTR34B_MM:ERVK:LTR|+	LTR	ERVK	0	1	0	H3K27ac	Distal Intergenic	D230030E09Rik	97178
chr12	118438956	118439232	277	chr12|118438955|118439232|MER90a:ERV1:LTR|+	LTR	ERV1	0	1	0	H3K27ac	Distal Intergenic	D230030E09Rik	90961
chr12	118439248	118439404	157	chr12|118439247|118439404|RCHARR1:hAT-Charlie:DNA|-	DNA	hAT-Charlie	0	1	0	H3K27ac	Distal Intergenic	D230030E09Rik	90789
chr12	118439401	118439544	144	chr12|118439400|118439544|RCHARR1:hAT-Charlie:DNA|-	DNA	hAT-Charlie	0	1	0	H3K27ac	Distal Intergenic	D230030E09Rik	90649
chr12	118439546	118439730	185	chr12|118439545|118439730|B3:B2:SINE|+	SINE	B2	0	1	0	H3K27ac	Distal Intergenic	D230030E09Rik	90463
chr12	118439761	118440077	317	chr12|118439760|118440077|RCHARR1:hAT-Charlie:DNA|-	DNA	hAT-Charlie	0	1	0	H3K27ac	Distal Intergenic	D230030E09Rik	90116
chr12	71906686	71906950	265	chr12|71906685|71906950|B4A:B4:SINE|+	SINE	B4	0	1	0	H3K27ac	Intron (NM_026102/Daam1, intron 2 of 25)	Daam1	17143
chr12	74520117	74520463	347	chr12|74520116|74520463|MER89-int:ERV1:LTR|-	LTR	ERV1	0	1	0	H3K27ac	Distal Intergenic	Dbpht2	222643
chr12	74520928	74521031	104	chr12|74520927|74521031|LTR53B:ERVL:LTR|+	LTR	ERVL	0	1	0	H3K27ac	Distal Intergenic	Dbpht2	223454
chr12	28366745	28366818	74	chr12|28366744|28366818|L2a:L2:LINE|-	LINE	L2	0	1	0	H3K27ac	Distal Intergenic	Dcdc2c	181519
chr12	13119658	13119730	73	chr12|13119657|13119730|B4:B4:SINE|-	SINE	B4	0	1	0	H3K27ac	Distal Intergenic	Ddx1	129444
chr12	13119881	13119970	90	chr12|13119880|13119970|MIRb:MIR:SINE|-	SINE	MIR	0	1	0	H3K27ac	Distal Intergenic	Ddx1	129204
chr12	13199643	13199852	210	chr12|13199642|13199852|MIRc:MIR:SINE|+	SINE	MIR	0	1	0	H3K27ac	Distal Intergenic	Ddx1	49322
chr12	90440056	90440963	908	chr12|90440055|90440963|L1MC1:L1:LINE|-	LINE	L1	0	1	0	H3K27ac	Distal Intergenic	Dio2	298075
chr12	90441094	90441351	258	chr12|90441093|90441351|Lx8:L1:LINE|-	LINE	L1	0	1	0	H3K27ac	Distal Intergenic	Dio2	297687
chr12	90441362	90441811	450	chr12|90441361|90441811|L1MC1:L1:LINE|-	LINE	L1	0	1	0	H3K27ac	Distal Intergenic	Dio2	297227
chr12	44198391	44198869	479	chr12|44198390|44198869|MT2B1:ERVL:LTR|-	LTR	ERVL	0	1	0	H3K27ac	Distal Intergenic	Dnajb9	11199
chr12	3866938	3867009	72	chr12|3866937|3867009|MIRc:MIR:SINE|-	SINE	MIR	0	1	0	H3K27ac	Intron (NM_007872/Dnmt3a, intron 4 of 22)	Dnmt3aos	-4694
chr12	99795113	99795248	136	chr12|99795112|99795248|B4A:B4:SINE|-	SINE	B4	0	1	0	H3K27ac	Intron (NM_030172/Efcab11, intron 5 of 5)	Efcab11	88194
chr12	78461459	78461534	76	chr12|78461458|78461534|tRNA-Lys-AAG:tRNA:tRNA|+	tRNA	tRNA	0	1	0	H3K27ac	Intron (NM_145965/Gphn, intron 5 of 22)	Fam71d	-230001
chr12	78461535	78462151	617	chr12|78461534|78462151|RLTR12E:ERVK:LTR|-	LTR	ERVK	0	1	0	H3K27ac	Intron (NM_145965/Gphn, intron 5 of 22)	Fam71d	-229384
chr12	65107600	65107824	225	chr12|65107599|65107824|URR1B:hAT-Charlie:DNA|+	DNA	hAT-Charlie	0	1	0	H3K27ac	Intron (NM_001364447/Fancm, intron 14 of 22)	Fancm	31997
chr12	59207251	59207744	494	chr12|59207250|59207744|L1ME1:L1:LINE|+	LINE	L1	0	1	0	H3K27ac	Intron (NM_001033156/Fbxo33, intron 1 of 3)	Fbxo33	11739
chr12	95059365	95059441	77	chr12|95059364|95059441|Lx5b:L1:LINE|+	LINE	L1	0	1	0	H3K27ac	Distal Intergenic	Flrt2	-632785
chr12	95154448	95154572	125	chr12|95154447|95154572|MIRc:MIR:SINE|-	SINE	MIR	0	1	0	H3K27ac	Distal Intergenic	Flrt2	-537654
chr12	48219652	48220044	393	chr12|48219651|48220044|RMER17D2:ERVK:LTR|-	LTR	ERVK	0	1	0	H3K27ac	Distal Intergenic	Foxg1	-1162839
chr12	70731314	70731354	41	chr12|70731313|70731354|L2c:L2:LINE|-	LINE	L2	0	1	0	H3K27ac	Distal Intergenic	Frmd6	-94160
chr12	70776133	70776268	136	chr12|70776132|70776268|MIR:MIR:SINE|+	SINE	MIR	0	1	0	H3K27ac	Distal Intergenic	Frmd6	-49246
chr12	60451245	60451869	625	chr12|60451244|60451869|L1_Mur1:L1:LINE|-	LINE	L1	0	1	0	H3K27ac	Distal Intergenic	Gm20063	1069951
chr12	69966512	69966605	94	chr12|69966511|69966605|PB1:Alu:SINE|-	SINE	Alu	0	1	0	H3K27ac	Intron (NR_036607/Gm3086, intron 1 of 2)	Gm3086	3103
chr12	69966643	69966836	194	chr12|69966642|69966836|B3:B2:SINE|-	SINE	B2	0	1	0	H3K27ac	Intron (NR_036607/Gm3086, intron 1 of 2)	Gm3086	3234
chr12	4526746	4526885	140	chr12|4526745|4526885|MIRc:MIR:SINE|+	SINE	MIR	0	1	0	H3K27ac	Promoter (2-3kb)	Gm31938	2633
chr12	52431497	52431601	105	chr12|52431496|52431601|B1F:Alu:SINE|+	SINE	Alu	0	1	0	H3K27ac	Distal Intergenic	Gm35135	49008
chr12	13479759	13481234	1476	chr12|13479758|13481234|Lx2B2:L1:LINE|-	LINE	L1	0	1	0	H3K27ac	Intron (NM_027706/Nbas, intron 42 of 51)	Gm35725	146412
chr12	10640952	10641217	266	chr12|10640951|10641217|L1MEc:L1:LINE|+	LINE	L1	0	1	0	H3K27ac	Distal Intergenic	Gm38407	194564
chr12	10641277	10641449	173	chr12|10641276|10641449|L1MEc:L1:LINE|+	LINE	L1	0	1	0	H3K27ac	Distal Intergenic	Gm38407	194889
chr12	10641582	10641980	399	chr12|10641581|10641980|L1MEc:L1:LINE|+	LINE	L1	0	1	0	H3K27ac	Distal Intergenic	Gm38407	195194
chr12	78134326	78134406	81	chr12|78134325|78134406|L2:L2:LINE|-	LINE	L2	0	1	0	H3K27ac	Distal Intergenic	Gm6657	-62650
chr12	40314364	40314667	304	chr12|40314363|40314667|MTEa:ERVL-MaLR:LTR|+	LTR	ERVL-MaLR	0	1	0	H3K27ac	Distal Intergenic	Gm7008	91000
chr12	40314668	40314976	309	chr12|40314667|40314976|L1MC4:L1:LINE|-	LINE	L1	0	1	0	H3K27ac	Distal Intergenic	Gm7008	91304
chr12	31756413	31756524	112	chr12|31756412|31756524|Tigger12:TcMar-Tigger:DNA|+	DNA	TcMar-Tigger	0	1	0	H3K27ac	Intron (NM_001163126/Cog5, intron 6 of 22)	Gpr22	-42530
chr12	91616762	91616979	218	chr12|91616761|91616979|RLTR42-int:ERVK:LTR|-	LTR	ERVK	0	1	0	H3K27ac	Distal Intergenic	Gtf2a1	-26275
chr12	31917353	31917488	136	chr12|31917352|31917488|L1M3b:L1:LINE|-	LINE	L1	0	1	0	H3K27ac	Intron (NM_001163126/Cog5, intron 19 of 22)	Hbp1	32757
chr12	34797436	34797521	86	chr12|34797435|34797521|RLTR31D_MM:ERVK:LTR|+	LTR	ERVK	0	1	0	H3K27ac	Intron (NM_001271386/Hdac9, intron 3 of 27)	Hdac9	119574
chr12	51953965	51954462	498	chr12|51953964|51954462|RLTR28:ERVL:LTR|+	LTR	ERVL	0	1	0	H3K27ac	Intron (NM_177171/Heatr5a, intron 6 of 35)	Heatr5a	16859
chr12	51852030	51852193	164	chr12|51852029|51852193|RLTR12C:ERVK:LTR|+	LTR	ERVK	0	1	0	H3K27ac	Distal Intergenic	Hectd1	-22494
chr12	73800654	73800733	80	chr12|73800653|73800733|MIR:MIR:SINE|+	SINE	MIR	0	1	0	H3K27ac	Distal Intergenic	Hif1a	-100591
chr12	8358115	8358643	529	chr12|8358114|8358643|RLTR28:ERVL:LTR|-	LTR	ERVL	0	1	0	H3K27ac	Distal Intergenic	Hs1bp3	44682
chr12	8379575	8379791	217	chr12|8379574|8379791|URR1A:hAT-Charlie:DNA|-	DNA	hAT-Charlie	0	1	0	H3K27ac	Distal Intergenic	Hs1bp3	66142
chr12	40771154	40771352	199	chr12|40771153|40771352|L2:L2:LINE|-	LINE	L2	0	1	0	H3K27ac	Intron (NM_172803/Dock4, intron 27 of 52)	Immp2l	-252738
chr12	40892621	40892969	349	chr12|40892620|40892969|RMER12:ERVK:LTR|+	LTR	ERVK	0	1	0	H3K27ac	Distal Intergenic	Immp2l	-131121
chr12	40894535	40894843	309	chr12|40894534|40894843|MLT1B:ERVL-MaLR:LTR|-	LTR	ERVL-MaLR	0	1	0	H3K27ac	Distal Intergenic	Immp2l	-129247
chr12	40735481	40736039	559	chr12|40735480|40736039|MLT1E2:ERVL-MaLR:LTR|-	LTR	ERVL-MaLR	0	1	0	H3K27ac	Intron (NM_172803/Dock4, intron 22 of 52)	Immp2l	-288051
chr12	40888125	40888230	106	chr12|40888124|40888230|MER58B:hAT-Charlie:DNA|-	DNA	hAT-Charlie	0	1	0	H3K27ac	Distal Intergenic	Immp2l	-135860
chr12	119229887	119229992	106	chr12|119229886|119229992|MLT1A1:ERVL-MaLR:LTR|+	LTR	ERVL-MaLR	0	1	0	H3K27ac	Intron (NM_177290/Itgb8, intron 1 of 13)	Itgb8	8284
chr12	119230119	119230309	191	chr12|119230118|119230309|ORR1F:ERVL-MaLR:LTR|+	LTR	ERVL-MaLR	0	1	0	H3K27ac	Intron (NM_177290/Itgb8, intron 1 of 13)	Itgb8	7967
chr12	17163231	17163523	293	chr12|17163230|17163523|L1M5:L1:LINE|+	LINE	L1	0	1	0	H3K27ac	Distal Intergenic	Kcnf1	13365
chr12	17163528	17164030	503	chr12|17163527|17164030|RLTR28:ERVL:LTR|+	LTR	ERVL	0	1	0	H3K27ac	Distal Intergenic	Kcnf1	12858
chr12	11116818	11117191	374	chr12|11116817|11117191|MTEa:ERVL-MaLR:LTR|+	LTR	ERVL-MaLR	0	1	0	H3K27ac	Intron (NM_173417/Kcns3, intron 2 of 2)	Kcns3	33182
chr12	24998419	24998496	78	chr12|24998418|24998496|ID4_:ID:SINE|+	SINE	ID	0	1	0	H3K27ac	Intron (NM_001081378/Kidins220, intron 9 of 31)	Kidins220	23487
chr12	5214149	5214288	140	chr12|5214148|5214288|B1F:Alu:SINE|+	SINE	Alu	0	1	0	H3K27ac	Intron (NM_001164493/Klhl29, intron 2 of 13)	Klhl29	161394
chr12	8240914	8241009	96	chr12|8240913|8241009|MIRc:MIR:SINE|+	SINE	MIR	0	1	0	H3K27ac	Intron (NM_001167768/Ldah, intron 4 of 5)	Ldah	32721
chr12	40198162	40198310	149	chr12|40198161|40198310|RSINE1:B4:SINE|+	SINE	B4	0	1	0	H3K27ac	Promoter (1-2kb)	Lsmem1	1005
chr12	76919078	76919187	110	chr12|76919077|76919187|ID_B1:B4:SINE|+	SINE	B4	0	1	0	H3K27ac	Intron (NM_145927/Fntb, intron 11 of 11)	Max	43061
chr12	77057238	77057451	214	chr12|77057237|77057451|B3:B2:SINE|+	SINE	B2	0	1	0	H3K27ac	Distal Intergenic	Max	-94990
chr12	109552944	109553025	82	chr12|109552943|109553025|RSINE1:B4:SINE|-	SINE	B4	0	1	0	H3K27ac	Intron (NR_027651/Meg3, intron 7 of 8)	Meg3	7546
chr12	81122923	81123121	199	chr12|81122922|81123121|B3:B2:SINE|-	SINE	B2	0	1	0	H3K27ac	Intron (NM_001146217/Smoc1, intron 3 of 12)	Mir3067	-43030
chr12	81146712	81146807	96	chr12|81146711|81146807|RLTR20C1_MM:ERVK:LTR|-	LTR	ERVK	0	1	0	H3K27ac	Intron (NM_001146217/Smoc1, intron 5 of 12)	Mir3067	-19344
chr12	81161215	81161399	185	chr12|81161214|81161399|B2_Mm1t:B2:SINE|+	SINE	B2	0	1	0	H3K27ac	Intron (NM_001146217/Smoc1, intron 7 of 12)	Mir3067	-4752
chr12	70318477	70318554	78	chr12|70318476|70318554|ID4_:ID:SINE|+	SINE	ID	0	1	0	H3K27ac	Intron (NR_037248/Mir466o, intron 2 of 4)	Mir466o	9972
chr12	15749443	15749608	166	chr12|15749442|15749608|B4A:B4:SINE|-	SINE	B4	0	1	0	H3K27ac	Distal Intergenic	Mir6387	51493
chr12	15749634	15749680	47	chr12|15749633|15749680|B4A:B4:SINE|-	SINE	B4	0	1	0	H3K27ac	Distal Intergenic	Mir6387	51421
chr12	91206740	91206873	134	chr12|91206739|91206873|B1_Mur1:Alu:SINE|-	SINE	Alu	0	1	0	H3K27ac	Intron (NM_181815/Cep128, intron 20 of 25)	Mir669c	96511
chr12	11227175	11227239	65	chr12|11227174|11227239|L3:CR1:LINE|+	LINE	CR1	0	1	0	H3K27ac	Distal Intergenic	Msgn1	-18227
chr12	11227252	11227393	142	chr12|11227251|11227393|MIRb:MIR:SINE|+	SINE	MIR	0	1	0	H3K27ac	Distal Intergenic	Msgn1	-18304
chr12	32689008	32689181	174	chr12|32689007|32689181|B3A:B2:SINE|-	SINE	B2	0	1	0	H3K27ac	Distal Intergenic	Nampt	-131154
chr12	32689225	32689371	147	chr12|32689224|32689371|MIR:MIR:SINE|-	SINE	MIR	0	1	0	H3K27ac	Distal Intergenic	Nampt	-130964
chr12	32689562	32689672	111	chr12|32689561|32689672|MIRc:MIR:SINE|+	SINE	MIR	0	1	0	H3K27ac	Distal Intergenic	Nampt	-130663
chr12	13357394	13357910	517	chr12|13357393|13357910|Lx9:L1:LINE|-	LINE	L1	0	1	0	H3K27ac	Intron (NM_027706/Nbas, intron 23 of 51)	Nbas	88267
chr12	55475552	55475666	115	chr12|55475551|55475666|B1F:Alu:SINE|-	SINE	Alu	0	1	0	H3K27ac	Distal Intergenic	Nfkbia	16981
chr12	55475723	55475862	140	chr12|55475722|55475862|ID_B1:B4:SINE|+	SINE	B4	0	1	0	H3K27ac	Distal Intergenic	Nfkbia	16785
chr12	55475921	55476066	146	chr12|55475920|55476066|B1_Mur1:Alu:SINE|+	SINE	Alu	0	1	0	H3K27ac	Distal Intergenic	Nfkbia	16581
chr12	70073323	70073481	159	chr12|70073322|70073481|B3:B2:SINE|-	SINE	B2	0	1	0	H3K27ac	Intron (NM_001081453/Nin, intron 3 of 28)	Nin	29373
chr12	10112662	10112843	182	chr12|10112661|10112843|MER46C:TcMar-Tigger:DNA|+	DNA	TcMar-Tigger	0	1	0	H3K27ac	Distal Intergenic	Nt5c1b	-257128
chr12	83803234	83803597	364	chr12|83803233|83803597|Tigger9a:TcMar-Tigger:DNA|-	DNA	TcMar-Tigger	0	1	0	H3K27ac	Intron (NM_001136075/Numb, intron 6 of 9)	Numb	38761
chr12	83803622	83803689	68	chr12|83803621|83803689|ID4:ID:SINE|-	SINE	ID	0	1	0	H3K27ac	Intron (NM_001136075/Numb, intron 6 of 9)	Numb	38669
chr12	83818340	83818556	217	chr12|83818339|83818556|L2a:L2:LINE|-	LINE	L2	0	1	0	H3K27ac	Intron (NM_001136075/Numb, intron 3 of 9)	Numb	23802
chr12	83926647	83927166	520	chr12|83926646|83927166|MLT1F2:ERVL-MaLR:LTR|-	LTR	ERVL-MaLR	0	1	0	H3K27ac	Distal Intergenic	Numb	-4713
chr12	72489813	72489910	98	chr12|72489812|72489910|5S:rRNA:rRNA|+	rRNA	rRNA	0	1	0	H3K27ac	Intron (NM_030070/Lrrc9, intron 23 of 24)	Pcnx4	-46447
chr12	72489963	72490403	441	chr12|72489962|72490403|RLTR19:ERVK:LTR|-	LTR	ERVK	0	1	0	H3K27ac	Intron (NM_030070/Lrrc9, intron 23 of 24)	Pcnx4	-45954
chr12	32198043	32198455	413	chr12|32198042|32198455|L1MEc:L1:LINE|+	LINE	L1	0	1	0	H3K27ac	Intron (NM_001146201/Pik3cg, intron 5 of 10)	Pik3cg	10015
chr12	75567228	75567250	23	chr12|75567227|75567250|ID_B1:B4:SINE|+	SINE	B4	0	1	0	H3K27ac	Intron (NM_012024/Ppp2r5e, intron 2 of 13)	Ppp2r5e	28982
chr12	75567251	75567380	130	chr12|75567250|75567380|B1F:Alu:SINE|+	SINE	Alu	0	1	0	H3K27ac	Intron (NM_012024/Ppp2r5e, intron 2 of 13)	Ppp2r5e	28852
chr12	16963541	16963740	200	chr12|16963540|16963740|B4A:B4:SINE|+	SINE	B4	0	1	0	H3K27ac	Intron (NM_009072/Rock2, intron 18 of 32)	Pqlc3	36378
chr12	32084627	32084703	77	chr12|32084626|32084703|RMER20A:ERVK:LTR|-	LTR	ERVK	0	1	0	H3K27ac	Distal Intergenic	Prkar2b	-23350
chr12	32088398	32088664	267	chr12|32088397|32088664|Charlie1b:hAT-Charlie:DNA|-	DNA	hAT-Charlie	0	1	0	H3K27ac	Distal Intergenic	Prkar2b	-27121
chr12	32117053	32122910	5858	chr12|32117052|32122910|L1_Mus3:L1:LINE|+	LINE	L1	0	1	0	H3K27ac	Distal Intergenic	Prkar2b	-55776
chr12	50613241	50613304	64	chr12|50613240|50613304|PB1D11:Alu:SINE|-	SINE	Alu	0	1	0	H3K27ac	Intron (NM_008858/Prkd1, intron 1 of 18)	Prkd1	35919
chr12	50613386	50613572	187	chr12|50613385|50613572|B3:B2:SINE|-	SINE	B2	0	1	0	H3K27ac	Intron (NM_008858/Prkd1, intron 1 of 18)	Prkd1	35651
chr12	30028256	30028386	131	chr12|30028255|30028386|MIRb:MIR:SINE|+	SINE	MIR	0	1	0	H3K27ac	Distal Intergenic	Pxdn	90220
chr12	3313166	3313188	23	chr12|3313165|3313188|ID_B1:B4:SINE|+	SINE	B4	0	1	0	H3K27ac	Distal Intergenic	Rab10	-3197
chr12	3313189	3313315	127	chr12|3313188|3313315|B1F2:Alu:SINE|+	SINE	Alu	0	1	0	H3K27ac	Distal Intergenic	Rab10	-3220
chr12	55805124	55805226	103	chr12|55805123|55805226|PB1D11:Alu:SINE|+	SINE	Alu	0	1	0	H3K27ac	Intron (NM_001368814/Ralgapa1, intron 1 of 41)	Ralgapa1	15941
chr12	55805314	55805597	284	chr12|55805313|55805597|MLT1D:ERVL-MaLR:LTR|-	LTR	ERVL-MaLR	0	1	0	H3K27ac	Intron (NM_001368814/Ralgapa1, intron 1 of 41)	Ralgapa1	15570
chr12	16900973	16901127	155	chr12|16900972|16901127|RSINE1:B4:SINE|+	SINE	B4	0	1	0	H3K27ac	Intron (NM_009072/Rock2, intron 1 of 32)	Rock2	5995
chr12	66387106	66387210	105	chr12|66387105|66387210|MER5A:hAT-Charlie:DNA|+	DNA	hAT-Charlie	0	1	0	H3K27ac	Distal Intergenic	Rpl10l	-102705
chr12	66426569	66426810	242	chr12|66426568|66426810|MLT1E:ERVL-MaLR:LTR|+	LTR	ERVL-MaLR	0	1	0	H3K27ac	Distal Intergenic	Rpl10l	-142168
chr12	65932879	65933017	139	chr12|65932878|65933017|L1Md_F3:L1:LINE|-	LINE	L1	0	1	0	H3K27ac	Distal Intergenic	Rpl10l	351384
chr12	69005038	69005767	730	chr12|69005037|69005767|RLTR17D_Mm:ERVK:LTR|-	LTR	ERVK	0	1	0	H3K27ac	Distal Intergenic	Rps29	153419
chr12	58897023	58897089	67	chr12|58897022|58897089|Lx8b:L1:LINE|+	LINE	L1	0	1	0	H3K27ac	Distal Intergenic	Sec23a	114928
chr12	58984146	58984330	185	chr12|58984145|58984330|B3A:B2:SINE|+	SINE	B2	0	1	0	H3K27ac	Intron (NM_001361956/Sec23a, intron 12 of 19)	Sec23a	27687
chr12	58984380	58984489	110	chr12|58984379|58984489|ID_B1:B4:SINE|+	SINE	B4	0	1	0	H3K27ac	Intron (NM_001361956/Sec23a, intron 12 of 19)	Sec23a	27528
chr12	58984546	58984625	80	chr12|58984545|58984625|ID:ID:SINE|+	SINE	ID	0	1	0	H3K27ac	Intron (NM_001361956/Sec23a, intron 12 of 19)	Sec23a	27392
chr12	58984561	58984638	78	chr12|58984560|58984638|BC1_Mm:scRNA:scRNA|+	scRNA	scRNA	0	1	0	H3K27ac	Intron (NM_001361956/Sec23a, intron 12 of 19)	Sec23a	27379
chr12	58984647	58984886	240	chr12|58984646|58984886|L1M2:L1:LINE|+	LINE	L1	0	1	0	H3K27ac	Intron (NM_001361956/Sec23a, intron 12 of 19)	Sec23a	27131
chr12	59003960	59004099	140	chr12|59003959|59004099|ID_B1:B4:SINE|-	SINE	B4	0	1	0	H3K27ac	Intron (NM_001361956/Sec23a, intron 4 of 19)	Sec23a	7918
chr12	108829354	108829725	372	chr12|108829353|108829725|RMER17C:ERVK:LTR|-	LTR	ERVK	0	1	0	H3K27ac	Intron (NM_181328/Slc25a29, intron 2 of 3)	Slc25a29	6151
chr12	31457852	31458537	686	chr12|31457851|31458537|L1_Mus3:L1:LINE|-	LINE	L1	0	1	0	H3K27ac	Intron (NM_021353/Slc26a3, intron 11 of 20)	Slc26a3	19633
chr12	31458832	31459018	187	chr12|31458831|31459018|MIRb:MIR:SINE|+	SINE	MIR	0	1	0	H3K27ac	Intron (NM_021353/Slc26a3, intron 11 of 20)	Slc26a3	20613
chr12	54807445	54807559	115	chr12|54807444|54807559|PB1D7:Alu:SINE|-	SINE	Alu	0	1	0	H3K27ac	Distal Intergenic	Snx6	-11783
chr12	54807968	54808026	59	chr12|54807967|54808026|B2_Mm2:B2:SINE|-	SINE	B2	0	1	0	H3K27ac	Distal Intergenic	Snx6	-12306
chr12	54819419	54819553	135	chr12|54819418|54819553|RSINE1:B4:SINE|-	SINE	B4	0	1	0	H3K27ac	Distal Intergenic	Snx6	-23757
chr12	27786345	27786542	198	chr12|27786344|27786542|URR1A:hAT-Charlie:DNA|+	DNA	hAT-Charlie	0	1	0	H3K27ac	Distal Intergenic	Sox11	-443627
chr12	118265093	118265221	129	chr12|118265092|118265221|B1_Mur1:Alu:SINE|+	SINE	Alu	0	1	0	H3K27ac	Intron (NM_001166385/Sp4, intron 3 of 5)	Sp4	36219
chr12	118265255	118265324	70	chr12|118265254|118265324|ID4_:ID:SINE|+	SINE	ID	0	1	0	H3K27ac	Intron (NM_001166385/Sp4, intron 3 of 5)	Sp4	36116
chr12	62718862	62719229	368	chr12|62718861|62719229|ORR1D2:ERVL-MaLR:LTR|+	LTR	ERVL-MaLR	0	1	0	H3K27ac	Distal Intergenic	Spanxn4	31075
chr12	62796027	62796244	218	chr12|62796026|62796244|L1M4b:L1:LINE|-	LINE	L1	0	1	0	H3K27ac	Distal Intergenic	Spanxn4	108240
chr12	62796560	62797591	1032	chr12|62796559|62797591|Lx2B2:L1:LINE|-	LINE	L1	0	1	0	H3K27ac	Distal Intergenic	Spanxn4	108773
chr12	87398005	87398139	135	chr12|87398004|87398139|RSINE1:B4:SINE|+	SINE	B4	0	1	0	H3K27ac	Distal Intergenic	Sptlc2	-9650
chr12	87398174	87398320	147	chr12|87398173|87398320|B1_Mus2:Alu:SINE|-	SINE	Alu	0	1	0	H3K27ac	Distal Intergenic	Sptlc2	-9819
chr12	87398323	87398643	321	chr12|87398322|87398643|Lx5:L1:LINE|+	LINE	L1	0	1	0	H3K27ac	Distal Intergenic	Sptlc2	-9968
chr12	85388312	85388607	296	chr12|85388311|85388607|MTD:ERVL-MaLR:LTR|+	LTR	ERVL-MaLR	0	1	0	H3K27ac	Distal Intergenic	Tmed10	-13595
chr12	71095984	71096011	28	chr12|71095983|71096011|B1F:Alu:SINE|+	SINE	Alu	0	1	0	H3K27ac	Intron (NM_001081195/Arid4a, intron 23 of 23)	Tomm20l	-15417
chr12	71096012	71096131	120	chr12|71096011|71096131|ID_B1:B4:SINE|+	SINE	B4	0	1	0	H3K27ac	Intron (NM_001081195/Arid4a, intron 23 of 23)	Tomm20l	-15297
chr12	85854620	85854696	77	chr12|85854619|85854696|MER58B:hAT-Charlie:DNA|+	DNA	hAT-Charlie	0	1	0	H3K27ac	Intron (NM_001081423/Ttll5, intron 6 of 33)	Ttll5	29700
chr12	11754164	11754911	748	chr12|11754163|11754911|RLTR17C_Mm:ERVK:LTR|+	LTR	ERVK	0	1	0	H3K27ac	Distal Intergenic	Tubb2a-ps2	127988
chr12	11754912	11755227	316	chr12|11754911|11755227|RMER13A:ERVK:LTR|-	LTR	ERVK	0	1	0	H3K27ac	Distal Intergenic	Tubb2a-ps2	127672
chr12	11772153	11772243	91	chr12|11772152|11772243|MLT1J1:ERVL-MaLR:LTR|+	LTR	ERVL-MaLR	0	1	0	H3K27ac	Distal Intergenic	Tubb2a-ps2	110656
chr12	11413408	11413545	138	chr12|11413407|11413545|ID_B1:B4:SINE|-	SINE	B4	0	1	0	H3K27ac	Intron (NM_012038/Vsnl1, intron 1 of 3)	Vsnl1	23104
chr12	110778419	110778531	113	chr12|110778418|110778531|B1_Mur4:Alu:SINE|+	SINE	Alu	0	1	0	H3K27ac	Intron (NM_001364272/Wdr20, intron 2 of 3)	Wdr20	40419
chr12	116257507	116257605	99	chr12|116257506|116257605|PB1D11:Alu:SINE|+	SINE	Alu	0	1	0	H3K27ac	Intron (NM_146039/Wdr60, intron 1 of 21)	Wdr60	5420
chr12	116225455	116225606	152	chr12|116225454|116225606|ID_B1:B4:SINE|+	SINE	B4	0	1	0	H3K27ac	Intron (NM_146039/Wdr60, intron 13 of 21)	Wdr60	37419
chr12	116226277	116226357	81	chr12|116226276|116226357|ID:ID:SINE|-	SINE	ID	0	1	0	H3K27ac	Intron (NM_146039/Wdr60, intron 12 of 21)	Wdr60	36668
chr12	21439008	21439046	39	chr12|21439007|21439046|L2b:L2:LINE|+	LINE	L2	0	1	0	H3K27ac	Distal Intergenic	Ywhaq	-21572
chr12	21439864	21439954	91	chr12|21439863|21439954|MIR:MIR:SINE|+	SINE	MIR	0	1	0	H3K27ac	Distal Intergenic	Ywhaq	-22428
chr12	21440032	21440189	158	chr12|21440031|21440189|B3:B2:SINE|-	SINE	B2	0	1	0	H3K27ac	Distal Intergenic	Ywhaq	-22596
chr12	21493042	21493157	116	chr12|21493041|21493157|B4A:B4:SINE|-	SINE	B4	0	1	0	H3K27ac	Distal Intergenic	Ywhaq	-75606
chr12	98793922	98793986	65	chr12|98793921|98793986|ID:ID:SINE|+	SINE	ID	0	1	0	H3K27ac	Intron (NM_001081191/Eml5, intron 39 of 43)	Zc3h14	22900
chr12	83579822	83579940	119	chr12|83579821|83579940|PB1D9:Alu:SINE|+	SINE	Alu	0	1	0	H3K27ac	Intron (NM_001359166/Zfyve1, intron 2 of 11)	Zfyve1	17282
chr13	68619157	68619324	168	chr13|68619156|68619324|MIRb:MIR:SINE|-	SINE	MIR	0	1	0	H3K27ac	Distal Intergenic	1700001L19Rik	21718
chr13	68686829	68687292	464	chr13|68686828|68687292|L1MA4:L1:LINE|+	LINE	L1	0	1	0	H3K27ac	Intron (NM_153534/Adcy2, intron 15 of 24)	1700001L19Rik	89390
chr13	68687316	68687435	120	chr13|68687315|68687435|B1F2:Alu:SINE|-	SINE	Alu	0	1	0	H3K27ac	Intron (NM_153534/Adcy2, intron 15 of 24)	1700001L19Rik	89877
chr13	68688213	68688295	83	chr13|68688212|68688295|B3:B2:SINE|-	SINE	B2	0	1	0	H3K27ac	Intron (NM_153534/Adcy2, intron 15 of 24)	1700001L19Rik	90774
chr13	119657143	119657351	209	chr13|119657142|119657351|B3:B2:SINE|+	SINE	B2	0	1	0	H3K27ac	Downstream (2-3kb)	1700074H08Rik	-22691
chr13	58371410	58371545	136	chr13|58371409|58371545|B1_Mur2:Alu:SINE|+	SINE	Alu	0	1	0	H3K27ac	Distal Intergenic	2210016F16Rik	13680
chr13	58371645	58371733	89	chr13|58371644|58371733|RSINE1:B4:SINE|+	SINE	B4	0	1	0	H3K27ac	Distal Intergenic	2210016F16Rik	13492
chr13	77409526	77409632	107	chr13|77409525|77409632|B1F:Alu:SINE|-	SINE	Alu	0	1	0	H3K27ac	Intron (NM_001145676/2210408I21Rik, intron 19 of 19)	2210408I21Rik	273990
chr13	77409905	77410181	277	chr13|77409904|77410181|B4:B4:SINE|-	SINE	B4	0	1	0	H3K27ac	Intron (NM_001145676/2210408I21Rik, intron 19 of 19)	2210408I21Rik	274369
chr13	28854832	28854955	124	chr13|28854831|28854955|PB1:Alu:SINE|+	SINE	Alu	0	1	0	H3K27ac	Intron (NR_045053/2610307P16Rik, intron 2 of 8)	2610307P16Rik	30467
chr13	3461149	3461434	286	chr13|3461148|3461434|MYSERV16_I-int:ERVK:LTR|+	LTR	ERVK	0	1	0	H3K27ac	Distal Intergenic	2810429I04Rik	-16869
chr13	3461689	3461776	88	chr13|3461688|3461776|MYSERV16_I-int:ERVK:LTR|+	LTR	ERVK	0	1	0	H3K27ac	Distal Intergenic	2810429I04Rik	-16527
chr13	52110535	52110681	147	chr13|52110534|52110681|Tigger5b:TcMar-Tigger:DNA|+	DNA	TcMar-Tigger	0	1	0	H3K27ac	Intron (NR_045061/4921525O09Rik, intron 3 of 7)	4921525O09Rik	13794
chr13	52111140	52111416	277	chr13|52111139|52111416|B4A:B4:SINE|-	SINE	B4	0	1	0	H3K27ac	Intron (NR_045061/4921525O09Rik, intron 3 of 7)	4921525O09Rik	14399
chr13	114684291	114684735	445	chr13|114684290|114684735|RLTR14_RN:ERV1:LTR|+	LTR	ERV1	0	1	0	H3K27ac	Intron (NR_045976/4930544M13Rik, intron 4 of 6)	4930544M13Rik	77063
chr13	117827681	117827763	83	chr13|117827680|117827763|MTE2b:ERVL-MaLR:LTR|+	LTR	ERVL-MaLR	0	1	0	H3K27ac	Intron (NM_010408/Hcn1, intron 3 of 7)	4933413L06Rik	-107670
chr13	117827766	117827958	193	chr13|117827765|117827958|ID_B1:B4:SINE|+	SINE	B4	0	1	0	H3K27ac	Intron (NM_010408/Hcn1, intron 3 of 7)	4933413L06Rik	-107755
chr13	70876763	70876828	66	chr13|70876762|70876828|MIRb:MIR:SINE|+	SINE	MIR	0	1	0	H3K27ac	Distal Intergenic	8030423J24Rik	-6120
chr13	80953790	80953948	159	chr13|80953789|80953948|MER21C:ERVL:LTR|-	LTR	ERVL	0	1	0	H3K27ac	Distal Intergenic	9330111N05Rik	-10126
chr13	81121981	81122436	456	chr13|81121980|81122436|RLTR11B:ERVK:LTR|-	LTR	ERVK	0	1	0	H3K27ac	Intron (NM_054053/Adgrv1, intron 87 of 89)	9330111N05Rik	157907
chr13	51089489	51089646	158	chr13|51089488|51089646|RLTR42-int:ERVK:LTR|-	LTR	ERVK	0	1	0	H3K27ac	Distal Intergenic	9430083A17Rik	11081
chr13	51089651	51089796	146	chr13|51089650|51089796|B1_Mur4:Alu:SINE|+	SINE	Alu	0	1	0	H3K27ac	Distal Intergenic	9430083A17Rik	10931
chr13	114166241	114166426	186	chr13|114166240|114166426|Charlie5:hAT-Charlie:DNA|+	DNA	hAT-Charlie	0	1	0	H3K27ac	Distal Intergenic	A430090L17Rik	-14649
chr13	91320294	91321160	867	chr13|91320293|91321160|Lx8:L1:LINE|-	LINE	L1	0	1	0	H3K27ac	Distal Intergenic	A830009L08Rik	66925
chr13	91350847	91351025	179	chr13|91350846|91351025|MIRc:MIR:SINE|-	SINE	MIR	0	1	0	H3K27ac	Distal Intergenic	A830009L08Rik	37060
chr13	91660634	91660776	143	chr13|91660633|91660776|B1_Mus1:Alu:SINE|-	SINE	Alu	0	1	0	H3K27ac	Intron (NM_001360775/Ssbp2, intron 5 of 16)	Acot12	-80745
chr13	91661724	91661868	145	chr13|91661723|91661868|B1_Mus2:Alu:SINE|-	SINE	Alu	0	1	0	H3K27ac	Intron (NM_001360775/Ssbp2, intron 5 of 16)	Acot12	-79653
chr13	111346878	111346985	108	chr13|111346877|111346985|MIR:MIR:SINE|-	SINE	MIR	0	1	0	H3K27ac	Distal Intergenic	Actbl2	91865
chr13	111347514	111347612	99	chr13|111347513|111347612|MLT1B:ERVL-MaLR:LTR|+	LTR	ERVL-MaLR	0	1	0	H3K27ac	Distal Intergenic	Actbl2	92501
chr13	119819560	119819702	143	chr13|119819559|119819702|B1_Mur1:Alu:SINE|+	SINE	Alu	0	1	0	H3K27ac	Distal Intergenic	AF067063	10515
chr13	119819881	119819955	75	chr13|119819880|119819955|MTEa:ERVL-MaLR:LTR|-	LTR	ERVL-MaLR	0	1	0	H3K27ac	Distal Intergenic	AF067063	10262
chr13	119819956	119820057	102	chr13|119819955|119820057|B1_Mm:Alu:SINE|+	SINE	Alu	0	1	0	H3K27ac	Distal Intergenic	AF067063	10160
chr13	5204278	5204291	14	chr13|5204277|5204291|ID:ID:SINE|+	SINE	ID	0	1	0	H3K27ac	Distal Intergenic	Akr1e1	-595114
chr13	5204292	5204405	114	chr13|5204291|5204405|PB1D7:Alu:SINE|+	SINE	Alu	0	1	0	H3K27ac	Distal Intergenic	Akr1e1	-595128
chr13	5204416	5204647	232	chr13|5204415|5204647|Lx8:L1:LINE|+	LINE	L1	0	1	0	H3K27ac	Distal Intergenic	Akr1e1	-595252
chr13	98275372	98275522	151	chr13|98275371|98275522|RSINE1:B4:SINE|-	SINE	B4	0	1	0	H3K27ac	Downstream (<1kb)	Ankra2	12296
chr13	92410379	92410817	439	chr13|92410378|92410817|MLTR11B:ERVK:LTR|+	LTR	ERVK	0	1	0	H3K27ac	Distal Intergenic	Ankrd34b	-15152
chr13	92445869	92446218	350	chr13|92445868|92446218|ORR1D2:ERVL-MaLR:LTR|+	LTR	ERVL-MaLR	0	1	0	H3K27ac	Distal Intergenic	Ankrd34b	19900
chr13	92446219	92446242	24	chr13|92446218|92446242|ID4_:ID:SINE|-	SINE	ID	0	1	0	H3K27ac	Distal Intergenic	Ankrd34b	20250
chr13	112105627	112105912	286	chr13|112105626|112105912|MER34:ERV1:LTR|+	LTR	ERV1	0	1	0	H3K27ac	Distal Intergenic	Ankrd55	-182539
chr13	112105958	112106110	153	chr13|112105957|112106110|MER34:ERV1:LTR|+	LTR	ERV1	0	1	0	H3K27ac	Distal Intergenic	Ankrd55	-182341
chr13	20706692	20706776	85	chr13|20706691|20706776|MIRc:MIR:SINE|-	SINE	MIR	0	1	0	H3K27ac	Distal Intergenic	Aoah	-87337
chr13	63111968	63112072	105	chr13|63111967|63112072|MLT1C:ERVL-MaLR:LTR|-	LTR	ERVL-MaLR	0	1	0	H3K27ac	Intron (NM_001289924/Aopep, intron 5 of 16)	Aopep	-127957
chr13	90560322	90560466	145	chr13|90560321|90560466|MER58B:hAT-Charlie:DNA|-	DNA	hAT-Charlie	0	1	0	H3K27ac	Distal Intergenic	Atp6ap1l	344889
chr13	45853325	45853434	110	chr13|45853324|45853434|PB1D10:Alu:SINE|+	SINE	Alu	0	1	0	H3K27ac	Intron (NM_001199304/Atxn1, intron 2 of 6)	Atxn1	111557
chr13	60728667	60728880	214	chr13|60728666|60728880|MIR:MIR:SINE|-	SINE	MIR	0	1	0	H3K27ac	Intron (NM_001285917/Dapk1, intron 15 of 26)	BC051665	57484
chr13	93572543	93572608	66	chr13|93572542|93572608|ORR1D1:ERVL-MaLR:LTR|-	LTR	ERVL-MaLR	0	1	0	H3K27ac	Distal Intergenic	Bhmt	65150
chr13	93572682	93572954	273	chr13|93572681|93572954|MER34-int:ERV1:LTR|-	LTR	ERV1	0	1	0	H3K27ac	Distal Intergenic	Bhmt	64804
chr13	24144075	24144189	115	chr13|24144074|24144189|ID_B1:B4:SINE|+	SINE	B4	0	1	0	H3K27ac	Intron (NM_001311122/Carmil1, intron 8 of 37)	Carmil1	136601
chr13	85203451	85204665	1215	chr13|85203450|85204665|RMER12:ERVK:LTR|-	LTR	ERVK	0	1	0	H3K27ac	Intron (NM_001347587/Ccnh, intron 5 of 8)	Ccnh	14066
chr13	102526973	102527070	98	chr13|102526972|102527070|MIR:MIR:SINE|+	SINE	MIR	0	1	0	H3K27ac	Distal Intergenic	Cd180	-166477
chr13	64228711	64229027	317	chr13|64228710|64229027|MTEb:ERVL-MaLR:LTR|+	LTR	ERVL-MaLR	0	1	0	H3K27ac	Intron (NM_001122989/Cdc14b, intron 4 of 13)	Cdc14b	19511
chr13	17843349	17843669	321	chr13|17843348|17843669|ORR1B1:ERVL-MaLR:LTR|+	LTR	ERVL-MaLR	0	1	0	H3K27ac	Distal Intergenic	Cdk13	-38252
chr13	17843671	17844336	666	chr13|17843670|17844336|RLTR28:ERVL:LTR|+	LTR	ERVL	0	1	0	H3K27ac	Distal Intergenic	Cdk13	-38574
chr13	29755842	29757457	1616	chr13|29755841|29757457|L1MCa:L1:LINE|+	LINE	L1	0	1	0	H3K27ac	Intron (NR_131896/Cdkal1, intron 5 of 16)	Cdkal1	98216
chr13	10873980	10874053	74	chr13|10873979|10874053|B4:B4:SINE|-	SINE	B4	0	1	0	H3K27ac	Distal Intergenic	Chrm3	-513177
chr13	10527261	10527345	85	chr13|10527260|10527345|B3A:B2:SINE|+	SINE	B2	0	1	0	H3K27ac	Distal Intergenic	Chrm3	-166458
chr13	10531888	10532391	504	chr13|10531887|10532391|L1MEg:L1:LINE|+	LINE	L1	0	1	0	H3K27ac	Distal Intergenic	Chrm3	-171085
chr13	10532418	10532496	79	chr13|10532417|10532496|RSINE1:B4:SINE|+	SINE	B4	0	1	0	H3K27ac	Distal Intergenic	Chrm3	-171615
chr13	91860524	91860605	82	chr13|91860523|91860605|PB1D9:Alu:SINE|+	SINE	Alu	0	1	0	H3K27ac	Intron (NM_198415/Ckmt2, intron 5 of 9)	Ckmt2	16280
chr13	91896493	91896593	101	chr13|91896492|91896593|RMER20B:ERVK:LTR|+	LTR	ERVK	0	1	0	H3K27ac	Intron (NM_009027/Rasgrf2, intron 16 of 23)	Ckmt2	-19608
chr13	91896733	91897275	543	chr13|91896732|91897275|RMER17B:ERVK:LTR|+	LTR	ERVK	0	1	0	H3K27ac	Intron (NM_009027/Rasgrf2, intron 16 of 23)	Ckmt2	-19848
chr13	54602594	54602713	120	chr13|54602593|54602713|MIRb:MIR:SINE|-	SINE	MIR	0	1	0	H3K27ac	Intron (NM_001347512/Cltb, intron 2 of 5)	Cltb	8660
chr13	54602814	54602884	71	chr13|54602813|54602884|ID4_:ID:SINE|-	SINE	ID	0	1	0	H3K27ac	Intron (NM_001347512/Cltb, intron 2 of 5)	Cltb	8489
chr13	54603044	54603188	145	chr13|54603043|54603188|MIRc:MIR:SINE|-	SINE	MIR	0	1	0	H3K27ac	Intron (NM_001347512/Cltb, intron 2 of 5)	Cltb	8185
chr13	64818276	64820918	2643	chr13|64818275|64820918|L1VL2:L1:LINE|-	LINE	L1	0	1	0	H3K27ac	Intron (NM_001081129/Cntnap3, intron 3 of 23)	Cntnap3	82970
chr13	64820917	64821068	152	chr13|64820916|64821068|Lx6:L1:LINE|+	LINE	L1	0	1	0	H3K27ac	Intron (NM_001081129/Cntnap3, intron 3 of 23)	Cntnap3	82820
chr13	64821076	64821282	207	chr13|64821075|64821282|B4:B4:SINE|+	SINE	B4	0	1	0	H3K27ac	Intron (NM_001081129/Cntnap3, intron 3 of 23)	Cntnap3	82606
chr13	49469970	49470774	805	chr13|49469969|49470774|RMER19B:ERVK:LTR|+	LTR	ERVK	0	1	0	H3K27ac	Intron (NM_025495/Cenpp, intron 5 of 7)	Ecm2	-34036
chr13	49473799	49473926	128	chr13|49473798|49473926|B1_Mur3:Alu:SINE|-	SINE	Alu	0	1	0	H3K27ac	Intron (NM_025495/Cenpp, intron 5 of 7)	Ecm2	-30884
chr13	49473837	49473963	127	chr13|49473836|49473963|MT2B:ERVL:LTR|-	LTR	ERVL	0	1	0	H3K27ac	Intron (NM_025495/Cenpp, intron 5 of 7)	Ecm2	-30847
chr13	87837319	87838354	1036	chr13|87837318|87838354|Lx:L1:LINE|+	LINE	L1	0	1	0	H3K27ac	Distal Intergenic	Edil3	-983118
chr13	89049627	89049771	145	chr13|89049626|89049771|B1_Mus2:Alu:SINE|-	SINE	Alu	0	1	0	H3K27ac	Intron (NM_001037987/Edil3, intron 4 of 10)	Edil3	228155
chr13	42224857	42225238	382	chr13|42224856|42225238|L2a:L2:LINE|+	LINE	L2	0	1	0	H3K27ac	Distal Intergenic	Edn1	-76238
chr13	20050984	20051159	176	chr13|20050983|20051159|B2_Mm2:B2:SINE|-	SINE	B2	0	1	0	H3K27ac	Distal Intergenic	Elmo1	-39348
chr13	20387066	20387130	65	chr13|20387065|20387130|MER5B:hAT-Charlie:DNA|+	DNA	hAT-Charlie	0	1	0	H3K27ac	Intron (NM_080288/Elmo1, intron 15 of 21)	Elmo1	-85860
chr13	97299100	97299246	147	chr13|97299099|97299246|B1_Mur1:Alu:SINE|-	SINE	Alu	0	1	0	H3K27ac	Distal Intergenic	Enc1	57995
chr13	97330733	97331628	896	chr13|97330732|97331628|RMER13B:ERVK:LTR|+	LTR	ERVK	0	1	0	H3K27ac	Distal Intergenic	Enc1	89628
chr13	19580515	19580924	410	chr13|19580514|19580924|MTC:ERVL-MaLR:LTR|-	LTR	ERVL-MaLR	0	1	0	H3K27ac	Distal Intergenic	Epdr1	38906
chr13	54635372	54635582	211	chr13|54635371|54635582|URR1B:hAT-Charlie:DNA|-	DNA	hAT-Charlie	0	1	0	H3K27ac	Intron (NM_178397/Faf2, intron 1 of 10)	Faf2	13588
chr13	48942547	48942656	110	chr13|48942546|48942656|B1_Mur1:Alu:SINE|+	SINE	Alu	0	1	0	H3K27ac	Intron (NM_001033268/Fam120a, intron 3 of 17)	Fam120a	25404
chr13	77514102	77514422	321	chr13|77514101|77514422|MLT1A0:ERVL-MaLR:LTR|-	LTR	ERVL-MaLR	0	1	0	H3K27ac	Intron (NM_001145676/2210408I21Rik, intron 19 of 19)	Fam172a	-194268
chr13	36190600	36191080	481	chr13|36190599|36191080|Tigger17a:TcMar-Tigger:DNA|+	DNA	TcMar-Tigger	0	1	0	H3K27ac	Intron (NM_001039189/Fars2, intron 1 of 5)	Fars2	72957
chr13	98787078	98787184	107	chr13|98787077|98787184|RSINE1:B4:SINE|+	SINE	B4	0	1	0	H3K27ac	Intron (NM_172591/Fcho2, intron 5 of 25)	Fcho2	28265
chr13	31920013	31920155	143	chr13|31920012|31920155|RSINE1:B4:SINE|-	SINE	B4	0	1	0	H3K27ac	Intron (NM_146041/Gmds, intron 8 of 10)	Foxc1	113367
chr13	15522737	15523115	379	chr13|15522736|15523115|MTD:ERVL-MaLR:LTR|-	LTR	ERVL-MaLR	0	1	0	H3K27ac	Intron (NM_008130/Gli3, intron 2 of 14)	Gli3	59014
chr13	12197015	12197113	99	chr13|12197014|12197113|MIR3:MIR:SINE|-	SINE	MIR	0	1	0	H3K27ac	Intron (NM_001081128/Mtr, intron 27 of 32)	Gm10336	-10527
chr13	112074561	112074613	53	chr13|112074560|112074613|RLTR20C1_MM:ERVK:LTR|+	LTR	ERVK	0	1	0	H3K27ac	Distal Intergenic	Gm15326	206625
chr13	110690658	110690936	279	chr13|110690657|110690936|MLT2E:ERVL:LTR|-	LTR	ERVL	0	1	0	H3K27ac	Distal Intergenic	Gm38397	-212563
chr13	45524602	45524890	289	chr13|45524601|45524890|MLT1A0:ERVL-MaLR:LTR|-	LTR	ERVL-MaLR	0	1	0	H3K27ac	Intron (NM_025508/Gmpr, intron 4 of 8)	Gmpr	17158
chr13	12384772	12384941	170	chr13|12384771|12384941|B3:B2:SINE|-	SINE	B2	0	1	0	H3K27ac	Distal Intergenic	Heatr1	-10434
chr13	12385029	12385120	92	chr13|12385028|12385120|L1M5:L1:LINE|-	LINE	L1	0	1	0	H3K27ac	Distal Intergenic	Heatr1	-10255
chr13	106885038	106885733	696	chr13|106885037|106885733|RMER13A2:ERVK:LTR|+	LTR	ERVK	0	1	0	H3K27ac	Intron (NM_001360897/Ipo11, intron 13 of 30)	Ipo11	51225
chr13	106928950	106929115	166	chr13|106928949|106929115|MTD:ERVL-MaLR:LTR|-	LTR	ERVL-MaLR	0	1	0	H3K27ac	Intron (NM_001360897/Ipo11, intron 1 of 30)	Ipo11	7843
chr13	95921761	95921829	69	chr13|95921760|95921829|RMER15:ERVL:LTR|-	LTR	ERVL	0	1	0	H3K27ac	Distal Intergenic	Iqgap2	-29839
chr13	95922163	95922178	16	chr13|95922162|95922178|B4A:B4:SINE|+	SINE	B4	0	1	0	H3K27ac	Distal Intergenic	Iqgap2	-30241
chr13	95922179	95922283	105	chr13|95922178|95922283|PB1D10:Alu:SINE|+	SINE	Alu	0	1	0	H3K27ac	Distal Intergenic	Iqgap2	-30257
chr13	114892513	114892593	81	chr13|114892512|114892593|MER91C:hAT-Tip100:DNA|-	DNA	hAT-Tip100	0	1	0	H3K27ac	Intron (NM_008396/Itga2, intron 2 of 29)	Itga2	39507
chr13	37557970	37558084	115	chr13|37557969|37558084|MIR:MIR:SINE|+	SINE	MIR	0	1	0	H3K27ac	Distal Intergenic	Ly86	212625
chr13	13638734	13638869	136	chr13|13638733|13638869|Lx8:L1:LINE|-	LINE	L1	0	1	0	H3K27ac	Intron (NM_010748/Lyst, intron 6 of 52)	Lyst	48325
chr13	13638976	13639050	75	chr13|13638975|13639050|L2c:L2:LINE|-	LINE	L2	0	1	0	H3K27ac	Intron (NM_010748/Lyst, intron 6 of 52)	Lyst	48567
chr13	13639473	13639677	205	chr13|13639472|13639677|B3:B2:SINE|-	SINE	B2	0	1	0	H3K27ac	Intron (NM_010748/Lyst, intron 6 of 52)	Lyst	49064
chr13	99646824	99648363	1540	chr13|99646823|99648363|RMER1A:Other:Other|+	Other	Other	0	1	0	H3K27ac	Distal Intergenic	Map1b	-130222
chr13	76457857	76458020	164	chr13|76457856|76458020|B3A:B2:SINE|+	SINE	B2	0	1	0	H3K27ac	Intron (NM_030174/Mctp1, intron 1 of 20)	Mctp1	72896
chr13	109678947	109679952	1006	chr13|109678946|109679952|MLTR25A:ERVK:LTR|-	LTR	ERVK	0	1	0	H3K27ac	Intron (NM_011056/Pde4d, intron 3 of 16)	Mir1904	-223857
chr13	109680000	109680142	143	chr13|109679999|109680142|L1MB3:L1:LINE|+	LINE	L1	0	1	0	H3K27ac	Intron (NM_011056/Pde4d, intron 3 of 16)	Mir1904	-223667
chr13	63314551	63314649	99	chr13|63314550|63314649|MTE2b:ERVL-MaLR:LTR|+	LTR	ERVL-MaLR	0	1	0	H3K27ac	Intron (NR_110521/Aopep, intron 5 of 5)	Mir3074-1	-13268
chr13	28556458	28556608	151	chr13|28556457|28556608|MIRc:MIR:SINE|+	SINE	MIR	0	1	0	H3K27ac	Intron (NR_045053/2610307P16Rik, intron 7 of 8)	Mir6368	154265
chr13	28732377	28732441	65	chr13|28732376|28732441|RLTR20A4:ERVK:LTR|+	LTR	ERVK	0	1	0	H3K27ac	Intron (NR_045053/2610307P16Rik, intron 3 of 8)	Mir6368	-21504
chr13	28432154	28432384	231	chr13|28432153|28432384|L1MC3:L1:LINE|-	LINE	L1	0	1	0	H3K27ac	Distal Intergenic	Mir6368	278489
chr13	28432639	28432664	26	chr13|28432638|28432664|B4A:B4:SINE|-	SINE	B4	0	1	0	H3K27ac	Distal Intergenic	Mir6368	278209
chr13	28432665	28432772	108	chr13|28432664|28432772|PB1D7:Alu:SINE|-	SINE	Alu	0	1	0	H3K27ac	Distal Intergenic	Mir6368	278101
chr13	28432897	28433034	138	chr13|28432896|28433034|ID_B1:B4:SINE|+	SINE	B4	0	1	0	H3K27ac	Distal Intergenic	Mir6368	277839
chr13	45301605	45301697	93	chr13|45301604|45301697|RMER15:ERVL:LTR|+	LTR	ERVL	0	1	0	H3K27ac	Distal Intergenic	Mylip	-88045
chr13	45301698	45302087	390	chr13|45301697|45302087|MTD:ERVL-MaLR:LTR|+	LTR	ERVL-MaLR	0	1	0	H3K27ac	Distal Intergenic	Mylip	-87655
chr13	114376069	114376125	57	chr13|114376068|114376125|B3A:B2:SINE|+	SINE	B2	0	1	0	H3K27ac	Intron (NM_010887/Ndufs4, intron 1 of 4)	Ndufs4	11969
chr13	114299305	114299410	106	chr13|114299304|114299410|LTR48:ERV1:LTR|+	LTR	ERV1	0	1	0	H3K27ac	Intron (NM_010887/Ndufs4, intron 4 of 4)	Ndufs4	88684
chr13	41444484	41444699	216	chr13|41444483|41444699|MIRb:MIR:SINE|-	SINE	MIR	0	1	0	H3K27ac	Intron (NM_001111324/Nedd9, intron 1 of 7)	Nedd9	42661
chr13	36426142	36426777	636	chr13|36426141|36426777|RLTR5_Mm:ERV1:LTR|+	LTR	ERV1	0	1	0	H3K27ac	Intron (NM_001039189/Fars2, intron 5 of 5)	Nrn1	303912
chr13	36480431	36480668	238	chr13|36480430|36480668|L1MB8:L1:LINE|-	LINE	L1	0	1	0	H3K27ac	Intron (NM_001039189/Fars2, intron 5 of 5)	Nrn1	250021
chr13	40112014	40112327	314	chr13|40112013|40112327|B4:B4:SINE|+	SINE	B4	0	1	0	H3K27ac	Intron (NM_172143/Ofcc1, intron 12 of 18)	Ofcc1	175684
chr13	94838532	94839406	875	chr13|94838531|94839406|MTE2a-int:ERVL-MaLR:LTR|-	LTR	ERVL-MaLR	0	1	0	H3K27ac	Intron (NM_009321/Tbca, intron 3 of 3)	Otp	-36230
chr13	94839409	94839740	332	chr13|94839408|94839740|MTE2a-int:ERVL-MaLR:LTR|-	LTR	ERVL-MaLR	0	1	0	H3K27ac	Intron (NM_009321/Tbca, intron 3 of 3)	Otp	-35896
chr13	108683378	108683476	99	chr13|108683377|108683476|MIR3:MIR:SINE|-	SINE	MIR	0	1	0	H3K27ac	Intron (NM_011056/Pde4d, intron 1 of 16)	Pde4d	29201
chr13	7268953	7269245	293	chr13|7268952|7269245|MamRep434:TcMar-Tigger:DNA|+	DNA	TcMar-Tigger	0	1	0	H3K27ac	Distal Intergenic	Pfkp	-620182
chr13	7269311	7269358	48	chr13|7269310|7269358|MIR3:MIR:SINE|-	SINE	MIR	0	1	0	H3K27ac	Distal Intergenic	Pfkp	-620540
chr13	101597377	101597551	175	chr13|101597376|101597551|MIRb:MIR:SINE|+	SINE	MIR	0	1	0	H3K27ac	Distal Intergenic	Pik3r1	95079
chr13	35989685	35989785	101	chr13|35989684|35989785|BC1_Mm:scRNA:scRNA|+	scRNA	scRNA	0	1	0	H3K27ac	Intron (NM_201358/Lyrm4, intron 2 of 2)	Ppp1r3g	21779
chr13	46407278	46407415	138	chr13|46407277|46407415|B1F:Alu:SINE|-	SINE	Alu	0	1	0	H3K27ac	Distal Intergenic	Rbm24	-10885
chr13	46407283	46407432	150	chr13|46407282|46407432|ID_B1:B4:SINE|-	SINE	B4	0	1	0	H3K27ac	Distal Intergenic	Rbm24	-10868
chr13	24536018	24536127	110	chr13|24536017|24536127|ID_B1:B4:SINE|-	SINE	B4	0	1	0	H3K27ac	Distal Intergenic	Ripor2	-46062
chr13	24565366	24565598	233	chr13|24565365|24565598|MIR:MIR:SINE|-	SINE	MIR	0	1	0	H3K27ac	Distal Intergenic	Ripor2	-16591
chr13	24566362	24566496	135	chr13|24566361|24566496|B1F:Alu:SINE|+	SINE	Alu	0	1	0	H3K27ac	Distal Intergenic	Ripor2	-15693
chr13	105360034	105360263	230	chr13|105360033|105360263|L3:CR1:LINE|-	LINE	CR1	0	1	0	H3K27ac	Distal Intergenic	Rnf180	-65549
chr13	37905777	37905875	99	chr13|37905776|37905875|PB1:Alu:SINE|-	SINE	Alu	0	1	0	H3K27ac	Intron (NM_026830/Rreb1, intron 6 of 9)	Rreb1	16906
chr13	37906057	37906180	124	chr13|37906056|37906180|PB1D7:Alu:SINE|+	SINE	Alu	0	1	0	H3K27ac	Intron (NM_026830/Rreb1, intron 6 of 9)	Rreb1	17186
chr13	11837027	11837135	109	chr13|11837026|11837135|LTRIS5:ERV1:LTR|+	LTR	ERV1	0	1	0	H3K27ac	Intron (NM_023868/Ryr2, intron 12 of 104)	Ryr2	269810
chr13	11837353	11837505	153	chr13|11837352|11837505|B3A:B2:SINE|-	SINE	B2	0	1	0	H3K27ac	Intron (NM_023868/Ryr2, intron 12 of 104)	Ryr2	269440
chr13	51719187	51719253	67	chr13|51719186|51719253|MTEa:ERVL-MaLR:LTR|+	LTR	ERVL-MaLR	0	1	0	H3K27ac	Intron (NM_001281880/Sema4d, intron 7 of 16)	Secisbp2	67479
chr13	51719265	51719450	186	chr13|51719264|51719450|RLTR42-int:ERVK:LTR|+	LTR	ERVK	0	1	0	H3K27ac	Intron (NM_001281880/Sema4d, intron 7 of 16)	Secisbp2	67557
chr13	32976075	32976236	162	chr13|32976074|32976236|URR1A:hAT-Charlie:DNA|-	DNA	hAT-Charlie	0	1	0	H3K27ac	Intron (NM_011454/Serpinb6b, intron 5 of 6)	Serpinb6b	10814
chr13	104907883	104908115	233	chr13|104907882|104908115|ORR1G:ERVL-MaLR:LTR|-	LTR	ERVL-MaLR	0	1	0	H3K27ac	Distal Intergenic	Shisal2b	-43990
chr13	73751433	73751916	484	chr13|73751432|73751916|RLTR28:ERVL:LTR|+	LTR	ERVL	0	1	0	H3K27ac	Distal Intergenic	Slc12a7	-11744
chr13	100868536	100868645	110	chr13|100868535|100868645|Charlie4a:hAT-Charlie:DNA|+	DNA	hAT-Charlie	0	1	0	H3K27ac	Distal Intergenic	Slc30a5	-35109
chr13	107976335	107976491	157	chr13|107976334|107976491|L1MEc:L1:LINE|-	LINE	L1	0	1	0	H3K27ac	Distal Intergenic	Smim15	-67983
chr13	107976500	107976588	89	chr13|107976499|107976588|MER5A:hAT-Charlie:DNA|+	DNA	hAT-Charlie	0	1	0	H3K27ac	Distal Intergenic	Smim15	-67886
chr13	17344519	17344600	82	chr13|17344518|17344600|MIRb:MIR:SINE|-	SINE	MIR	0	1	0	H3K27ac	Intron (NM_138654/Sugct, intron 9 of 13)	Sugct	350165
chr13	17345032	17345181	150	chr13|17345031|17345181|MIR3:MIR:SINE|+	SINE	MIR	0	1	0	H3K27ac	Intron (NM_138654/Sugct, intron 9 of 13)	Sugct	349584
chr13	17571682	17575433	3752	chr13|17571681|17575433|Lx3C:L1:LINE|+	LINE	L1	0	1	0	H3K27ac	Intron (NM_138654/Sugct, intron 7 of 13)	Sugct	119332
chr13	17637849	17637987	139	chr13|17637848|17637987|ID_B1:B4:SINE|-	SINE	B4	0	1	0	H3K27ac	Intron (NM_138654/Sugct, intron 6 of 13)	Sugct	56778
chr13	43193019	43193168	150	chr13|43193018|43193168|MER2:TcMar-Tigger:DNA|+	DNA	TcMar-Tigger	0	1	0	H3K27ac	Distal Intergenic	Tbc1d7	-21518
chr13	69542084	69542187	104	chr13|69542083|69542187|B1F:Alu:SINE|-	SINE	Alu	0	1	0	H3K27ac	Distal Intergenic	Tent4a	-8220
chr13	34087745	34087870	126	chr13|34087744|34087870|L1MA6:L1:LINE|+	LINE	L1	0	1	0	H3K27ac	Intron (NR_046184/4930447K03Rik, intron 4 of 4)	Tubb2a	-9737
chr13	59911068	59911243	176	chr13|59911067|59911243|MLT1K:ERVL-MaLR:LTR|-	LTR	ERVL-MaLR	0	1	0	H3K27ac	Distal Intergenic	Tut7	-87921
chr13	38545727	38546096	370	chr13|38545726|38546096|MLT1B:ERVL-MaLR:LTR|+	LTR	ERVL-MaLR	0	1	0	H3K27ac	Distal Intergenic	Txndc5	-16903
chr13	22255784	22260358	4575	chr13|22255783|22260358|Lx5:L1:LINE|+	LINE	L1	0	1	0	H3K27ac	Distal Intergenic	Vmn1r194	11569
chr13	22272176	22272743	568	chr13|22272175|22272743|RMER15:ERVL:LTR|+	LTR	ERVL	0	1	0	H3K27ac	Distal Intergenic	Vmn1r195	-5574
chr13	62539553	62540706	1154	chr13|62539552|62540706|L1_Mur1:L1:LINE|+	LINE	L1	0	1	0	H3K27ac	Intron (NM_001162911/Zfp934, intron 1 of 3)	Zfp934	17923
chr13	10053325	10053425	101	chr13|10053324|10053425|PB1D10:Alu:SINE|+	SINE	Alu	0	1	0	H3K27ac	Intron (NM_033269/Chrm3, intron 3 of 4)	Zmynd11	-288004
chr13	11805051	11805280	230	chr13|11805050|11805280|ID_B1:B4:SINE|+	SINE	B4	0	1	0	H3K27ac	Intron (NM_023868/Ryr2, intron 17 of 104)	Zp4-ps	282999
chr13	107959288	107959512	225	chr13|107959287|107959512|Tigger7:TcMar-Tigger:DNA|+	DNA	TcMar-Tigger	0	1	0	H3K27ac	Distal Intergenic	Zswim6	-69224
chr14	119657605	119657986	382	chr14|119657604|119657986|LTR65:ERV1:LTR|-	LTR	ERV1	0	1	0	H3K27ac	Intron (NM_015820/Hs6st3, intron 1 of 1)	1700006F04Rik	-91241
chr14	123990697	123990826	130	chr14|123990696|123990826|LTR85c:Gypsy?:LTR|+	LTR	Gypsy?	0	1	0	H3K27ac	Intron (NR_045479/1700024B18Rik, intron 1 of 3)	1700024B18Rik	3062
chr14	123990947	123991373	427	chr14|123990946|123991373|RMER5:ERV1:LTR|-	LTR	ERV1	0	1	0	H3K27ac	Intron (NR_045479/1700024B18Rik, intron 1 of 3)	1700024B18Rik	3312
chr14	39972309	39972396	88	chr14|39972308|39972396|L1MA9:L1:LINE|+	LINE	L1	0	1	0	H3K27ac	Distal Intergenic	1700109I08Rik	316646
chr14	39972397	39972752	356	chr14|39972396|39972752|RLTR9D:ERVK:LTR|-	LTR	ERVK	0	1	0	H3K27ac	Distal Intergenic	1700109I08Rik	316734
chr14	39972753	39973303	551	chr14|39972752|39973303|L1MA9:L1:LINE|+	LINE	L1	0	1	0	H3K27ac	Distal Intergenic	1700109I08Rik	317090
chr14	58693999	58694548	550	chr14|58693998|58694548|Lx8:L1:LINE|-	LINE	L1	0	1	0	H3K27ac	Distal Intergenic	1700129C05Rik	448345
chr14	59134778	59135083	306	chr14|59134777|59135083|MTE2a-int:ERVL-MaLR:LTR|+	LTR	ERVL-MaLR	0	1	0	H3K27ac	Intron (NM_001374759/1700129C05Rik, intron 3 of 3)	1700129C05Rik	7810
chr14	59135128	59136169	1042	chr14|59135127|59136169|MLTR25A:ERVK:LTR|+	LTR	ERVK	0	1	0	H3K27ac	Intron (NM_001374759/1700129C05Rik, intron 3 of 3)	1700129C05Rik	6724
chr14	12244300	12247111	2812	chr14|12244299|12247111|L1Md_F3:L1:LINE|-	LINE	L1	0	1	0	H3K27ac	Downstream (2-3kb)	3830406C13Rik	-37092
chr14	22786568	22786665	98	chr14|22786567|22786665|MIR3:MIR:SINE|+	SINE	MIR	0	1	0	H3K27ac	Intron (NM_028275/Lrmda, intron 5 of 6)	4930405A10Rik	-243770
chr14	9055853	9055960	108	chr14|9055852|9055960|L1MA8:L1:LINE|+	LINE	L1	0	1	0	H3K27ac	Distal Intergenic	4930455B14Rik	389463
chr14	9056005	9056174	170	chr14|9056004|9056174|L1_Mus3:L1:LINE|-	LINE	L1	0	1	0	H3K27ac	Distal Intergenic	4930455B14Rik	389615
chr14	91615789	91615917	129	chr14|91615788|91615917|B4:B4:SINE|-	SINE	B4	0	1	0	H3K27ac	Distal Intergenic	4930474H20Rik	1488898
chr14	115976358	115976419	62	chr14|115976357|115976419|L2b:L2:LINE|-	LINE	L2	0	1	0	H3K27ac	Intron (NM_175500/Gpc5, intron 7 of 7)	4930505G20Rik	-566806
chr14	113521681	113522475	795	chr14|113521680|113522475|RLTR25A:ERVK:LTR|+	LTR	ERVK	0	1	0	H3K27ac	Distal Intergenic	4930524C18Rik	-1309490
chr14	26432717	26432821	105	chr14|26432716|26432821|PB1D11:Alu:SINE|-	SINE	Alu	0	1	0	H3K27ac	Intron (NM_001310445/Slmap, intron 16 of 22)	4933413J09Rik	75170
chr14	26432741	26432860	120	chr14|26432740|26432860|ID_B1:B4:SINE|-	SINE	B4	0	1	0	H3K27ac	Intron (NM_001310445/Slmap, intron 16 of 22)	4933413J09Rik	75194
chr14	123089706	123089835	130	chr14|123089705|123089835|Lx9:L1:LINE|-	LINE	L1	0	1	0	H3K27ac	Distal Intergenic	AA536875	-78668
chr14	123089863	123089945	83	chr14|123089862|123089945|L1MEd:L1:LINE|+	LINE	L1	0	1	0	H3K27ac	Distal Intergenic	AA536875	-78558
chr14	21042411	21042519	109	chr14|21042410|21042519|B1F1:Alu:SINE|-	SINE	Alu	0	1	0	H3K27ac	Intron (NM_018829/Ap3m1, intron 3 of 8)	Ap3m1	9923
chr14	21042614	21042678	65	chr14|21042613|21042678|L2:L2:LINE|+	LINE	L2	0	1	0	H3K27ac	Intron (NM_018829/Ap3m1, intron 3 of 8)	Ap3m1	9764
chr14	27148320	27148429	110	chr14|27148319|27148429|PB1D10:Alu:SINE|-	SINE	Alu	0	1	0	H3K27ac	Intron (NM_001289686/Arhgef3, intron 1 of 12)	Arhgef3	4327
chr14	14064790	14064916	127	chr14|14064789|14064916|MER129:LTR?:LTR?|-	LTR?	LTR?	0	1	0	H3K27ac	Intron (NM_139227/Atxn7, intron 4 of 11)	Atxn7	52299
chr14	14039302	14040136	835	chr14|14039301|14040136|L1M4:L1:LINE|+	LINE	L1	0	1	0	H3K27ac	Intron (NM_139227/Atxn7, intron 3 of 11)	Atxn7	26811
chr14	121290092	121290673	582	chr14|121290091|121290673|RLTR1D:ERV1:LTR|+	LTR	ERV1	0	1	0	H3K27ac	Intron (NM_145465/Stk24, intron 10 of 10)	B930095G15Rik	41386
chr14	34450371	34450501	131	chr14|34450370|34450501|MLT1F1:ERVL-MaLR:LTR|+	LTR	ERVL-MaLR	0	1	0	H3K27ac	Intron (NM_009758/Bmpr1a, intron 2 of 12)	Bmpr1a	52045
chr14	34509457	34509467	11	chr14|34509456|34509467|B1_Mus2:Alu:SINE|-	SINE	Alu	0	1	0	H3K27ac	Distal Intergenic	Bmpr1a	-6911
chr14	34509468	34509614	147	chr14|34509467|34509614|B1_Mus1:Alu:SINE|-	SINE	Alu	0	1	0	H3K27ac	Distal Intergenic	Bmpr1a	-6922
chr14	29387847	29387990	144	chr14|29387846|29387990|Chap1_Mam:hAT-Charlie:DNA|-	DNA	hAT-Charlie	0	1	0	H3K27ac	Intron (NM_009785/Cacna2d3, intron 5 of 37)	Cacna2d3	333874
chr14	59550594	59550810	217	chr14|59550593|59550810|ID_B1:B4:SINE|+	SINE	B4	0	1	0	H3K27ac	Downstream (1-2kb)	Cdadc1	47149
chr14	46765290	46765375	86	chr14|46765289|46765375|B1_Mur1:Alu:SINE|+	SINE	Alu	0	1	0	H3K27ac	Intron (NM_001360041/Cdkn3, intron 4 of 7)	Cdkn3	4749
chr14	65966823	65966966	144	chr14|65966822|65966966|MIR3:MIR:SINE|-	SINE	MIR	0	1	0	H3K27ac	Promoter (1-2kb)	Clu	-1517
chr14	19852576	19852640	65	chr14|19852575|19852640|RLTR19-int:ERVK:LTR|-	LTR	ERVK	0	1	0	H3K27ac	Distal Intergenic	D14Ertd670e	13651
chr14	19852622	19854403	1782	chr14|19852621|19854403|RLTR19-int:ERVK:LTR|-	LTR	ERVK	0	1	0	H3K27ac	Distal Intergenic	D14Ertd670e	13697
chr14	97626075	97626238	164	chr14|97626074|97626238|X7B_LINE:CR1:LINE|+	LINE	CR1	0	1	0	H3K27ac	Distal Intergenic	Dach1	543527
chr14	98408855	98409017	163	chr14|98408854|98409017|L4_B_Mam:RTE-X:LINE|-	LINE	RTE-X	0	1	0	H3K27ac	Distal Intergenic	Dach1	-239090
chr14	55735158	55735849	692	chr14|55735157|55735849|RLTR49:ERVK:LTR|+	LTR	ERVK	0	1	0	H3K27ac	Distal Intergenic	Dhrs1	9835
chr14	87121947	87121989	43	chr14|87121946|87121989|B1F2:Alu:SINE|+	SINE	Alu	0	1	0	H3K27ac	Intron (NM_019670/Diaph3, intron 1 of 27)	Diaph3	19235
chr14	121637463	121637634	172	chr14|121637462|121637634|MIRc:MIR:SINE|-	SINE	MIR	0	1	0	H3K27ac	Intron (NM_001347596/Dock9, intron 13 of 52)	Dock9	60783
chr14	121721859	121722073	215	chr14|121721858|121722073|B3:B2:SINE|+	SINE	B2	0	1	0	H3K27ac	Intron (NM_001128307/Dock9, intron 1 of 55)	Dock9	16856
chr14	70784335	70784693	359	chr14|70784334|70784693|MLTR25A:ERVK:LTR|-	LTR	ERVK	0	1	0	H3K27ac	Distal Intergenic	Dok2	9954
chr14	66824636	66824960	325	chr14|66824635|66824960|MLTR14:ERV1:LTR|+	LTR	ERV1	0	1	0	H3K27ac	Intron (NM_009955/Dpysl2, intron 7 of 13)	Dpysl2	43640
chr14	66825002	66825184	183	chr14|66825001|66825184|B3A:B2:SINE|-	SINE	B2	0	1	0	H3K27ac	Intron (NM_009955/Dpysl2, intron 7 of 13)	Dpysl2	43416
chr14	65086696	65086878	183	chr14|65086695|65086878|B2_Mm2:B2:SINE|+	SINE	B2	0	1	0	H3K27ac	Intron (NM_001360385/Extl3, intron 1 of 5)	Extl3	11228
chr14	65086879	65086926	48	chr14|65086878|65086926|ID_B1:B4:SINE|+	SINE	B4	0	1	0	H3K27ac	Intron (NM_001360385/Extl3, intron 1 of 5)	Extl3	11180
chr14	63313060	63313160	101	chr14|63313059|63313160|PB1D10:Alu:SINE|-	SINE	Alu	0	1	0	H3K27ac	Distal Intergenic	Gata4	-67789
chr14	63313087	63313182	96	chr14|63313086|63313182|MT2B2:ERVL:LTR|-	LTR	ERVL	0	1	0	H3K27ac	Distal Intergenic	Gata4	-67816
chr14	71002106	71002629	524	chr14|71002105|71002629|RLTR28:ERVL:LTR|-	LTR	ERVL	0	1	0	H3K27ac	Distal Intergenic	Gfra2	111999
chr14	37366948	37367021	74	chr14|37366947|37367021|MIRb:MIR:SINE|+	SINE	MIR	0	1	0	H3K27ac	Distal Intergenic	Ghitm	-231626
chr14	37367332	37367445	114	chr14|37367331|37367445|MER5A1:hAT-Charlie:DNA|-	DNA	hAT-Charlie	0	1	0	H3K27ac	Distal Intergenic	Ghitm	-232010
chr14	56711829	56711954	126	chr14|56711828|56711954|B3:B2:SINE|-	SINE	B2	0	1	0	H3K27ac	Distal Intergenic	Gm16973	-10829
chr14	7953410	7953532	123	chr14|7953409|7953532|B1_Mur4:Alu:SINE|+	SINE	Alu	0	1	0	H3K27ac	Downstream (1-2kb)	Gm45521	-3768
chr14	117027296	117027787	492	chr14|117027295|117027787|L1_Mur2:L1:LINE|+	LINE	L1	0	1	0	H3K27ac	Intron (NM_001079844/Gpc6, intron 1 of 9)	Gpc6	101999
chr14	117407001	117407200	200	chr14|117407000|117407200|B3:B2:SINE|+	SINE	B2	0	1	0	H3K27ac	Intron (NM_001079844/Gpc6, intron 2 of 9)	Gpc6	481704
chr14	117394214	117394340	127	chr14|117394213|117394340|Tigger20a:TcMar-Tigger:DNA|-	DNA	TcMar-Tigger	0	1	0	H3K27ac	Intron (NM_001079844/Gpc6, intron 2 of 9)	Gpc6	468917
chr14	64902153	64902200	48	chr14|64902152|64902200|LFSINE_Vert:tRNA:SINE|+	SINE	tRNA	0	1	0	H3K27ac	Intron (NM_001347627/Hmbox1, intron 2 of 10)	Hmbox1	47657
chr14	57512974	57513065	92	chr14|57512973|57513065|B1_Mur4:Alu:SINE|-	SINE	Alu	0	1	0	H3K27ac	Intron (NM_009376/Ift88, intron 24 of 25)	Il17d	-11764
chr14	57513152	57513308	157	chr14|57513151|57513308|B1_Mur3:Alu:SINE|+	SINE	Alu	0	1	0	H3K27ac	Intron (NM_009376/Ift88, intron 24 of 25)	Il17d	-11521
chr14	57513328	57513423	96	chr14|57513327|57513423|PB1D10:Alu:SINE|-	SINE	Alu	0	1	0	H3K27ac	Intron (NM_009376/Ift88, intron 24 of 25)	Il17d	-11406
chr14	62780248	62781396	1149	chr14|62780247|62781396|ORR1D2-int:ERVL-MaLR:LTR|-	LTR	ERVL-MaLR	0	1	0	H3K27ac	Intron (NR_045503/4931440J10Rik, intron 2 of 6)	Ints6	-19136
chr14	21563306	21563428	123	chr14|21563305|21563428|B1_Mur4:Alu:SINE|-	SINE	Alu	0	1	0	H3K27ac	Intron (NM_001205241/Kat6b, intron 2 of 16)	Kat6b	63521
chr14	21563429	21563457	29	chr14|21563428|21563457|ID_B1:B4:SINE|-	SINE	B4	0	1	0	H3K27ac	Intron (NM_001205241/Kat6b, intron 2 of 16)	Kat6b	63644
chr14	79416650	79417121	472	chr14|79416649|79417121|RLTR19:ERVK:LTR|-	LTR	ERVK	0	1	0	H3K27ac	Intron (NM_145960/Mtrf1, intron 9 of 10)	Kbtbd7	-9390
chr14	79417194	79417290	97	chr14|79417193|79417290|PB1D9:Alu:SINE|+	SINE	Alu	0	1	0	H3K27ac	Intron (NM_145960/Mtrf1, intron 9 of 10)	Kbtbd7	-9221
chr14	79417322	79417463	142	chr14|79417321|79417463|B1_Mus2:Alu:SINE|+	SINE	Alu	0	1	0	H3K27ac	Intron (NM_145960/Mtrf1, intron 9 of 10)	Kbtbd7	-9048
chr14	57719469	57719741	273	chr14|57719468|57719741|MTEa:ERVL-MaLR:LTR|+	LTR	ERVL-MaLR	0	1	0	H3K27ac	Intron (NM_015771/Lats2, intron 2 of 7)	Lats2	14677
chr14	22109605	22109794	190	chr14|22109604|22109794|MTD:ERVL-MaLR:LTR|+	LTR	ERVL-MaLR	0	1	0	H3K27ac	Intron (NM_028275/Lrmda, intron 2 of 6)	Lrmda	89893
chr14	15755069	15755579	511	chr14|15755068|15755579|MTC-int:ERVL-MaLR:LTR|-	LTR	ERVL-MaLR	0	1	0	H3K27ac	Distal Intergenic	Lrrc3b	-316082
chr14	29315327	29315398	72	chr14|29315326|29315398|L1MC5:L1:LINE|-	LINE	L1	0	1	0	H3K27ac	Intron (NM_009785/Cacna2d3, intron 9 of 37)	Lrtm1	297119
chr14	29315416	29315796	381	chr14|29315415|29315796|MTD:ERVL-MaLR:LTR|+	LTR	ERVL-MaLR	0	1	0	H3K27ac	Intron (NM_009785/Cacna2d3, intron 9 of 37)	Lrtm1	297208
chr14	47292074	47292165	92	chr14|47292073|47292165|PB1D7:Alu:SINE|-	SINE	Alu	0	1	0	H3K27ac	Downstream (<1kb)	Mapk1ip1l	-6109
chr14	120312872	120312955	84	chr14|120312871|120312955|L2c:L2:LINE|+	LINE	L2	0	1	0	H3K27ac	Intron (NM_001360377/Mbnl2, intron 1 of 9)	Mbnl2	6420
chr14	120318177	120318257	81	chr14|120318176|120318257|MT2B2:ERVL:LTR|+	LTR	ERVL	0	1	0	H3K27ac	Intron (NM_001360377/Mbnl2, intron 1 of 9)	Mbnl2	11725
chr14	120318196	120318307	112	chr14|120318195|120318307|PB1D7:Alu:SINE|+	SINE	Alu	0	1	0	H3K27ac	Intron (NM_001360377/Mbnl2, intron 1 of 9)	Mbnl2	11744
chr14	120238340	120238695	356	chr14|120238339|120238695|Lx8:L1:LINE|+	LINE	L1	0	1	0	H3K27ac	Distal Intergenic	Mbnl2	-36974
chr14	102831390	102831539	150	chr14|102831389|102831539|L1MD2:L1:LINE|-	LINE	L1	0	1	0	H3K27ac	Distal Intergenic	Mir5130	151093
chr14	102831641	102831971	331	chr14|102831640|102831971|L1MD2:L1:LINE|-	LINE	L1	0	1	0	H3K27ac	Distal Intergenic	Mir5130	150661
chr14	24066538	24066952	415	chr14|24066537|24066952|MLTR12:ERV1:LTR|-	LTR	ERV1	0	1	0	H3K27ac	Distal Intergenic	Mir7210	-21925
chr14	9435248	9435356	109	chr14|9435247|9435356|MIRc:MIR:SINE|-	SINE	MIR	0	1	0	H3K27ac	Distal Intergenic	Mnd1-ps	-448739
chr14	56657385	56657529	145	chr14|56657384|56657529|B1_Mus1:Alu:SINE|+	SINE	Alu	0	1	0	H3K27ac	Intron (NM_001145978/Parp4, intron 34 of 34)	Mphosph8	-10719
chr14	56657731	56658233	503	chr14|56657730|56658233|RLTR11A2:ERVK:LTR|-	LTR	ERVK	0	1	0	H3K27ac	Intron (NM_001145978/Parp4, intron 34 of 34)	Mphosph8	-10015
chr14	20725973	20726113	141	chr14|20725972|20726113|B1_Mur2:Alu:SINE|-	SINE	Alu	0	1	0	H3K27ac	Intron (NM_010811/Ndst2, intron 9 of 14)	Ndst2	8449
chr14	18288858	18289056	199	chr14|18288857|18289056|B3:B2:SINE|-	SINE	B2	0	1	0	H3K27ac	Intron (NM_009455/Ube2e1, intron 3 of 5)	Nkiras1	17722
chr14	70654940	70655019	80	chr14|70654939|70655019|PB1D11:Alu:SINE|-	SINE	Alu	0	1	0	H3K27ac	Promoter (1-2kb)	Npm2	-1856
chr14	38582746	38584717	1972	chr14|38582745|38584717|ORR1A2-int:ERVL-MaLR:LTR|-	LTR	ERVL-MaLR	0	1	0	H3K27ac	Intron (NM_001190187/Nrg3, intron 3 of 9)	Nrg3os	-313585
chr14	8406886	8407108	223	chr14|8406885|8407108|MLT1F2:ERVL-MaLR:LTR|+	LTR	ERVL-MaLR	0	1	0	H3K27ac	Distal Intergenic	Oit1	-28123
chr14	8407072	8407148	77	chr14|8407071|8407148|RLTR31D_MM:ERVK:LTR|-	LTR	ERVK	0	1	0	H3K27ac	Distal Intergenic	Oit1	-28309
chr14	8407140	8407425	286	chr14|8407139|8407425|MLT1F2:ERVL-MaLR:LTR|+	LTR	ERVL-MaLR	0	1	0	H3K27ac	Distal Intergenic	Oit1	-28377
chr14	80664296	80664466	171	chr14|80664295|80664466|RMER17A2:ERVK:LTR|+	LTR	ERVK	0	1	0	H3K27ac	Distal Intergenic	Olfm4	663994
chr14	81892560	81892690	131	chr14|81892559|81892690|RLTR25A:ERVK:LTR|+	LTR	ERVK	0	1	0	H3K27ac	Distal Intergenic	Olfm4	1892258
chr14	81892691	81892814	124	chr14|81892690|81892814|L1_Mus3:L1:LINE|+	LINE	L1	0	1	0	H3K27ac	Distal Intergenic	Olfm4	1892389
chr14	81892815	81893918	1104	chr14|81892814|81893918|RLTR25A:ERVK:LTR|+	LTR	ERVK	0	1	0	H3K27ac	Distal Intergenic	Olfm4	1892513
chr14	16296454	16296597	144	chr14|16296453|16296597|B1_Mur4:Alu:SINE|+	SINE	Alu	0	1	0	H3K27ac	Intron (NM_001362432/Ngly1, intron 10 of 11)	Oxsm	-46646
chr14	16296890	16297143	254	chr14|16296889|16297143|L2b:L2:LINE|-	LINE	L2	0	1	0	H3K27ac	Intron (NM_001362432/Ngly1, intron 10 of 11)	Oxsm	-47082
chr14	8186107	8186513	407	chr14|8186106|8186513|L1MD2:L1:LINE|-	LINE	L1	0	1	0	H3K27ac	Distal Intergenic	Pdhb	-13115
chr14	59366250	59366939	690	chr14|59366249|59366939|RLTR13D4:ERVK:LTR|-	LTR	ERVK	0	1	0	H3K27ac	Promoter (<=1kb)	Phf11d	-760
chr14	17351289	17351407	119	chr14|17351288|17351407|ID_B1:B4:SINE|-	SINE	B4	0	1	0	H3K27ac	Distal Intergenic	Pou5f1-rs6	245731
chr14	70261929	70262058	130	chr14|70261928|70262058|ID_B1:B4:SINE|+	SINE	B4	0	1	0	H3K27ac	Intron (NM_001304991/Ppp3cc, intron 3 of 14)	Ppp3cc	27439
chr14	70262075	70262259	185	chr14|70262074|70262259|B3:B2:SINE|+	SINE	B2	0	1	0	H3K27ac	Intron (NM_001304991/Ppp3cc, intron 3 of 14)	Ppp3cc	27238
chr14	70252462	70252645	184	chr14|70252461|70252645|B2_Mm1t:B2:SINE|-	SINE	B2	0	1	0	H3K27ac	Intron (NM_001304991/Ppp3cc, intron 4 of 14)	Ppp3cc	36852
chr14	70252740	70252839	100	chr14|70252739|70252839|PB1D11:Alu:SINE|+	SINE	Alu	0	1	0	H3K27ac	Intron (NM_001304991/Ppp3cc, intron 4 of 14)	Ppp3cc	36658
chr14	100971190	100971347	158	chr14|100971189|100971347|Tigger20a:TcMar-Tigger:DNA|-	DNA	TcMar-Tigger	0	1	0	H3K27ac	Distal Intergenic	Prr30	228722
chr14	14102637	14102731	95	chr14|14102636|14102731|PB1D9:Alu:SINE|+	SINE	Alu	0	1	0	H3K27ac	Intron (NM_139227/Atxn7, intron 11 of 11)	Psmd6	18214
chr14	66221597	66221918	322	chr14|66221596|66221918|B4:B4:SINE|-	SINE	B4	0	1	0	H3K27ac	Intron (NM_001162365/Ptk2b, intron 1 of 30)	Ptk2b	-7773
chr14	11571004	11571092	89	chr14|11571003|11571092|MER33:hAT-Charlie:DNA|+	DNA	hAT-Charlie	0	1	0	H3K27ac	Intron (NM_008981/Ptprg, intron 1 of 29)	Ptprg	17451
chr14	11631310	11631490	181	chr14|11631309|11631490|B3A:B2:SINE|-	SINE	B2	0	1	0	H3K27ac	Intron (NM_008981/Ptprg, intron 1 of 29)	Ptprg	77757
chr14	11642853	11642966	114	chr14|11642852|11642966|L1MC:L1:LINE|-	LINE	L1	0	1	0	H3K27ac	Intron (NM_008981/Ptprg, intron 1 of 29)	Ptprg	89300
chr14	12076914	12077087	174	chr14|12076913|12077087|ID_B1:B4:SINE|+	SINE	B4	0	1	0	H3K27ac	Intron (NM_008981/Ptprg, intron 5 of 29)	Ptprg	-112856
chr14	120531188	120531526	339	chr14|120531187|120531526|ORR1D1:ERVL-MaLR:LTR|+	LTR	ERVL-MaLR	0	1	0	H3K27ac	Distal Intergenic	Rap2a	52727
chr14	73111792	73111955	164	chr14|73111791|73111955|L1MC:L1:LINE|+	LINE	L1	0	1	0	H3K27ac	Distal Intergenic	Rcbtb2	-30555
chr14	51016959	51017373	415	chr14|51016958|51017373|RMER4B:ERVK:LTR|-	LTR	ERVK	0	1	0	H3K27ac	Distal Intergenic	Rnase10	9030
chr14	51017365	51017421	57	chr14|51017364|51017421|MT2B:ERVL:LTR|+	LTR	ERVL	0	1	0	H3K27ac	Distal Intergenic	Rnase10	9436
chr14	61148108	61148215	108	chr14|61148107|61148215|RSINE1:B4:SINE|-	SINE	B4	0	1	0	H3K27ac	Intron (NM_015788/Sacs, intron 2 of 9)	Sacs	9651
chr14	65722381	65722648	268	chr14|65722380|65722648|B4:B4:SINE|-	SINE	B4	0	1	0	H3K27ac	Intron (NM_001168318/Scara5, intron 3 of 7)	Scara5	55978
chr14	76591858	76591962	105	chr14|76591857|76591962|L2:L2:LINE|-	LINE	L2	0	1	0	H3K27ac	Distal Intergenic	Serp2	-34942
chr14	76541102	76541210	109	chr14|76541101|76541210|MIRb:MIR:SINE|-	SINE	MIR	0	1	0	H3K27ac	Intron (NM_001160326/Serp2, intron 2 of 2)	Serp2	15477
chr14	40624732	40625402	671	chr14|40624731|40625402|RLTR17:ERVK:LTR|+	LTR	ERVK	0	1	0	H3K27ac	Distal Intergenic	Sh2d4b	267912
chr14	69251912	69252025	114	chr14|69251911|69252025|Lx4B:L1:LINE|+	LINE	L1	0	1	0	H3K27ac	Intron (NM_026331/Slc25a37, intron 1 of 3)	Slc25a37	33078
chr14	49649167	49649614	448	chr14|49649166|49649614|MamRep605:LTR?:LTR?|-	LTR?	LTR?	0	1	0	H3K27ac	Distal Intergenic	Slc35f4	-123330
chr14	70341519	70341623	105	chr14|70341518|70341623|ID_B1:B4:SINE|+	SINE	B4	0	1	0	H3K27ac	Intron (NM_001135152/Slc39a14, intron 1 of 9)	Slc39a14	6810
chr14	70341640	70341830	191	chr14|70341639|70341830|ID_B1:B4:SINE|+	SINE	B4	0	1	0	H3K27ac	Intron (NM_001135152/Slc39a14, intron 1 of 9)	Slc39a14	6603
chr14	70341854	70342080	227	chr14|70341853|70342080|MLT1E1A:ERVL-MaLR:LTR|+	LTR	ERVL-MaLR	0	1	0	H3K27ac	Intron (NM_001135152/Slc39a14, intron 1 of 9)	Slc39a14	6353
chr14	108082733	108082862	130	chr14|108082732|108082862|B3:B2:SINE|-	SINE	B2	0	1	0	H3K27ac	Distal Intergenic	Slitrk1	831377
chr14	108083349	108083404	56	chr14|108083348|108083404|B3:B2:SINE|+	SINE	B2	0	1	0	H3K27ac	Distal Intergenic	Slitrk1	830835
chr14	108411070	108411926	857	chr14|108411069|108411926|RLTR13A3:ERVK:LTR|+	LTR	ERVK	0	1	0	H3K27ac	Distal Intergenic	Slitrk1	502313
chr14	108587192	108587821	630	chr14|108587191|108587821|MTE-int:ERVL-MaLR:LTR|-	LTR	ERVL-MaLR	0	1	0	H3K27ac	Distal Intergenic	Slitrk1	326418
chr14	111645023	111646019	997	chr14|111645022|111646019|Lx:L1:LINE|+	LINE	L1	0	1	0	H3K27ac	Distal Intergenic	Slitrk5	-29096
chr14	105766423	105766540	118	chr14|105766422|105766540|RLTR17B_Mm:ERVK:LTR|-	LTR	ERVK	0	1	0	H3K27ac	Distal Intergenic	Spry2	130279
chr14	61574901	61575024	124	chr14|61574900|61575024|B1F:Alu:SINE|+	SINE	Alu	0	1	0	H3K27ac	Distal Intergenic	Spryd7	-18015
chr14	121385950	121386059	110	chr14|121385949|121386059|Tigger20a:TcMar-Tigger:DNA|-	DNA	TcMar-Tigger	0	1	0	H3K27ac	Distal Intergenic	Stk24	-6720
chr14	121398211	121398356	146	chr14|121398210|121398356|ID_B1:B4:SINE|-	SINE	B4	0	1	0	H3K27ac	Distal Intergenic	Stk24	-18981
chr14	121398369	121398473	105	chr14|121398368|121398473|PB1D7:Alu:SINE|-	SINE	Alu	0	1	0	H3K27ac	Distal Intergenic	Stk24	-19139
chr14	121400288	121400714	427	chr14|121400287|121400714|RMER20A:ERVK:LTR|+	LTR	ERVK	0	1	0	H3K27ac	Distal Intergenic	Stk24	-21058
chr14	121437530	121437639	110	chr14|121437529|121437639|B1F1:Alu:SINE|-	SINE	Alu	0	1	0	H3K27ac	Distal Intergenic	Stk24	-58300
chr14	121437833	121437992	160	chr14|121437832|121437992|L1MC4:L1:LINE|-	LINE	L1	0	1	0	H3K27ac	Distal Intergenic	Stk24	-58603
chr14	73632975	73633184	210	chr14|73632974|73633184|MLT1B:ERVL-MaLR:LTR|-	LTR	ERVL-MaLR	0	1	0	H3K27ac	Distal Intergenic	Sucla2	80189
chr14	122068905	122069058	154	chr14|122068904|122069058|RLTR14-int:ERV1:LTR|+	LTR	ERV1	0	1	0	H3K27ac	Distal Intergenic	Timm8a2	34231
chr14	123045882	123046062	181	chr14|123045881|123046062|L1ME2:L1:LINE|-	LINE	L1	0	1	0	H3K27ac	Distal Intergenic	Tmtc4	-62599
chr14	61081988	61082286	299	chr14|61081987|61082286|RLTR19:ERVK:LTR|+	LTR	ERVK	0	1	0	H3K27ac	Distal Intergenic	Tnfrsf19	-35133
chr14	45170153	45171180	1028	chr14|45170152|45171180|Lx9:L1:LINE|+	LINE	L1	0	1	0	H3K27ac	Intron (NM_001310534/Txndc16, intron 8 of 20)	Txndc16	48245
chr14	18711284	18711639	356	chr14|18711283|18711639|ORR1C1:ERVL-MaLR:LTR|-	LTR	ERVL-MaLR	0	1	0	H3K27ac	Intron (NM_001360328/Ube2e2, intron 3 of 5)	Ube2e2	181774
chr14	18711909	18712941	1033	chr14|18711908|18712941|MTE-int:ERVL-MaLR:LTR|+	LTR	ERVL-MaLR	0	1	0	H3K27ac	Intron (NM_001360328/Ube2e2, intron 3 of 5)	Ube2e2	180472
chr14	18813253	18813839	587	chr14|18813252|18813839|L1Md_T:L1:LINE|-	LINE	L1	0	1	0	H3K27ac	Intron (NM_001360328/Ube2e2, intron 3 of 5)	Ube2e2	79574
chr14	20970218	20970300	83	chr14|20970217|20970300|PB1D7:Alu:SINE|-	SINE	Alu	0	1	0	H3K27ac	Intron (NM_009502/Vcl, intron 2 of 20)	Vcl	40820
chr14	47253900	47253975	76	chr14|47253899|47253975|PB1D10:Alu:SINE|+	SINE	Alu	0	1	0	H3K27ac	Intron (NM_001360532/Wdhd1, intron 15 of 24)	Wdhd1	22882
chr14	28230236	28230677	442	chr14|28230235|28230677|RLTR11B:ERVK:LTR|+	LTR	ERVK	0	1	0	H3K27ac	Intron (NM_001347497/Erc2, intron 16 of 19)	Wnt5a	-274796
chr14	28230821	28231125	305	chr14|28230820|28231125|B4A:B4:SINE|+	SINE	B4	0	1	0	H3K27ac	Intron (NM_001347497/Erc2, intron 16 of 19)	Wnt5a	-274348
chr14	79243863	79244339	477	chr14|79243862|79244339|RCHARR1:hAT-Charlie:DNA|+	DNA	hAT-Charlie	0	1	0	H3K27ac	Intron (NM_001033215/Zfp957, intron 1 of 2)	Zfp957	3028
chr14	79244359	79244502	144	chr14|79244358|79244502|MLT1A0:ERVL-MaLR:LTR|-	LTR	ERVL-MaLR	0	1	0	H3K27ac	Promoter (2-3kb)	Zfp957	2865
chr14	79244537	79244828	292	chr14|79244536|79244828|L2:L2:LINE|-	LINE	L2	0	1	0	H3K27ac	Promoter (2-3kb)	Zfp957	2539
chr14	79269556	79269747	192	chr14|79269555|79269747|MLT1I:ERVL-MaLR:LTR|-	LTR	ERVL-MaLR	0	1	0	H3K27ac	Distal Intergenic	Zfp957	-22189
chr14	79269788	79269868	81	chr14|79269787|79269868|L2b:L2:LINE|+	LINE	L2	0	1	0	H3K27ac	Distal Intergenic	Zfp957	-22421
chr14	79269899	79270645	747	chr14|79269898|79270645|RMER6A:ERVK:LTR|-	LTR	ERVK	0	1	0	H3K27ac	Distal Intergenic	Zfp957	-22532
chr14	25346901	25347051	151	chr14|25346900|25347051|L2b:L2:LINE|+	LINE	L2	0	1	0	H3K27ac	Distal Intergenic	Zmiz1	-112134
chr15	67378233	67378498	266	chr15|67378232|67378498|L1MB2:L1:LINE|-	LINE	L1	0	1	0	H3K27ac	Downstream (1-2kb)	1700012I11Rik	151464
chr15	67378499	67378609	111	chr15|67378498|67378609|Lx5:L1:LINE|+	LINE	L1	0	1	0	H3K27ac	Downstream (1-2kb)	1700012I11Rik	151730
chr15	33382638	33382824	187	chr15|33382637|33382824|MER20:hAT-Charlie:DNA|-	DNA	hAT-Charlie	0	1	0	H3K27ac	Intron (NM_018755/Cpq, intron 6 of 8)	1700084J12Rik	23115
chr15	33514004	33514570	567	chr15|33514003|33514570|RLTR34D_MM:ERVK:LTR|-	LTR	ERVK	0	1	0	H3K27ac	Intron (NM_018755/Cpq, intron 8 of 8)	1700084J12Rik	-108065
chr15	38593914	38594058	145	chr15|38593913|38594058|B1_Mus2:Alu:SINE|-	SINE	Alu	0	1	0	H3K27ac	Promoter (<=1kb)	2310043O21Rik	876
chr15	33537309	33537771	463	chr15|33537308|33537771|L1MB3:L1:LINE|-	LINE	L1	0	1	0	H3K27ac	Intron (NM_018755/Cpq, intron 8 of 8)	4930592A05Rik	115665
chr15	60724592	60724652	61	chr15|60724591|60724652|PB1D11:Alu:SINE|+	SINE	Alu	0	1	0	H3K27ac	Distal Intergenic	9930014A18Rik	-98313
chr15	60724653	60724705	53	chr15|60724652|60724705|ID_B1:B4:SINE|+	SINE	B4	0	1	0	H3K27ac	Distal Intergenic	9930014A18Rik	-98260
chr15	60724730	60724796	67	chr15|60724729|60724796|ID4_:ID:SINE|+	SINE	ID	0	1	0	H3K27ac	Distal Intergenic	9930014A18Rik	-98169
chr15	61161552	61161632	81	chr15|61161551|61161632|HUERS-P3b-int:ERV1:LTR|+	LTR	ERV1	0	1	0	H3K27ac	Distal Intergenic	A1bg	-240282
chr15	61338534	61338804	271	chr15|61338533|61338804|Lx7:L1:LINE|-	LINE	L1	0	1	0	H3K27ac	Distal Intergenic	A1bg	-417264
chr15	61338879	61339105	227	chr15|61338878|61339105|Charlie7:hAT-Charlie:DNA|+	DNA	hAT-Charlie	0	1	0	H3K27ac	Distal Intergenic	A1bg	-417609
chr15	10375022	10375267	246	chr15|10375021|10375267|Lx10:L1:LINE|-	LINE	L1	0	1	0	H3K27ac	Intron (NM_001310735/Agxt2, intron 3 of 13)	Agxt2	16443
chr15	90187682	90187899	218	chr15|90187681|90187899|RMER6BA:ERVK:LTR|-	LTR	ERVK	0	1	0	H3K27ac	Distal Intergenic	Alg10b	-36412
chr15	97350676	97350761	86	chr15|97350675|97350761|PB1D10:Alu:SINE|+	SINE	Alu	0	1	0	H3K27ac	Intron (NM_172293/Pced1b, intron 3 of 5)	Amigo2	-103389
chr15	97350778	97350847	70	chr15|97350777|97350847|ID4_:ID:SINE|+	SINE	ID	0	1	0	H3K27ac	Intron (NM_172293/Pced1b, intron 3 of 5)	Amigo2	-103491
chr15	77582002	77582080	79	chr15|77582001|77582080|ID4:ID:SINE|-	SINE	ID	0	1	0	H3K27ac	Distal Intergenic	Apol10b	14045
chr15	64562403	64562712	310	chr15|64562402|64562712|MLT1G1:ERVL-MaLR:LTR|-	LTR	ERVL-MaLR	0	1	0	H3K27ac	Distal Intergenic	Asap1	-179484
chr15	64210905	64211058	154	chr15|64210904|64211058|MTC:ERVL-MaLR:LTR|+	LTR	ERVL-MaLR	0	1	0	H3K27ac	Intron (NM_001276462/Asap1, intron 1 of 27)	Asap1	101615
chr15	88692599	88692712	114	chr15|88692598|88692712|ID4:ID:SINE|+	SINE	ID	0	1	0	H3K27ac	Intron (NM_001033274/Brd1, intron 8 of 12)	Brd1	41507
chr15	9458988	9459103	116	chr15|9458987|9459103|RMER20B:ERVK:LTR|+	LTR	ERVK	0	1	0	H3K27ac	Intron (NM_029341/Capsl, intron 2 of 4)	Capsl	22960
chr15	9459442	9459966	525	chr15|9459441|9459966|RLTR20B2:ERVK:LTR|-	LTR	ERVK	0	1	0	H3K27ac	Intron (NM_029341/Capsl, intron 2 of 4)	Capsl	23414
chr15	22978789	22978911	123	chr15|22978788|22978911|Tigger16a:TcMar-Tigger:DNA|+	DNA	TcMar-Tigger	0	1	0	H3K27ac	Distal Intergenic	Cdh18	-57552
chr15	13076705	13076820	116	chr15|13076704|13076820|MLT1D:ERVL-MaLR:LTR|+	LTR	ERVL-MaLR	0	1	0	H3K27ac	Intron (NM_007666/Cdh6, intron 2 of 11)	Cdh6	96855
chr15	13077046	13077163	118	chr15|13077045|13077163|MIRb:MIR:SINE|-	SINE	MIR	0	1	0	H3K27ac	Intron (NM_007666/Cdh6, intron 2 of 11)	Cdh6	96512
chr15	71920938	71921407	470	chr15|71920937|71921407|MURVY-LTR:ERV1:LTR|+	LTR	ERV1	0	1	0	H3K27ac	Intron (NM_027174/Col22a1, intron 23 of 63)	Col22a1	112820
chr15	35984049	35984215	167	chr15|35984048|35984215|LTR10_RN:ERVK:LTR|+	LTR	ERVK	0	1	0	H3K27ac	Distal Intergenic	Cox6c	-45803
chr15	35984914	35985135	222	chr15|35984913|35985135|LTR10_RN:ERVK:LTR|+	LTR	ERVK	0	1	0	H3K27ac	Distal Intergenic	Cox6c	-46668
chr15	90546322	90546482	161	chr15|90546321|90546482|L1M4:L1:LINE|+	LINE	L1	0	1	0	H3K27ac	Intron (NM_001357979/Cpne8, intron 10 of 18)	Cpne8	132906
chr15	47768162	47768563	402	chr15|47768161|47768563|MTC:ERVL-MaLR:LTR|+	LTR	ERVL-MaLR	0	1	0	H3K27ac	Intron (NM_001081391/Csmd3, intron 32 of 70)	Csmd3	1023426
chr15	49465449	49465695	247	chr15|49465448|49465695|MamRep605:LTR?:LTR?|-	LTR?	LTR?	0	1	0	H3K27ac	Distal Intergenic	Csmd3	-673460
chr15	31211974	31212142	169	chr15|31211973|31212142|MER58A:hAT-Charlie:DNA|-	DNA	hAT-Charlie	0	1	0	H3K27ac	Distal Intergenic	Dap	-12243
chr15	95660729	95661281	553	chr15|95660728|95661281|Lx8:L1:LINE|+	LINE	L1	0	1	0	H3K27ac	Distal Intergenic	Dbx2	-5958
chr15	39125836	39125932	97	chr15|39125835|39125932|MIRc:MIR:SINE|+	SINE	MIR	0	1	0	H3K27ac	Intron (NM_198606/Dcaf13, intron 5 of 10)	Dcaf13	12962
chr15	55157710	55157994	285	chr15|55157709|55157994|LTR40a:ERVL:LTR|-	LTR	ERVL	0	1	0	H3K27ac	Intron (NM_145470/Deptor, intron 3 of 8)	Deptor	24274
chr15	55158084	55158208	125	chr15|55158083|55158208|B1F:Alu:SINE|-	SINE	Alu	0	1	0	H3K27ac	Intron (NM_145470/Deptor, intron 3 of 8)	Deptor	24648
chr15	55194539	55194676	138	chr15|55194538|55194676|ID_B1:B4:SINE|+	SINE	B4	0	1	0	H3K27ac	Intron (NM_145470/Deptor, intron 4 of 8)	Deptor	61103
chr15	55208980	55209163	184	chr15|55208979|55209163|ID_B1:B4:SINE|+	SINE	B4	0	1	0	H3K27ac	Intron (NM_145470/Deptor, intron 5 of 8)	Deptor	75544
chr15	7553593	7553782	190	chr15|7553592|7553782|ORR1C2:ERVL-MaLR:LTR|-	LTR	ERVL-MaLR	0	1	0	H3K27ac	Distal Intergenic	Egflam	-155198
chr15	76114583	76114728	146	chr15|76114582|76114728|MLT1C:ERVL-MaLR:LTR|+	LTR	ERVL-MaLR	0	1	0	H3K27ac	Intron (NM_144848/Eppk1, intron 1 of 1)	Eppk1	5467
chr15	53070583	53070800	218	chr15|53070582|53070800|URR1B:hAT-Charlie:DNA|+	DNA	hAT-Charlie	0	1	0	H3K27ac	Intron (NM_010162/Ext1, intron 10 of 10)	Ext1	275383
chr15	58254112	58254283	172	chr15|58254111|58254283|MIRc:MIR:SINE|+	SINE	MIR	0	1	0	H3K27ac	Distal Intergenic	Fbxo32	-39220
chr15	7950096	7950229	134	chr15|7950095|7950229|B1_Mus2:Alu:SINE|-	SINE	Alu	0	1	0	H3K27ac	Intron (NM_001081402/Wdr70, intron 10 of 17)	Gdnf	134546
chr15	10621240	10621393	154	chr15|10621239|10621393|L2b:L2:LINE|+	LINE	L2	0	1	0	H3K27ac	Intron (NM_030690/Rai14, intron 3 of 17)	Gm10389	20947
chr15	51251896	51251982	87	chr15|51251895|51251982|MER133A:DNA?:DNA?|+	DNA?	DNA?	0	1	0	H3K27ac	Intron (NR_045092/Gm19303, intron 4 of 5)	Gm19303	143628
chr15	59724246	59724518	273	chr15|59724245|59724518|MTEa:ERVL-MaLR:LTR|+	LTR	ERVL-MaLR	0	1	0	H3K27ac	Distal Intergenic	Gm19510	70441
chr15	63270044	63270327	284	chr15|63270043|63270327|B4:B4:SINE|-	SINE	B4	0	1	0	H3K27ac	Distal Intergenic	Gm20740	209281
chr15	63270328	63270439	112	chr15|63270327|63270439|RMER17C:ERVK:LTR|+	LTR	ERVK	0	1	0	H3K27ac	Distal Intergenic	Gm20740	209169
chr15	63364510	63364567	58	chr15|63364509|63364567|MIRc:MIR:SINE|-	SINE	MIR	0	1	0	H3K27ac	Distal Intergenic	Gm20740	115041
chr15	80436564	80436765	202	chr15|80436563|80436765|B3:B2:SINE|-	SINE	B2	0	1	0	H3K27ac	Promoter (1-2kb)	Gm31369	1838
chr15	80436887	80437014	128	chr15|80436886|80437014|LTR48:ERV1:LTR|-	LTR	ERV1	0	1	0	H3K27ac	Promoter (1-2kb)	Gm31369	1589
chr15	80437047	80437132	86	chr15|80437046|80437132|MLT1A0:ERVL-MaLR:LTR|+	LTR	ERVL-MaLR	0	1	0	H3K27ac	Promoter (1-2kb)	Gm31369	1471
chr15	40035594	40036983	1390	chr15|40035593|40036983|RLTR14-int:ERV1:LTR|-	LTR	ERV1	0	1	0	H3K27ac	Distal Intergenic	Gm33251	-8205
chr15	19356382	19356645	264	chr15|19356381|19356645|L1MD:L1:LINE|-	LINE	L1	0	1	0	H3K27ac	Distal Intergenic	Gm35496	171009
chr15	19665409	19665840	432	chr15|19665408|19665840|Lx3C:L1:LINE|-	LINE	L1	0	1	0	H3K27ac	Distal Intergenic	Gm35496	480036
chr15	19665841	19665898	58	chr15|19665840|19665898|RMER6C:ERVK:LTR|+	LTR	ERVK	0	1	0	H3K27ac	Distal Intergenic	Gm35496	480468
chr15	19665901	19666244	344	chr15|19665900|19666244|RLTR9A3:ERVK:LTR|-	LTR	ERVK	0	1	0	H3K27ac	Distal Intergenic	Gm35496	480528
chr15	32532614	32532976	363	chr15|32532613|32532976|MLT1C:ERVL-MaLR:LTR|+	LTR	ERVL-MaLR	0	1	0	H3K27ac	Intron (NM_009154/Sema5a, intron 5 of 22)	Gm41289	240176
chr15	32677346	32677543	198	chr15|32677345|32677543|B4A:B4:SINE|+	SINE	B4	0	1	0	H3K27ac	Intron (NM_009154/Sema5a, intron 18 of 22)	Gm41289	95609
chr15	73668146	73668214	69	chr15|73668145|73668214|B4:B4:SINE|-	SINE	B4	0	1	0	H3K27ac	Distal Intergenic	Gpr20	39291
chr15	73667468	73667537	70	chr15|73667467|73667537|B1F:Alu:SINE|+	SINE	Alu	0	1	0	H3K27ac	Distal Intergenic	Gpr20	39968
chr15	62353955	62354120	166	chr15|62353954|62354120|MIRb:MIR:SINE|+	SINE	MIR	0	1	0	H3K27ac	Distal Intergenic	H2afy3	-134504
chr15	9580674	9580834	161	chr15|9580673|9580834|MIRb:MIR:SINE|-	SINE	MIR	0	1	0	H3K27ac	Intron (NM_001305042/Spef2, intron 36 of 36)	Il7r	-50798
chr15	9524488	9524719	232	chr15|9524487|9524719|MIR:MIR:SINE|-	SINE	MIR	0	1	0	H3K27ac	Intron (NM_001355680/Il7r, intron 2 of 7)	Il7r	5157
chr15	9573401	9573730	330	chr15|9573400|9573730|Charlie8:hAT-Charlie:DNA|+	DNA	hAT-Charlie	0	1	0	H3K27ac	Distal Intergenic	Il7r	-43525
chr15	9573760	9574113	354	chr15|9573759|9574113|Lx9:L1:LINE|-	LINE	L1	0	1	0	H3K27ac	Distal Intergenic	Il7r	-43884
chr15	102609407	102609504	98	chr15|102609406|102609504|B2_Mm2:B2:SINE|+	SINE	B2	0	1	0	H3K27ac	Intron (NM_001310070/Atf7, intron 1 of 11)	LOC105246046	6399
chr15	60864199	60864649	451	chr15|60864198|60864649|L1MD2:L1:LINE|-	LINE	L1	0	1	0	H3K27ac	Distal Intergenic	Lratd2	-39119
chr15	26514085	26514614	530	chr15|26514084|26514614|MTE-int:ERVL-MaLR:LTR|-	LTR	ERVL-MaLR	0	1	0	H3K27ac	Distal Intergenic	Marchf11	205037
chr15	26514640	26514768	129	chr15|26514639|26514768|URR1A:hAT-Charlie:DNA|+	DNA	hAT-Charlie	0	1	0	H3K27ac	Distal Intergenic	Marchf11	205592
chr15	26514832	26515185	354	chr15|26514831|26515185|MTE-int:ERVL-MaLR:LTR|-	LTR	ERVL-MaLR	0	1	0	H3K27ac	Distal Intergenic	Marchf11	205784
chr15	52511668	52511921	254	chr15|52511667|52511921|MLT1A1:ERVL-MaLR:LTR|-	LTR	ERVL-MaLR	0	1	0	H3K27ac	Distal Intergenic	Med30	-200524
chr15	29853538	29853864	327	chr15|29853537|29853864|RLTR9A3B:ERVK:LTR|-	LTR	ERVK	0	1	0	H3K27ac	Distal Intergenic	Mir3964	-140134
chr15	29854037	29854103	67	chr15|29854036|29854103|RLTR9A3B:ERVK:LTR|-	LTR	ERVK	0	1	0	H3K27ac	Distal Intergenic	Mir3964	-140633
chr15	29854161	29854552	392	chr15|29854160|29854552|RMER1C:Other:Other|-	Other	Other	0	1	0	H3K27ac	Distal Intergenic	Mir3964	-140757
chr15	77825210	77825342	133	chr15|77825209|77825342|B3A:B2:SINE|+	SINE	B2	0	1	0	H3K27ac	Intron (NM_022410/Myh9, intron 1 of 40)	Myh9	16833
chr15	77825655	77826032	378	chr15|77825654|77826032|RMER17C:ERVK:LTR|+	LTR	ERVK	0	1	0	H3K27ac	Intron (NM_022410/Myh9, intron 1 of 40)	Myh9	16143
chr15	59400017	59400302	286	chr15|59400016|59400302|L1MD3:L1:LINE|-	LINE	L1	0	1	0	H3K27ac	Intron (NM_001164604/Nsmce2, intron 2 of 4)	Nsmce2	25776
chr15	59400358	59400952	595	chr15|59400357|59400952|Lx6:L1:LINE|+	LINE	L1	0	1	0	H3K27ac	Intron (NM_001164604/Nsmce2, intron 2 of 4)	Nsmce2	26117
chr15	27822592	27822737	146	chr15|27822591|27822737|MER45C:hAT-Tip100:DNA|+	DNA	hAT-Tip100	0	1	0	H3K27ac	Intron (NM_001081302/Trio, intron 30 of 56)	Otulinl	-141050
chr15	36648947	36649101	155	chr15|36648946|36649101|RSINE1:B4:SINE|-	SINE	B4	0	1	0	H3K27ac	Distal Intergenic	Pabpc1	-39974
chr15	83409451	83409507	57	chr15|83409450|83409507|L2a:L2:LINE|-	LINE	L2	0	1	0	H3K27ac	Intron (NM_001159510/Pacsin2, intron 1 of 10)	Pacsin2	23343
chr15	83453826	83453931	106	chr15|83453825|83453931|PB1D10:Alu:SINE|+	SINE	Alu	0	1	0	H3K27ac	Intron (NM_001159509/Pacsin2, intron 1 of 10)	Pacsin2	-5946
chr15	98066026	98066146	121	chr15|98066025|98066146|B1F1:Alu:SINE|+	SINE	Alu	0	1	0	H3K27ac	Intron (NM_144851/Senp1, intron 8 of 17)	Pfkm	-26443
chr15	79322604	79322749	146	chr15|79322603|79322749|B4:B4:SINE|-	SINE	B4	0	1	0	H3K27ac	Intron (NM_001199023/Pla2g6, intron 1 of 16)	Pla2g6	5622
chr15	79322882	79323046	165	chr15|79322881|79323046|MIR:MIR:SINE|-	SINE	MIR	0	1	0	H3K27ac	Intron (NM_001199023/Pla2g6, intron 1 of 16)	Pla2g6	5325
chr15	5152025	5152197	173	chr15|5152024|5152197|B2_Mm2:B2:SINE|-	SINE	B2	0	1	0	H3K27ac	Intron (NM_001013367/Prkaa1, intron 1 of 8)	Prkaa1	8164
chr15	5152225	5152546	322	chr15|5152224|5152546|MLT1C:ERVL-MaLR:LTR|-	LTR	ERVL-MaLR	0	1	0	H3K27ac	Intron (NM_001013367/Prkaa1, intron 1 of 8)	Prkaa1	8364
chr15	5309510	5310606	1097	chr15|5309509|5310606|ORR1D2-int:ERVL-MaLR:LTR|-	LTR	ERVL-MaLR	0	1	0	H3K27ac	Distal Intergenic	Ptger4	-65323
chr15	5349982	5350060	79	chr15|5349981|5350060|Charlie22a:hAT-Charlie:DNA|-	DNA	hAT-Charlie	0	1	0	H3K27ac	Distal Intergenic	Ptger4	-105795
chr15	62018072	62018232	161	chr15|62018071|62018232|MIR:MIR:SINE|+	SINE	MIR	0	1	0	H3K27ac	Distal Intergenic	Pvt1	-19754
chr15	51951392	51951521	130	chr15|51951391|51951521|Charlie4a:hAT-Charlie:DNA|+	DNA	hAT-Charlie	0	1	0	H3K27ac	Distal Intergenic	Rad21	40239
chr15	36055087	36055142	56	chr15|36055086|36055142|ID4_:ID:SINE|-	SINE	ID	0	1	0	H3K27ac	Intron (NM_001195748/Rgs22, intron 14 of 27)	Rgs22	85258
chr15	36055171	36055296	126	chr15|36055170|36055296|ID_B1:B4:SINE|+	SINE	B4	0	1	0	H3K27ac	Intron (NM_001195748/Rgs22, intron 14 of 27)	Rgs22	85104
chr15	6764711	6764847	137	chr15|6764710|6764847|B1_Mur1:Alu:SINE|-	SINE	Alu	0	1	0	H3K27ac	Intron (NM_030168/Rictor, intron 9 of 37)	Rictor	56330
chr15	36345860	36345875	16	chr15|36345859|36345875|B1_Mur2:Alu:SINE|-	SINE	Alu	0	1	0	H3K27ac	Distal Intergenic	Rnf19a	-62713
chr15	36345915	36346000	86	chr15|36345914|36346000|B1_Mur2:Alu:SINE|-	SINE	Alu	0	1	0	H3K27ac	Distal Intergenic	Rnf19a	-62768
chr15	84595841	84596143	303	chr15|84595840|84596143|ORR1F:ERVL-MaLR:LTR|-	LTR	ERVL-MaLR	0	1	0	H3K27ac	Distal Intergenic	Rtl6	-38018
chr15	53967197	53969236	2040	chr15|53967196|53969236|Lx7:L1:LINE|+	LINE	L1	0	1	0	H3K27ac	Distal Intergenic	Samd12	-64761
chr15	84196380	84196423	44	chr15|84196379|84196423|ID4:ID:SINE|-	SINE	ID	0	1	0	H3K27ac	Intron (NM_178614/Samm50, intron 2 of 14)	Samm50	4140
chr15	84196671	84196855	185	chr15|84196670|84196855|B3:B2:SINE|+	SINE	B2	0	1	0	H3K27ac	Intron (NM_178614/Samm50, intron 2 of 14)	Samm50	4431
chr15	9189816	9190140	325	chr15|9189815|9190140|RMER4B:ERVK:LTR|-	LTR	ERVK	0	1	0	H3K27ac	Intron (NM_177178/Lmbrd2, intron 16 of 17)	Skp2	-34391
chr15	9190141	9190359	219	chr15|9190140|9190359|Lx8b:L1:LINE|-	LINE	L1	0	1	0	H3K27ac	Intron (NM_177178/Lmbrd2, intron 16 of 17)	Skp2	-34716
chr15	100416078	100416208	131	chr15|100416077|100416208|MT2B:ERVL:LTR|+	LTR	ERVL	0	1	0	H3K27ac	Intron (NM_008732/Slc11a2, intron 1 of 16)	Slc11a2	6847
chr15	100416111	100416210	100	chr15|100416110|100416210|PB1D9:Alu:SINE|+	SINE	Alu	0	1	0	H3K27ac	Intron (NM_008732/Slc11a2, intron 1 of 16)	Slc11a2	6845
chr15	100416211	100416232	22	chr15|100416210|100416232|B4A:B4:SINE|+	SINE	B4	0	1	0	H3K27ac	Intron (NM_008732/Slc11a2, intron 1 of 16)	Slc11a2	6823
chr15	39102838	39103665	828	chr15|39102837|39103665|RMER12:ERVK:LTR|-	LTR	ERVK	0	1	0	H3K27ac	Intron (NM_172402/Slc25a32, intron 2 of 6)	Slc25a32	9051
chr15	73608338	73608455	118	chr15|73608337|73608455|ID_B1:B4:SINE|+	SINE	B4	0	1	0	H3K27ac	Intron (NM_001357747/Slc45a4, intron 1 of 7)	Slc45a4	8869
chr15	73663700	73664164	465	chr15|73663699|73664164|RLTR28:ERVL:LTR|-	LTR	ERVL	0	1	0	H3K27ac	Distal Intergenic	Slc45a4	-38956
chr15	73664165	73664189	25	chr15|73664164|73664189|B3:B2:SINE|+	SINE	B2	0	1	0	H3K27ac	Distal Intergenic	Slc45a4	-39421
chr15	55815888	55816003	116	chr15|55815887|55816003|B1_Mur3:Alu:SINE|+	SINE	Alu	0	1	0	H3K27ac	Intron (NM_016667/Sntb1, intron 1 of 6)	Sntb1	90946
chr15	55816128	55816267	140	chr15|55816127|55816267|B4:B4:SINE|+	SINE	B4	0	1	0	H3K27ac	Intron (NM_016667/Sntb1, intron 1 of 6)	Sntb1	90682
chr15	55853339	55853500	162	chr15|55853338|55853500|MIRb:MIR:SINE|+	SINE	MIR	0	1	0	H3K27ac	Intron (NM_016667/Sntb1, intron 1 of 6)	Sntb1	53449
chr15	55868145	55868288	144	chr15|55868144|55868288|MIR:MIR:SINE|+	SINE	MIR	0	1	0	H3K27ac	Intron (NM_016667/Sntb1, intron 1 of 6)	Sntb1	38661
chr15	55782494	55782688	195	chr15|55782493|55782688|MLT1A1:ERVL-MaLR:LTR|-	LTR	ERVL-MaLR	0	1	0	H3K27ac	Intron (NM_016667/Sntb1, intron 2 of 6)	Sntb1	124261
chr15	55782703	55783188	486	chr15|55782702|55783188|MLT1A0-int:ERVL-MaLR:LTR|-	LTR	ERVL-MaLR	0	1	0	H3K27ac	Intron (NM_016667/Sntb1, intron 2 of 6)	Sntb1	123761
chr15	55925396	55925513	118	chr15|55925395|55925513|B1F:Alu:SINE|+	SINE	Alu	0	1	0	H3K27ac	Distal Intergenic	Sntb1	-18447
chr15	59333869	59334034	166	chr15|59333868|59334034|RSINE1:B4:SINE|+	SINE	B4	0	1	0	H3K27ac	Intron (NM_153548/Washc5, intron 27 of 28)	Sqle	18777
chr15	59334272	59334415	144	chr15|59334271|59334415|B1F:Alu:SINE|+	SINE	Alu	0	1	0	H3K27ac	Intron (NM_153548/Washc5, intron 27 of 28)	Sqle	19180
chr15	90031366	90031607	242	chr15|90031365|90031607|B4A:B4:SINE|-	SINE	B4	0	1	0	H3K27ac	Distal Intergenic	Syt10	-189506
chr15	87650081	87650302	222	chr15|87650080|87650302|URR1A:hAT-Charlie:DNA|+	DNA	hAT-Charlie	0	1	0	H3K27ac	Intron (NM_001252310/Tafa5, intron 1 of 3)	Tafa5	24851
chr15	58913949	58914065	117	chr15|58913948|58914065|B3A:B2:SINE|+	SINE	B2	0	1	0	H3K27ac	Intron (NM_175151/Tatdn1, intron 8 of 11)	Tatdn1	19673
chr15	44057471	44057634	164	chr15|44057470|44057634|ERV3-16A3_I-int:ERVL:LTR|-	LTR	ERVL	0	1	0	H3K27ac	Distal Intergenic	Trhr	-138501
chr15	78988878	78988973	96	chr15|78988877|78988973|MIR3:MIR:SINE|-	SINE	MIR	0	1	0	H3K27ac	Intron (NM_001039156/Triobp, intron 13 of 24)	Triobp	5822
chr15	50507049	50507174	126	chr15|50507048|50507174|MIRc:MIR:SINE|+	SINE	MIR	0	1	0	H3K27ac	Distal Intergenic	Trps1	381875
chr15	50507245	50507286	42	chr15|50507244|50507286|MIRc:MIR:SINE|+	SINE	MIR	0	1	0	H3K27ac	Distal Intergenic	Trps1	381763
chr15	50507422	50507649	228	chr15|50507421|50507649|MIRb:MIR:SINE|+	SINE	MIR	0	1	0	H3K27ac	Distal Intergenic	Trps1	381400
chr15	97929502	97929604	103	chr15|97929501|97929604|MLT1E2:ERVL-MaLR:LTR|+	LTR	ERVL-MaLR	0	1	0	H3K27ac	Distal Intergenic	Vdr	-21206
chr15	58169395	58169543	149	chr15|58169394|58169543|B1_Mur2:Alu:SINE|-	SINE	Alu	0	1	0	H3K27ac	Distal Intergenic	Wdyhv1	28029
chr15	58169606	58169690	85	chr15|58169605|58169690|B4A:B4:SINE|+	SINE	B4	0	1	0	H3K27ac	Distal Intergenic	Wdyhv1	28240
chr15	68194238	68194427	190	chr15|68194237|68194427|URR1A:hAT-Charlie:DNA|-	DNA	hAT-Charlie	0	1	0	H3K27ac	Intron (NM_001145888/Zfat, intron 3 of 15)	Zfat	64429
chr15	40604525	40604860	336	chr15|40604524|40604860|ORR1D1:ERVL-MaLR:LTR|+	LTR	ERVL-MaLR	0	1	0	H3K27ac	Distal Intergenic	Zfpm2	-50182
chr15	57792792	57793109	318	chr15|57792791|57793109|ORR1F:ERVL-MaLR:LTR|-	LTR	ERVL-MaLR	0	1	0	H3K27ac	Intron (NM_199449/Zhx2, intron 2 of 3)	Zhx2	98125
chr16	95855518	95855728	211	chr16|95855517|95855728|B3:B2:SINE|+	SINE	B2	0	1	0	H3K27ac	Intron (NR_040485/1600002D24Rik, intron 2 of 3)	1600002D24Rik	42985
chr16	33369681	33369863	183	chr16|33369680|33369863|Tigger15a:TcMar-Tigger:DNA|-	DNA	TcMar-Tigger	0	1	0	H3K27ac	Distal Intergenic	1700007L15Rik	10873
chr16	29997130	29997231	102	chr16|29997129|29997231|PB1D10:Alu:SINE|-	SINE	Alu	0	1	0	H3K27ac	Distal Intergenic	4632428C04Rik	-11436
chr16	29997262	29997382	121	chr16|29997261|29997382|PB1D9:Alu:SINE|-	SINE	Alu	0	1	0	H3K27ac	Distal Intergenic	4632428C04Rik	-11285
chr16	29997579	29997724	146	chr16|29997578|29997724|B1_Mur4:Alu:SINE|-	SINE	Alu	0	1	0	H3K27ac	Distal Intergenic	4632428C04Rik	-10943
chr16	53130762	53130885	124	chr16|53130761|53130885|AmnSINE2:Deu:SINE|-	SINE	Deu	0	1	0	H3K27ac	Distal Intergenic	4930404A05Rik	-315018
chr16	53329155	53329443	289	chr16|53329154|53329443|MTD:ERVL-MaLR:LTR|+	LTR	ERVL-MaLR	0	1	0	H3K27ac	Distal Intergenic	4930404A05Rik	-513411
chr16	84462202	84462568	367	chr16|84462201|84462568|MER67C:ERV1:LTR|-	LTR	ERV1	0	1	0	H3K27ac	Distal Intergenic	4930553E22Rik	91059
chr16	84475475	84475635	161	chr16|84475474|84475635|MLTR12:ERV1:LTR|-	LTR	ERV1	0	1	0	H3K27ac	Distal Intergenic	4930553E22Rik	104332
chr16	91092956	91093079	124	chr16|91092955|91093079|L1ME4c:L1:LINE|+	LINE	L1	0	1	0	H3K27ac	Distal Intergenic	4932438H23Rik	-23804
chr16	14376811	14377254	444	chr16|14376810|14377254|RMER10A:ERVL:LTR|+	LTR	ERVL	0	1	0	H3K27ac	Intron (NM_008576/Abcc1, intron 1 of 30)	Abcc1	15253
chr16	14377760	14377809	50	chr16|14377759|14377809|ID:ID:SINE|-	SINE	ID	0	1	0	H3K27ac	Intron (NM_008576/Abcc1, intron 1 of 30)	Abcc1	16202
chr16	14409178	14409317	140	chr16|14409177|14409317|ID_B1:B4:SINE|-	SINE	B4	0	1	0	H3K27ac	Intron (NM_008576/Abcc1, intron 7 of 30)	Abcc1	47620
chr16	14409238	14409331	94	chr16|14409237|14409331|PB1D10:Alu:SINE|-	SINE	Alu	0	1	0	H3K27ac	Intron (NM_008576/Abcc1, intron 7 of 30)	Abcc1	47680
chr16	14409334	14409392	59	chr16|14409333|14409392|L1M4:L1:LINE|-	LINE	L1	0	1	0	H3K27ac	Intron (NM_008576/Abcc1, intron 7 of 30)	Abcc1	47776
chr16	14412461	14412601	141	chr16|14412460|14412601|Lx7:L1:LINE|-	LINE	L1	0	1	0	H3K27ac	Intron (NM_008576/Abcc1, intron 9 of 30)	Abcc1	50903
chr16	14412677	14412755	79	chr16|14412676|14412755|MER5B:hAT-Charlie:DNA|+	DNA	hAT-Charlie	0	1	0	H3K27ac	Intron (NM_008576/Abcc1, intron 9 of 30)	Abcc1	51119
chr16	14440493	14440618	126	chr16|14440492|14440618|L3b:CR1:LINE|-	LINE	CR1	0	1	0	H3K27ac	Intron (NM_008576/Abcc1, intron 15 of 30)	Abcc1	78935
chr16	56803509	56803821	313	chr16|56803508|56803821|MamRep1151:LTR?:LTR?|+	LTR?	LTR?	0	1	0	H3K27ac	Distal Intergenic	Adgrg7	-7651
chr16	85214982	85215481	500	chr16|85214981|85215481|Tigger7:TcMar-Tigger:DNA|+	DNA	TcMar-Tigger	0	1	0	H3K27ac	Distal Intergenic	App	-41275
chr16	85215491	85215563	73	chr16|85215490|85215563|Tigger7:TcMar-Tigger:DNA|+	DNA	TcMar-Tigger	0	1	0	H3K27ac	Distal Intergenic	App	-41784
chr16	62833957	62834206	250	chr16|62833956|62834206|L2a:L2:LINE|-	LINE	L2	0	1	0	H3K27ac	Intron (NM_026577/Arl13b, intron 1 of 9)	Arl13b	12834
chr16	62834317	62834405	89	chr16|62834316|62834405|L2a:L2:LINE|-	LINE	L2	0	1	0	H3K27ac	Intron (NM_026577/Arl13b, intron 1 of 9)	Arl13b	12635
chr16	30398908	30399130	223	chr16|30398907|30399130|B3:B2:SINE|-	SINE	B2	0	1	0	H3K27ac	Distal Intergenic	Atp13a3	-10378
chr16	30399167	30399276	110	chr16|30399166|30399276|Tigger5b:TcMar-Tigger:DNA|-	DNA	TcMar-Tigger	0	1	0	H3K27ac	Distal Intergenic	Atp13a3	-10637
chr16	30459999	30460704	706	chr16|30459998|30460704|RLTR25B:ERVK:LTR|-	LTR	ERVK	0	1	0	H3K27ac	Distal Intergenic	Atp13a3	-71469
chr16	91918794	91918862	69	chr16|91918793|91918862|ID4:ID:SINE|-	SINE	ID	0	1	0	H3K27ac	3' UTR	Atp5o	12768
chr16	97996183	97996390	208	chr16|97996182|97996390|RMER10B:ERVL:LTR|-	LTR	ERVL	0	1	0	H3K27ac	Promoter (<=1kb)	B230307C23Rik	-925
chr16	97996391	97996743	353	chr16|97996390|97996743|RLTR9A3:ERVK:LTR|+	LTR	ERVK	0	1	0	H3K27ac	Promoter (<=1kb)	B230307C23Rik	-572
chr16	38114430	38114538	109	chr16|38114429|38114538|PB1D10:Alu:SINE|-	SINE	Alu	0	1	0	H3K27ac	Intron (NM_001347232/Gsk3b, intron 1 of 11)	BC031361	-25170
chr16	38114560	38114677	118	chr16|38114559|38114677|B1_Mus2:Alu:SINE|-	SINE	Alu	0	1	0	H3K27ac	Intron (NM_001347232/Gsk3b, intron 1 of 11)	BC031361	-25300
chr16	13685558	13685655	98	chr16|13685557|13685655|B1_Mur2:Alu:SINE|-	SINE	Alu	0	1	0	H3K27ac	Intron (NM_001177552/Bfar, intron 2 of 5)	Bfar	13700
chr16	13685720	13685796	77	chr16|13685719|13685796|PB1D11:Alu:SINE|-	SINE	Alu	0	1	0	H3K27ac	Intron (NM_001177552/Bfar, intron 2 of 5)	Bfar	13862
chr16	67786510	67786873	364	chr16|67786509|67786873|ORR1G-int:ERVL-MaLR:LTR|+	LTR	ERVL-MaLR	0	1	0	H3K27ac	Distal Intergenic	Cadm2	-165602
chr16	68350596	68350774	179	chr16|68350595|68350774|MTEb:ERVL-MaLR:LTR|-	LTR	ERVL-MaLR	0	1	0	H3K27ac	Distal Intergenic	Cadm2	-729688
chr16	36533861	36534013	153	chr16|36533860|36534013|MER90a:ERV1:LTR|-	LTR	ERV1	0	1	0	H3K27ac	Intron (NM_013803/Casr, intron 1 of 6)	Casr	28121
chr16	36534082	36534264	183	chr16|36534081|36534264|MIR3:MIR:SINE|-	SINE	MIR	0	1	0	H3K27ac	Intron (NM_013803/Casr, intron 1 of 6)	Casr	27870
chr16	45361253	45362288	1036	chr16|45361252|45362288|MLT-int:ERVL-MaLR:LTR|-	LTR	ERVL-MaLR	0	1	0	H3K27ac	Distal Intergenic	Cd200	46765
chr16	45005751	45005974	224	chr16|45005750|45005974|Lx4A:L1:LINE|-	LINE	L1	0	1	0	H3K27ac	Distal Intergenic	Cd200r3	62073
chr16	4794335	4794823	489	chr16|4794334|4794823|RLTR16:ERVK:LTR|+	LTR	ERVK	0	1	0	H3K27ac	Distal Intergenic	Cdip1	-4043
chr16	4794824	4795025	202	chr16|4794823|4795025|MER33:hAT-Charlie:DNA|-	DNA	hAT-Charlie	0	1	0	H3K27ac	Distal Intergenic	Cdip1	-4532
chr16	15984000	15984222	223	chr16|15983999|15984222|Lx:L1:LINE|+	LINE	L1	0	1	0	H3K27ac	Intron (NM_001355731/Spidr, intron 7 of 18)	Cebpd	96714
chr16	92579148	92579266	119	chr16|92579147|92579266|MIR:MIR:SINE|-	SINE	MIR	0	1	0	H3K27ac	Distal Intergenic	Clic6	81001
chr16	22812128	22812235	108	chr16|22812127|22812235|B1F1:Alu:SINE|-	SINE	Alu	0	1	0	H3K27ac	Promoter (<=1kb)	Crygs	-718
chr16	64361887	64362101	215	chr16|64361886|64362101|RLTR14:ERV1:LTR|-	LTR	ERV1	0	1	0	H3K27ac	Distal Intergenic	Csnka2ip	240230
chr16	64362289	64362430	142	chr16|64362288|64362430|B4A:B4:SINE|-	SINE	B4	0	1	0	H3K27ac	Distal Intergenic	Csnka2ip	239901
chr16	14956943	14957373	431	chr16|14956942|14957373|RLTR20A4:ERVK:LTR|+	LTR	ERVK	0	1	0	H3K27ac	Distal Intergenic	Efcab1	50297
chr16	20473961	20474448	488	chr16|20473960|20474448|RLTR25A:ERVK:LTR|-	LTR	ERVK	0	1	0	H3K27ac	Distal Intergenic	Eif2b5	-24369
chr16	20474552	20474693	142	chr16|20474551|20474693|B1_Mus2:Alu:SINE|+	SINE	Alu	0	1	0	H3K27ac	Distal Intergenic	Eif2b5	-24124
chr16	61024512	61024871	360	chr16|61024511|61024871|RMER15:ERVL:LTR|+	LTR	ERVL	0	1	0	H3K27ac	Distal Intergenic	Epha6	-418981
chr16	95771991	95772111	121	chr16|95771990|95772111|RMER12:ERVK:LTR|+	LTR	ERVK	0	1	0	H3K27ac	Distal Intergenic	Ets2	69584
chr16	95772086	95772329	244	chr16|95772085|95772329|B4:B4:SINE|-	SINE	B4	0	1	0	H3K27ac	Distal Intergenic	Ets2	69679
chr16	16498489	16498555	67	chr16|16498488|16498555|MER34:ERV1:LTR|+	LTR	ERV1	0	1	0	H3K27ac	Intron (NM_001301818/Fgd4, intron 2 of 16)	Fgd4	28856
chr16	16498575	16498752	178	chr16|16498574|16498752|MER34:ERV1:LTR|+	LTR	ERV1	0	1	0	H3K27ac	Intron (NM_001301818/Fgd4, intron 2 of 16)	Fgd4	28659
chr16	16551983	16552608	626	chr16|16551982|16552608|RLTR30D2_MM:ERV1:LTR|-	LTR	ERV1	0	1	0	H3K27ac	Intron (NM_139232/Fgd4, intron 1 of 16)	Fgd4	7611
chr16	16592514	16592650	137	chr16|16592513|16592650|ORR1D-int:ERVL-MaLR:LTR|-	LTR	ERVL-MaLR	0	1	0	H3K27ac	Intron (NM_001301817/Fgd4, intron 1 of 16)	Fgd4	7328
chr16	96149399	96149698	300	chr16|96149398|96149698|RMER20C_Mm:ERVK:LTR|+	LTR	ERVK	0	1	0	H3K27ac	Intron (NM_207301/Get1, intron 1 of 4)	Get1	3999
chr16	28070950	28071145	196	chr16|28070949|28071145|B3:B2:SINE|+	SINE	B2	0	1	0	H3K27ac	Distal Intergenic	Gm10823	221020
chr16	31454330	31454707	378	chr16|31454329|31454707|MTC:ERVL-MaLR:LTR|-	LTR	ERVL-MaLR	0	1	0	H3K27ac	Intron (NM_175177/Bdh1, intron 5 of 6)	Gm15743	-24554
chr16	10945659	10945751	93	chr16|10945658|10945751|PB1D10:Alu:SINE|-	SINE	Alu	0	1	0	H3K27ac	Distal Intergenic	Gm21859	-30862
chr16	10945803	10945872	70	chr16|10945802|10945872|ID4_:ID:SINE|-	SINE	ID	0	1	0	H3K27ac	Distal Intergenic	Gm21859	-31006
chr16	52008247	52008417	171	chr16|52008246|52008417|MER3:hAT-Charlie:DNA|-	DNA	hAT-Charlie	0	1	0	H3K27ac	Distal Intergenic	Gm29686	-20960
chr16	22896738	22896967	230	chr16|22896737|22896967|B3A:B2:SINE|+	SINE	B2	0	1	0	H3K27ac	Promoter (2-3kb)	Gm30505	-2352
chr16	86701721	86702076	356	chr16|86701720|86702076|ORR1F:ERVL-MaLR:LTR|+	LTR	ERVL-MaLR	0	1	0	H3K27ac	Distal Intergenic	Gm32461	104437
chr16	39295865	39296407	543	chr16|39295864|39296407|RLTR11A2:ERVK:LTR|-	LTR	ERVK	0	1	0	H3K27ac	Distal Intergenic	Gm36742	-106915
chr16	46185065	46185251	187	chr16|46185064|46185251|MIRb:MIR:SINE|+	SINE	MIR	0	1	0	H3K27ac	Distal Intergenic	Gm4737	-29988
chr16	46185843	46186042	200	chr16|46185842|46186042|MIRb:MIR:SINE|-	SINE	MIR	0	1	0	H3K27ac	Distal Intergenic	Gm4737	-30766
chr16	46284819	46284929	111	chr16|46284818|46284929|PB1D11:Alu:SINE|+	SINE	Alu	0	1	0	H3K27ac	Distal Intergenic	Gm4737	-129742
chr16	46289326	46290144	819	chr16|46289325|46290144|L1Md_F2:L1:LINE|+	LINE	L1	0	1	0	H3K27ac	Distal Intergenic	Gm4737	-134249
chr16	45471657	45472597	941	chr16|45471656|45472597|RLTR13D3A1:ERVK:LTR|-	LTR	ERVK	0	1	0	H3K27ac	Intron (NM_001005854/Gm609, intron 1 of 4)	Gm609	20372
chr16	45495082	45495176	95	chr16|45495081|45495176|LTR84b:ERVL:LTR|+	LTR	ERVL	0	1	0	H3K27ac	Promoter (2-3kb)	Gm609	-2113
chr16	20838025	20838155	131	chr16|20838024|20838155|RLTR42-int:ERVK:LTR|+	LTR	ERVK	0	1	0	H3K27ac	Distal Intergenic	Gm6551	-90459
chr16	20975845	20975995	151	chr16|20975844|20975995|URR1A:hAT-Charlie:DNA|-	DNA	hAT-Charlie	0	1	0	H3K27ac	Distal Intergenic	Gm6551	47231
chr16	37894406	37894433	28	chr16|37894405|37894433|B2_Mm2:B2:SINE|+	SINE	B2	0	1	0	H3K27ac	Distal Intergenic	Gpr156	-22063
chr16	37894461	37894698	238	chr16|37894460|37894698|L1MEj:L1:LINE|+	LINE	L1	0	1	0	H3K27ac	Distal Intergenic	Gpr156	-21798
chr16	33666071	33666160	90	chr16|33666070|33666160|B1F:Alu:SINE|-	SINE	Alu	0	1	0	H3K27ac	Downstream (1-2kb)	Heg1	-18306
chr16	94205790	94205991	202	chr16|94205789|94205991|B4A:B4:SINE|+	SINE	B4	0	1	0	H3K27ac	Intron (NM_001360045/Hlcs, intron 6 of 10)	Hlcs	84300
chr16	65138346	65138495	150	chr16|65138345|65138495|RSINE1:B4:SINE|-	SINE	B4	0	1	0	H3K27ac	Distal Intergenic	Htr1f	-32562
chr16	65138794	65138903	110	chr16|65138793|65138903|ID_B1:B4:SINE|-	SINE	B4	0	1	0	H3K27ac	Distal Intergenic	Htr1f	-33010
chr16	65312494	65312965	472	chr16|65312493|65312965|Lx9:L1:LINE|-	LINE	L1	0	1	0	H3K27ac	Distal Intergenic	Htr1f	-206710
chr16	91502019	91502908	890	chr16|91502018|91502908|RLTR13A3:ERVK:LTR|-	LTR	ERVK	0	1	0	H3K27ac	Intron (NM_010508/Ifnar1, intron 9 of 10)	Ifnar1	16804
chr16	91387061	91387397	337	chr16|91387060|91387397|MTE2b:ERVL-MaLR:LTR|-	LTR	ERVL-MaLR	0	1	0	H3K27ac	Intron (NM_001110498/Ifnar2, intron 4 of 6)	Ifnar2	14278
chr16	91564956	91565080	125	chr16|91564955|91565080|B1_Mur1:Alu:SINE|-	SINE	Alu	0	1	0	H3K27ac	Downstream (<1kb)	Ifngr2	17897
chr16	33882454	33882581	128	chr16|33882453|33882581|B1_Mur4:Alu:SINE|-	SINE	Alu	0	1	0	H3K27ac	Intron (NM_001145884/Itgb5, intron 4 of 14)	Itgb5	52789
chr16	33882467	33882594	128	chr16|33882466|33882594|ID_B1:B4:SINE|-	SINE	B4	0	1	0	H3K27ac	Intron (NM_001145884/Itgb5, intron 4 of 14)	Itgb5	52802
chr16	89493474	89493574	101	chr16|89493473|89493574|L1M2:L1:LINE|+	LINE	L1	0	1	0	H3K27ac	Distal Intergenic	Krtap8-1	-5522
chr16	41470586	41471042	457	chr16|41470585|41471042|L1ME1:L1:LINE|-	LINE	L1	0	1	0	H3K27ac	Intron (NM_001361281/Lsamp, intron 2 of 8)	Lsamp	-61784
chr16	14124375	14124939	565	chr16|14124374|14124939|RLTR16B_MM:ERVK:LTR|+	LTR	ERVK	0	1	0	H3K27ac	Intron (NM_001081154/Marf1, intron 21 of 26)	Marf1	34335
chr16	14124943	14125162	220	chr16|14124942|14125162|RLTR20B5_MM:ERVK:LTR|+	LTR	ERVK	0	1	0	H3K27ac	Intron (NM_001081154/Marf1, intron 21 of 26)	Marf1	34112
chr16	14138854	14139076	223	chr16|14138853|14139076|URR1A:hAT-Charlie:DNA|+	DNA	hAT-Charlie	0	1	0	H3K27ac	Intron (NM_001081154/Marf1, intron 11 of 26)	Marf1	20198
chr16	31865315	31865455	141	chr16|31865314|31865455|L1M4c:L1:LINE|+	LINE	L1	0	1	0	H3K27ac	Intron (NM_001252435/Dlg1, intron 24 of 25)	Meltf	-13355
chr16	93369983	93370226	244	chr16|93369982|93370226|B4:B4:SINE|+	SINE	B4	0	1	0	H3K27ac	Promoter (<=1kb)	Mir802	263
chr16	77360868	77361023	156	chr16|77360867|77361023|ID_B1:B4:SINE|+	SINE	B4	0	1	0	H3K27ac	Intron (NR_015543/Mir99ahg, intron 2 of 4)	Mir99ahg	31540
chr16	92091255	92091368	114	chr16|92091254|92091368|MLT1A1:ERVL-MaLR:LTR|-	LTR	ERVL-MaLR	0	1	0	H3K27ac	Intron (NM_080456/Mrps6, intron 1 of 2)	Mrps6	32919
chr16	92091638	92091731	94	chr16|92091637|92091731|PB1D10:Alu:SINE|-	SINE	Alu	0	1	0	H3K27ac	Intron (NM_080456/Mrps6, intron 1 of 2)	Mrps6	33302
chr16	13216346	13216997	652	chr16|13216345|13216997|MLT1E2:ERVL-MaLR:LTR|-	LTR	ERVL-MaLR	0	1	0	H3K27ac	Distal Intergenic	Mrtfb	-39484
chr16	33774766	33774842	77	chr16|33774765|33774842|ID4_:ID:SINE|+	SINE	ID	0	1	0	H3K27ac	Distal Intergenic	Muc13	-19195
chr16	33775004	33775074	71	chr16|33775003|33775074|RLTR24B_MM:ERV1:LTR|-	LTR	ERV1	0	1	0	H3K27ac	Distal Intergenic	Muc13	-18963
chr16	14265797	14265959	163	chr16|14265796|14265959|MIR:MIR:SINE|+	SINE	MIR	0	1	0	H3K27ac	Intron (NM_001161775/Myh11, intron 3 of 40)	Myh11	25449
chr16	15851235	15851793	559	chr16|15851234|15851793|ORR1A2-int:ERVL-MaLR:LTR|+	LTR	ERVL-MaLR	0	1	0	H3K27ac	Intron (NM_001359003/Mzt2, intron 3 of 3)	Mzt2	11576
chr16	15851787	15851990	204	chr16|15851786|15851990|MT2B:ERVL:LTR|+	LTR	ERVL	0	1	0	H3K27ac	Intron (NM_001359003/Mzt2, intron 3 of 3)	Mzt2	11379
chr16	15851891	15852051	161	chr16|15851890|15852051|ORR1A3-int:ERVL-MaLR:LTR|+	LTR	ERVL-MaLR	0	1	0	H3K27ac	Intron (NM_001359003/Mzt2, intron 3 of 3)	Mzt2	11318
chr16	15852052	15852603	552	chr16|15852051|15852603|MLTR31FA_MM:ERVK:LTR|-	LTR	ERVK	0	1	0	H3K27ac	Intron (NM_001359003/Mzt2, intron 3 of 3)	Mzt2	10766
chr16	37671281	37671433	153	chr16|37671280|37671433|L1MA4:L1:LINE|-	LINE	L1	0	1	0	H3K27ac	Distal Intergenic	Ndufb4	-16913
chr16	13852418	13853014	597	chr16|13852417|13853014|Lx5c:L1:LINE|+	LINE	L1	0	1	0	H3K27ac	Intron (NM_001039533/Pdxdc1, intron 13 of 22)	Ntan1	33167
chr16	13853090	13853495	406	chr16|13853089|13853495|RLTR12B:ERVK:LTR|-	LTR	ERVK	0	1	0	H3K27ac	Intron (NM_001039533/Pdxdc1, intron 13 of 22)	Ntan1	33839
chr16	59109204	59109477	274	chr16|59109203|59109477|B4A:B4:SINE|+	SINE	B4	0	1	0	H3K27ac	Promoter (1-2kb)	Olfr193	1156
chr16	29620932	29621089	158	chr16|29620931|29621089|RSINE1:B4:SINE|+	SINE	B4	0	1	0	H3K27ac	Intron (NM_001199177/Opa1, intron 23 of 29)	Opa1	41598
chr16	29664917	29665110	194	chr16|29664916|29665110|Charlie1a:hAT-Charlie:DNA|+	DNA	hAT-Charlie	0	1	0	H3K27ac	Distal Intergenic	Opa1	85583
chr16	13615178	13615318	141	chr16|13615177|13615318|B1_Mur3:Alu:SINE|+	SINE	Alu	0	1	0	H3K27ac	Intron (NM_001358452/Parn, intron 17 of 22)	Parn	52852
chr16	13615592	13615650	59	chr16|13615591|13615650|URR1B:hAT-Charlie:DNA|-	DNA	hAT-Charlie	0	1	0	H3K27ac	Intron (NM_001358452/Parn, intron 17 of 22)	Parn	52520
chr16	13611317	13611906	590	chr16|13611316|13611906|Lx8:L1:LINE|+	LINE	L1	0	1	0	H3K27ac	Intron (NM_001358452/Parn, intron 17 of 22)	Parn	56264
chr16	35833457	35833653	197	chr16|35833456|35833653|MIRb:MIR:SINE|+	SINE	MIR	0	1	0	H3K27ac	Exon (NM_001039530/Parp14, exon 1 of 17)	Parp14	37729
chr16	35911142	35911271	130	chr16|35911141|35911271|MIRb:MIR:SINE|-	SINE	MIR	0	1	0	H3K27ac	Distal Intergenic	Parp9	-27199
chr16	35911500	35911656	157	chr16|35911499|35911656|MamRep605:LTR?:LTR?|+	LTR?	LTR?	0	1	0	H3K27ac	Distal Intergenic	Parp9	-26814
chr16	35911903	35912176	274	chr16|35911902|35912176|RMER4A:ERVK:LTR|+	LTR	ERVK	0	1	0	H3K27ac	Distal Intergenic	Parp9	-26294
chr16	45823717	45823870	154	chr16|45823716|45823870|LTR37B:ERV1:LTR|+	LTR	ERV1	0	1	0	H3K27ac	Intron (NM_001252442/Phldb2, intron 2 of 18)	Phldb2	20508
chr16	17382314	17382414	101	chr16|17382313|17382414|RSINE1:B4:SINE|-	SINE	B4	0	1	0	H3K27ac	Intron (NM_001001983/Pi4ka, intron 3 of 54)	Pi4ka	23451
chr16	17382490	17382722	233	chr16|17382489|17382722|B4:B4:SINE|-	SINE	B4	0	1	0	H3K27ac	Intron (NM_001001983/Pi4ka, intron 3 of 54)	Pi4ka	23143
chr16	92407986	92408121	136	chr16|92407985|92408121|MamTip2:hAT-Tip100:DNA|-	DNA	hAT-Tip100	0	1	0	H3K27ac	Intron (NM_001081549/Rcan1, intron 1 of 3)	Rcan1	-7908
chr16	92408253	92408642	390	chr16|92408252|92408642|MTD:ERVL-MaLR:LTR|-	LTR	ERVL-MaLR	0	1	0	H3K27ac	Intron (NM_001081549/Rcan1, intron 1 of 3)	Rcan1	-8175
chr16	72477071	72477203	133	chr16|72477070|72477203|URR1A:hAT-Charlie:DNA|-	DNA	hAT-Charlie	0	1	0	H3K27ac	Distal Intergenic	Robo1	-185946
chr16	92662051	92662270	220	chr16|92662050|92662270|MIR:MIR:SINE|+	SINE	MIR	0	1	0	H3K27ac	Intron (NM_001111023/Runx1, intron 3 of 5)	Runx1	35059
chr16	35577092	35577477	386	chr16|35577091|35577477|MTEb:ERVL-MaLR:LTR|-	LTR	ERVL-MaLR	0	1	0	H3K27ac	Intron (NM_013661/Sema5b, intron 1 of 21)	Sema5b	35730
chr16	56122747	56122836	90	chr16|56122746|56122836|L1_Mus1:L1:LINE|-	LINE	L1	0	1	0	H3K27ac	Intron (NM_001360073/Senp7, intron 6 of 24)	Senp7	47267
chr16	17584430	17584587	158	chr16|17584429|17584587|B3A:B2:SINE|+	SINE	B2	0	1	0	H3K27ac	Distal Intergenic	Slc7a4	-7540
chr16	17584617	17584843	227	chr16|17584616|17584843|ID_B1:B4:SINE|+	SINE	B4	0	1	0	H3K27ac	Distal Intergenic	Slc7a4	-7727
chr16	4512465	4512576	112	chr16|4512464|4512576|PB1D10:Alu:SINE|+	SINE	Alu	0	1	0	H3K27ac	Intron (NM_001347162/Srl, intron 1 of 5)	Srl	10490
chr16	58474278	58474482	205	chr16|58474277|58474482|B3:B2:SINE|+	SINE	B2	0	1	0	H3K27ac	Intron (NM_018784/St3gal6, intron 7 of 10)	St3gal6	48944
chr16	23321684	23322085	402	chr16|23321683|23322085|MTC:ERVL-MaLR:LTR|-	LTR	ERVL-MaLR	0	1	0	H3K27ac	Intron (NM_145933/St6gal1, intron 4 of 7)	St6gal1	31214
chr16	8101885	8102139	255	chr16|8101884|8102139|RLTR13G:ERVK:LTR|+	LTR	ERVK	0	1	0	H3K27ac	Distal Intergenic	Tmem114	322997
chr16	8171287	8171450	164	chr16|8171286|8171450|Lx3C:L1:LINE|-	LINE	L1	0	1	0	H3K27ac	Distal Intergenic	Tmem114	253686
chr16	8630193	8630744	552	chr16|8630192|8630744|RLTR28:ERVL:LTR|-	LTR	ERVL	0	1	0	H3K27ac	Distal Intergenic	Tmem186	6753
chr16	25281766	25281928	163	chr16|25281765|25281928|RSINE1:B4:SINE|+	SINE	B4	0	1	0	H3K27ac	Distal Intergenic	Tprg	-4889
chr16	34035629	34035830	202	chr16|34035628|34035830|ID_B1:B4:SINE|-	SINE	B4	0	1	0	H3K27ac	Intron (NM_177357/Kalrn, intron 38 of 59)	Umps	-68591
chr16	44209668	44209951	284	chr16|44209667|44209951|B4A:B4:SINE|-	SINE	B4	0	1	0	H3K27ac	Intron (NM_001029889/Usf3, intron 6 of 7)	Usf3	36271
chr16	44209983	44210110	128	chr16|44209982|44210110|L1ME4b:L1:LINE|+	LINE	L1	0	1	0	H3K27ac	Intron (NM_001029889/Usf3, intron 6 of 7)	Usf3	36586
chr16	66048304	66048890	587	chr16|66048303|66048890|Lx3B:L1:LINE|-	LINE	L1	0	1	0	H3K27ac	Distal Intergenic	Vgll3	233115
chr16	66096519	66096658	140	chr16|66096518|66096658|B1_Mus1:Alu:SINE|+	SINE	Alu	0	1	0	H3K27ac	Distal Intergenic	Vgll3	281330
chr16	55125333	55125386	54	chr16|55125332|55125386|MLT2B4:ERVL:LTR|-	LTR	ERVL	0	1	0	H3K27ac	Distal Intergenic	Zpld1	157851
chr16	55126100	55126461	362	chr16|55126099|55126461|Lx7:L1:LINE|+	LINE	L1	0	1	0	H3K27ac	Distal Intergenic	Zpld1	156776
chr17	49086174	49086306	133	chr17|49086173|49086306|B4A:B4:SINE|-	SINE	B4	0	1	0	H3K27ac	Intron (NM_027452/Lrfn2, intron 2 of 2)	1700008K24Rik	27227
chr17	49023137	49023312	176	chr17|49023136|49023312|MIR3:MIR:SINE|-	SINE	MIR	0	1	0	H3K27ac	Intron (NM_027452/Lrfn2, intron 1 of 2)	1700008K24Rik	90221
chr17	66702573	66702683	111	chr17|66702572|66702683|MIR:MIR:SINE|+	SINE	MIR	0	1	0	H3K27ac	Intron (NM_008984/Ptprm, intron 21 of 30)	1700016K05Rik	-11773
chr17	54863316	54864918	1603	chr17|54863315|54864918|Lx:L1:LINE|+	LINE	L1	0	1	0	H3K27ac	Distal Intergenic	1700025K24Rik	-493242
chr17	3616366	3616745	380	chr17|3616365|3616745|RLTR9D:ERVK:LTR|+	LTR	ERVK	0	1	0	H3K27ac	Distal Intergenic	1700102H20Rik	58542
chr17	63287410	63287566	157	chr17|63287409|63287566|Tigger10:TcMar-Tigger:DNA|-	DNA	TcMar-Tigger	0	1	0	H3K27ac	Intron (NM_015794/Fbxl17, intron 6 of 8)	4930405O22Rik	25407
chr17	79461543	79461688	146	chr17|79461542|79461688|B1_Mur2:Alu:SINE|-	SINE	Alu	0	1	0	H3K27ac	Distal Intergenic	4930429F11Rik	16197
chr17	79476262	79476442	181	chr17|79476261|79476442|MLT1H:ERVL-MaLR:LTR|-	LTR	ERVL-MaLR	0	1	0	H3K27ac	Promoter (1-2kb)	4930429F11Rik	1443
chr17	14397706	14397847	142	chr17|14397705|14397847|RLTR31D_MM:ERVK:LTR|+	LTR	ERVK	0	1	0	H3K27ac	Promoter (1-2kb)	4930474M22Rik	1095
chr17	4495661	4495919	259	chr17|4495660|4495919|L1MC:L1:LINE|-	LINE	L1	0	1	0	H3K27ac	Distal Intergenic	4930517M08Rik	-139061
chr17	4496050	4496190	141	chr17|4496049|4496190|MLTR73:ERV1:LTR|-	LTR	ERV1	0	1	0	H3K27ac	Distal Intergenic	4930517M08Rik	-138790
chr17	45889904	45890071	168	chr17|45889903|45890071|MIR:MIR:SINE|+	SINE	MIR	0	1	0	H3K27ac	Distal Intergenic	4930542M03Rik	-8452
chr17	44947287	44947775	489	chr17|44947286|44947775|Tigger1:TcMar-Tigger:DNA|-	DNA	TcMar-Tigger	0	1	0	H3K27ac	Intron (NM_178652/Supt3, intron 3 of 11)	4930564C03Rik	-66402
chr17	53770101	53770956	856	chr17|53770100|53770956|L1_Mus3:L1:LINE|-	LINE	L1	0	1	0	H3K27ac	Distal Intergenic	4932415M13Rik	53592
chr17	93774245	93774606	362	chr17|93774244|93774606|ORR1D1:ERVL-MaLR:LTR|-	LTR	ERVL-MaLR	0	1	0	H3K27ac	Distal Intergenic	Adcyap1	575077
chr17	43333838	43334000	163	chr17|43333837|43334000|URR1B:hAT-Charlie:DNA|-	DNA	hAT-Charlie	0	1	0	H3K27ac	Distal Intergenic	Adgrf5	-26431
chr17	43334416	43334602	187	chr17|43334415|43334602|MIRb:MIR:SINE|+	SINE	MIR	0	1	0	H3K27ac	Distal Intergenic	Adgrf5	-25829
chr17	12048891	12048977	87	chr17|12048890|12048977|L2c:L2:LINE|-	LINE	L2	0	1	0	H3K27ac	Intron (NM_016694/Prkn, intron 10 of 11)	Agpat4	-70307
chr17	12726411	12726544	134	chr17|12726410|12726544|B1_Mm:Alu:SINE|+	SINE	Alu	0	1	0	H3K27ac	Intron (NM_010515/Igf2r, intron 8 of 47)	Airn	-14767
chr17	35226768	35226885	118	chr17|35226767|35226885|MER50-int:ERV1:LTR|+	LTR	ERV1	0	1	0	H3K27ac	Intron (NM_010909/Nfkbil1, intron 2 of 3)	Atp6v1g2	-8125
chr17	50229403	50229643	241	chr17|50229402|50229643|LTR72_RN:ERV1:LTR|+	LTR	ERV1	0	1	0	H3K27ac	Distal Intergenic	AY702103	-9565
chr17	50229761	50229923	163	chr17|50229760|50229923|MIRc:MIR:SINE|+	SINE	MIR	0	1	0	H3K27ac	Distal Intergenic	AY702103	-9285
chr17	50230012	50230214	203	chr17|50230011|50230214|RMER5:ERV1:LTR|+	LTR	ERV1	0	1	0	H3K27ac	Distal Intergenic	AY702103	-8994
chr17	35147792	35148334	543	chr17|35147791|35148334|ORR1B2-int:ERVL-MaLR:LTR|+	LTR	ERVL-MaLR	0	1	0	H3K27ac	Downstream (<1kb)	Bag6	12048
chr17	35148360	35148841	482	chr17|35148359|35148841|ORR1B2-int:ERVL-MaLR:LTR|+	LTR	ERVL-MaLR	0	1	0	H3K27ac	Downstream (1-2kb)	Bag6	12616
chr17	50761479	50761578	100	chr17|50761478|50761578|MIR:MIR:SINE|+	SINE	MIR	0	1	0	H3K27ac	Intron (NM_001285993/Tbc1d5, intron 18 of 21)	Btg3	62798
chr17	83920243	83920428	186	chr17|83920242|83920428|B3A:B2:SINE|+	SINE	B2	0	1	0	H3K27ac	Distal Intergenic	C430042M11Rik	-65825
chr17	73377932	73377998	67	chr17|73377931|73377998|MER5A:hAT-Charlie:DNA|+	DNA	hAT-Charlie	0	1	0	H3K27ac	Intron (NM_001033444/Capn13, intron 2 of 22)	Capn13	21298
chr17	73378241	73378542	302	chr17|73378240|73378542|MLT2B1:ERVL:LTR|+	LTR	ERVL	0	1	0	H3K27ac	Intron (NM_001033444/Capn13, intron 2 of 22)	Capn13	20754
chr17	42939789	42939924	136	chr17|42939788|42939924|ID_B1:B4:SINE|-	SINE	B4	0	1	0	H3K27ac	Distal Intergenic	Cd2ap	-63365
chr17	42939939	42940139	201	chr17|42939938|42940139|B3:B2:SINE|+	SINE	B2	0	1	0	H3K27ac	Distal Intergenic	Cd2ap	-63515
chr17	42861296	42861668	373	chr17|42861295|42861668|ORR1C1:ERVL-MaLR:LTR|+	LTR	ERVL-MaLR	0	1	0	H3K27ac	Intron (NM_009847/Cd2ap, intron 1 of 17)	Cd2ap	14756
chr17	42904740	42904781	42	chr17|42904739|42904781|PB1D11:Alu:SINE|-	SINE	Alu	0	1	0	H3K27ac	Distal Intergenic	Cd2ap	-28316
chr17	42905244	42905311	68	chr17|42905243|42905311|PB1D10:Alu:SINE|+	SINE	Alu	0	1	0	H3K27ac	Distal Intergenic	Cd2ap	-28820
chr17	40275990	40276148	159	chr17|40275989|40276148|RLTR9A3B:ERVK:LTR|-	LTR	ERVK	0	1	0	H3K27ac	Distal Intergenic	Crisp3	-33702
chr17	40276313	40276663	351	chr17|40276312|40276663|L1Md_F2:L1:LINE|+	LINE	L1	0	1	0	H3K27ac	Distal Intergenic	Crisp3	-34025
chr17	79739428	79739559	132	chr17|79739427|79739559|LTR48:ERV1:LTR|-	LTR	ERV1	0	1	0	H3K27ac	Distal Intergenic	Cyp1b1	-24367
chr17	32497554	32497602	49	chr17|32497553|32497602|MIRb:MIR:SINE|+	SINE	MIR	0	1	0	H3K27ac	Distal Intergenic	Cyp4f17	-8882
chr17	32497617	32497770	154	chr17|32497616|32497770|RMER10A:ERVL:LTR|-	LTR	ERVL	0	1	0	H3K27ac	Distal Intergenic	Cyp4f17	-8714
chr17	24402773	24402876	104	chr17|24402772|24402876|B2_Mm2:B2:SINE|-	SINE	B2	0	1	0	H3K27ac	Intron (NM_001039581/Abca3, intron 25 of 31)	D330041H03Rik	11637
chr17	66256670	66257628	959	chr17|66256669|66257628|Lx:L1:LINE|+	LINE	L1	0	1	0	H3K27ac	Distal Intergenic	Ddx11	133150
chr17	70373046	70373186	141	chr17|70373045|70373186|B1_Mur2:Alu:SINE|+	SINE	Alu	0	1	0	H3K27ac	Intron (NM_001347411/Dlgap1, intron 3 of 14)	Dlgap1	-51606
chr17	64707633	64707894	262	chr17|64707632|64707894|Lx8:L1:LINE|-	LINE	L1	0	1	0	H3K27ac	Intron (NM_008549/Man2a1, intron 12 of 21)	Dreh	-59217
chr17	83408608	83408700	93	chr17|83408607|83408700|MIR3:MIR:SINE|-	SINE	MIR	0	1	0	H3K27ac	Intron (NM_001114361/Eml4, intron 1 of 23)	Eml4	57677
chr17	86560407	86560500	94	chr17|86560406|86560500|URR1B:hAT-Charlie:DNA|-	DNA	hAT-Charlie	0	1	0	H3K27ac	Intron (NM_011104/Prkce, intron 11 of 14)	Epas1	-193364
chr17	86560501	86560812	312	chr17|86560500|86560812|RLTR28:ERVL:LTR|+	LTR	ERVL	0	1	0	H3K27ac	Intron (NM_011104/Prkce, intron 11 of 14)	Epas1	-193052
chr17	86525573	86525689	117	chr17|86525572|86525689|PB1D10:Alu:SINE|-	SINE	Alu	0	1	0	H3K27ac	Intron (NM_011104/Prkce, intron 10 of 14)	Epas1	-228175
chr17	26611421	26611543	123	chr17|26611420|26611543|L2b:L2:LINE|-	LINE	L2	0	1	0	H3K27ac	Intron (NM_026170/Ergic1, intron 2 of 9)	Ergic1	49909
chr17	26239415	26239592	178	chr17|26239414|26239592|B2_Mm1t:B2:SINE|+	SINE	B2	0	1	0	H3K27ac	Intron (NM_001206335/Fam234a, intron 1 of 12)	Fam234a	4568
chr17	26239593	26239632	40	chr17|26239592|26239632|B1_Mus1:Alu:SINE|+	SINE	Alu	0	1	0	H3K27ac	Intron (NM_001206335/Fam234a, intron 1 of 12)	Fam234a	4528
chr17	63462313	63462656	344	chr17|63462312|63462656|L1M2:L1:LINE|-	LINE	L1	0	1	0	H3K27ac	Intron (NM_015794/Fbxl17, intron 4 of 8)	Fbxl17	37924
chr17	63462798	63463215	418	chr17|63462797|63463215|MTC:ERVL-MaLR:LTR|+	LTR	ERVL-MaLR	0	1	0	H3K27ac	Intron (NM_015794/Fbxl17, intron 4 of 8)	Fbxl17	37365
chr17	63659051	63659401	351	chr17|63659050|63659401|ORR1E:ERVL-MaLR:LTR|+	LTR	ERVL-MaLR	0	1	0	H3K27ac	Distal Intergenic	Fbxl17	-158471
chr17	80148103	80148224	122	chr17|80148102|80148224|L1ME2:L1:LINE|+	LINE	L1	0	1	0	H3K27ac	Intron (NM_176963/Galm, intron 3 of 6)	Galm	20632
chr17	49292422	49292553	132	chr17|49292421|49292553|B3A:B2:SINE|-	SINE	B2	0	1	0	H3K27ac	Distal Intergenic	Gm17830	20407
chr17	49292605	49292742	138	chr17|49292604|49292742|Lx8:L1:LINE|+	LINE	L1	0	1	0	H3K27ac	Distal Intergenic	Gm17830	20218
chr17	75904863	75904961	99	chr17|75904862|75904961|PB1D11:Alu:SINE|+	SINE	Alu	0	1	0	H3K27ac	Distal Intergenic	Gm4710	43840
chr17	88214839	88214956	118	chr17|88214838|88214956|MIRb:MIR:SINE|-	SINE	MIR	0	1	0	H3K27ac	Distal Intergenic	Gm4832	89327
chr17	87221073	87221669	597	chr17|87221072|87221669|RMER15-int:ERVL:LTR|-	LTR	ERVL	0	1	0	H3K27ac	Promoter (<=1kb)	Gm51270	-860
chr17	16840038	16840490	453	chr17|16840037|16840490|L2c:L2:LINE|-	LINE	L2	0	1	0	H3K27ac	Distal Intergenic	Gm51425	-164626
chr17	37485358	37485675	318	chr17|37485357|37485675|L1M2:L1:LINE|+	LINE	L1	0	1	0	H3K27ac	Promoter (1-2kb)	H2-M2	-1804
chr17	83777181	83777325	145	chr17|83777180|83777325|B1_Mm:Alu:SINE|+	SINE	Alu	0	1	0	H3K27ac	Intron (NM_001171053/Mta3, intron 9 of 13)	Haao	69465
chr17	83777595	83777719	125	chr17|83777594|83777719|ID_B1:B4:SINE|+	SINE	B4	0	1	0	H3K27ac	Intron (NM_001171053/Mta3, intron 9 of 13)	Haao	69071
chr17	83777728	83778134	407	chr17|83777727|83778134|RLTR31C_MM:ERVK:LTR|-	LTR	ERVK	0	1	0	H3K27ac	Intron (NM_001171053/Mta3, intron 9 of 13)	Haao	68656
chr17	83807463	83807561	99	chr17|83807462|83807561|PB1D10:Alu:SINE|+	SINE	Alu	0	1	0	H3K27ac	Intron (NM_054082/Mta3, intron 16 of 16)	Haao	39229
chr17	83807568	83807740	173	chr17|83807567|83807740|B2_Mm1a:B2:SINE|+	SINE	B2	0	1	0	H3K27ac	Intron (NM_054082/Mta3, intron 16 of 16)	Haao	39050
chr17	12790120	12790311	192	chr17|12790119|12790311|B3:B2:SINE|-	SINE	B2	0	1	0	H3K27ac	Intron (NR_002853/Airn, intron 1 of 1)	Igf2r	-20414
chr17	53596909	53596986	78	chr17|53596908|53596986|ID4_:ID:SINE|-	SINE	ID	0	1	0	H3K27ac	Intron (NM_020005/Kat2b, intron 1 of 17)	Kat2b	12783
chr17	53026052	53027347	1296	chr17|53026051|53027347|RLTR19-int:ERVK:LTR|-	LTR	ERVK	0	1	0	H3K27ac	Distal Intergenic	Kcnh8	423343
chr17	52799542	52800072	531	chr17|52799541|52800072|RLTR28:ERVL:LTR|+	LTR	ERVL	0	1	0	H3K27ac	Intron (NM_001031811/Kcnh8, intron 4 of 15)	Kcnh8	196833
chr17	49860964	49861777	814	chr17|49860963|49861777|Lx7:L1:LINE|-	LINE	L1	0	1	0	H3K27ac	Intron (NM_177052/Kif6, intron 15 of 22)	Kif6	245792
chr17	67690527	67690579	53	chr17|67690526|67690579|B4A:B4:SINE|+	SINE	B4	0	1	0	H3K27ac	Distal Intergenic	Lama1	-6686
chr17	72947506	72947632	127	chr17|72947505|72947632|MER63B:hAT-Blackjack:DNA|-	DNA	hAT-Blackjack	0	1	0	H3K27ac	Distal Intergenic	Lbh	29201
chr17	88839594	88839730	137	chr17|88839593|88839730|B1_Mur2:Alu:SINE|-	SINE	Alu	0	1	0	H3K27ac	Distal Intergenic	Lhcgr	-47580
chr17	75071825	75072133	309	chr17|75071824|75072133|MLT1F1:ERVL-MaLR:LTR|-	LTR	ERVL-MaLR	0	1	0	H3K27ac	Intron (NM_019919/Ltbp1, intron 3 of 33)	Ltbp1	66296
chr17	64618158	64618277	120	chr17|64618157|64618277|B3A:B2:SINE|-	SINE	B2	0	1	0	H3K27ac	Intron (NM_008549/Man2a1, intron 1 of 21)	Man2a1	16509
chr17	12304725	12305187	463	chr17|12304724|12305187|MER92-int:ERV1:LTR|+	LTR	ERV1	0	1	0	H3K27ac	Intron (NM_011948/Map3k4, intron 1 of 26)	Map3k4	13473
chr17	74174195	74174375	181	chr17|74174194|74174375|B2_Mm2:B2:SINE|-	SINE	B2	0	1	0	H3K27ac	Distal Intergenic	Memo1	120488
chr17	70878274	70878515	242	chr17|70878273|70878515|MLT1J:ERVL-MaLR:LTR|-	LTR	ERVL-MaLR	0	1	0	H3K27ac	Distal Intergenic	Mir1195	-17674
chr17	64426321	64426465	145	chr17|64426320|64426465|B1_Mur4:Alu:SINE|-	SINE	Alu	0	1	0	H3K27ac	Distal Intergenic	Mir6420	-14341
chr17	64480580	64480862	283	chr17|64480579|64480862|MTD:ERVL-MaLR:LTR|-	LTR	ERVL-MaLR	0	1	0	H3K27ac	Distal Intergenic	Mir6420	39774
chr17	41167388	41167889	502	chr17|41167387|41167889|RLTR11A2:ERVK:LTR|+	LTR	ERVK	0	1	0	H3K27ac	Distal Intergenic	Mmut	232703
chr17	87689293	87689422	130	chr17|87689292|87689422|RLTR35B_MM:ERVL:LTR|-	LTR	ERVL	0	1	0	H3K27ac	Intron (NM_008628/Msh2, intron 7 of 15)	Msh2	16761
chr17	25756412	25756926	515	chr17|25756411|25756926|MER54B:ERVL:LTR|-	LTR	ERVL	0	1	0	H3K27ac	Promoter (2-3kb)	Msln	-2034
chr17	83694409	83694452	44	chr17|83694408|83694452|B1_Mur4:Alu:SINE|+	SINE	Alu	0	1	0	H3K27ac	Distal Intergenic	Mta3	-11711
chr17	83695197	83695207	11	chr17|83695196|83695207|B1_Mur4:Alu:SINE|-	SINE	Alu	0	1	0	H3K27ac	Distal Intergenic	Mta3	-10956
chr17	83767121	83767275	155	chr17|83767120|83767275|ID_B1:B4:SINE|-	SINE	B4	0	1	0	H3K27ac	Intron (NM_001171053/Mta3, intron 8 of 13)	Mta3	60958
chr17	83767284	83767425	142	chr17|83767283|83767425|RSINE1:B4:SINE|-	SINE	B4	0	1	0	H3K27ac	Intron (NM_001171053/Mta3, intron 8 of 13)	Mta3	61121
chr17	71516895	71517022	128	chr17|71516894|71517022|B1_Mur2:Alu:SINE|+	SINE	Alu	0	1	0	H3K27ac	Intron (NM_023294/Ndc80, intron 7 of 16)	Ndc80	9835
chr17	71517261	71517394	134	chr17|71517260|71517394|B1_Mus2:Alu:SINE|+	SINE	Alu	0	1	0	H3K27ac	Intron (NM_023294/Ndc80, intron 7 of 16)	Ndc80	9463
chr17	91862041	91862467	427	chr17|91862040|91862467|RMER16B2:ERVK:LTR|-	LTR	ERVK	0	1	0	H3K27ac	Distal Intergenic	Nrxn1	-769239
chr17	91862468	91862656	189	chr17|91862467|91862656|ORR1C2:ERVL-MaLR:LTR|+	LTR	ERVL-MaLR	0	1	0	H3K27ac	Distal Intergenic	Nrxn1	-769666
chr17	91862745	91862881	137	chr17|91862744|91862881|ORR1C2:ERVL-MaLR:LTR|+	LTR	ERVL-MaLR	0	1	0	H3K27ac	Distal Intergenic	Nrxn1	-769943
chr17	59141681	59141811	131	chr17|59141680|59141811|RSINE1:B4:SINE|+	SINE	B4	0	1	0	H3K27ac	Distal Intergenic	Nudt12	-128359
chr17	59288379	59288755	377	chr17|59288378|59288755|L2b:L2:LINE|+	LINE	L2	0	1	0	H3K27ac	Distal Intergenic	Nudt12	-275057
chr17	37334377	37334548	172	chr17|37334376|37334548|B3:B2:SINE|-	SINE	B2	0	1	0	H3K27ac	Promoter (2-3kb)	Olfr103	2682
chr17	37505041	37505163	123	chr17|37505040|37505163|RMER16-int:ERVK:LTR|+	LTR	ERVK	0	1	0	H3K27ac	Distal Intergenic	Olfr110	12573
chr17	37505141	37505330	190	chr17|37505140|37505330|RMER16-int:ERVK:LTR|+	LTR	ERVK	0	1	0	H3K27ac	Distal Intergenic	Olfr110	12673
chr17	37505374	37505710	337	chr17|37505373|37505710|RLTR9A3B:ERVK:LTR|+	LTR	ERVK	0	1	0	H3K27ac	Distal Intergenic	Olfr110	12906
chr17	37851746	37851893	148	chr17|37851745|37851893|B1_Mus1:Alu:SINE|-	SINE	Alu	0	1	0	H3K27ac	Promoter (1-2kb)	Olfr126	1152
chr17	8908828	8909063	236	chr17|8908827|8909063|ORR1C2:ERVL-MaLR:LTR|+	LTR	ERVL-MaLR	0	1	0	H3K27ac	Intron (NM_001290707/Pde10a, intron 3 of 22)	Pde10a	58843
chr17	8905123	8905511	389	chr17|8905122|8905511|L1Md_T:L1:LINE|+	LINE	L1	0	1	0	H3K27ac	Intron (NM_001290707/Pde10a, intron 3 of 22)	Pde10a	55138
chr17	58619604	58620078	475	chr17|58619603|58620078|MLTR14:ERV1:LTR|+	LTR	ERV1	0	1	0	H3K27ac	Distal Intergenic	Pdzph1	371297
chr17	58620545	58620842	298	chr17|58620544|58620842|B4:B4:SINE|-	SINE	B4	0	1	0	H3K27ac	Distal Intergenic	Pdzph1	370533
chr17	58537007	58537776	770	chr17|58537006|58537776|L1_Mus4:L1:LINE|+	LINE	L1	0	1	0	H3K27ac	Distal Intergenic	Pdzph1	453599
chr17	58643485	58643613	129	chr17|58643484|58643613|MTD:ERVL-MaLR:LTR|-	LTR	ERVL-MaLR	0	1	0	H3K27ac	Distal Intergenic	Pdzph1	347762
chr17	31574703	31574802	100	chr17|31574702|31574802|L2a:L2:LINE|-	LINE	L2	0	1	0	H3K27ac	Intron (NM_016670/Pknox1, intron 1 of 10)	Pknox1	9930
chr17	50573890	50574752	863	chr17|50573889|50574752|Lx7:L1:LINE|+	LINE	L1	0	1	0	H3K27ac	Intron (NM_013880/Plcl2, intron 1 of 5)	Plcl2	64343
chr17	50424342	50425018	677	chr17|50424341|50425018|RLTR19-int:ERVK:LTR|-	LTR	ERVK	0	1	0	H3K27ac	Distal Intergenic	Plcl2	-84529
chr17	50443490	50443633	144	chr17|50443489|50443633|MIR3:MIR:SINE|+	SINE	MIR	0	1	0	H3K27ac	Distal Intergenic	Plcl2	-65914
chr17	50443653	50443925	273	chr17|50443652|50443925|MER102b:hAT-Charlie:DNA|+	DNA	hAT-Charlie	0	1	0	H3K27ac	Distal Intergenic	Plcl2	-65622
chr17	50554900	50554922	23	chr17|50554899|50554922|B1F:Alu:SINE|-	SINE	Alu	0	1	0	H3K27ac	Intron (NM_013880/Plcl2, intron 1 of 5)	Plcl2	45353
chr17	50554926	50555026	101	chr17|50554925|50555026|L1M4:L1:LINE|-	LINE	L1	0	1	0	H3K27ac	Intron (NM_013880/Plcl2, intron 1 of 5)	Plcl2	45379
chr17	28874672	28874815	144	chr17|28874671|28874815|B1_Mm:Alu:SINE|-	SINE	Alu	0	1	0	H3K27ac	Intron (NM_001034885/Pnpla1, intron 1 of 9)	Pnpla1	16261
chr17	41960968	41961424	457	chr17|41960967|41961424|BLACKJACK:hAT-Blackjack:DNA|-	DNA	hAT-Blackjack	0	1	0	H3K27ac	Distal Intergenic	Ptchd4	-354523
chr17	42369882	42370265	384	chr17|42369881|42370265|MTD:ERVL-MaLR:LTR|-	LTR	ERVL-MaLR	0	1	0	H3K27ac	Intron (NM_028474/Ptchd4, intron 2 of 3)	Ptchd4	53282
chr17	41889233	41889280	48	chr17|41889232|41889280|L2a:L2:LINE|-	LINE	L2	0	1	0	H3K27ac	Distal Intergenic	Ptchd4	-426667
chr17	41889356	41889446	91	chr17|41889355|41889446|MIRc:MIR:SINE|-	SINE	MIR	0	1	0	H3K27ac	Distal Intergenic	Ptchd4	-426501
chr17	41891504	41897675	6172	chr17|41891503|41897675|L1_Mus3:L1:LINE|+	LINE	L1	0	1	0	H3K27ac	Distal Intergenic	Ptchd4	-418272
chr17	10086561	10086641	81	chr17|10086560|10086641|MER104:TcMar-Tc2:DNA|+	DNA	TcMar-Tc2	0	1	0	H3K27ac	Distal Intergenic	Qk	232720
chr17	26007590	26007818	229	chr17|26007589|26007818|HAL1ME:L1:LINE|+	LINE	L1	0	1	0	H3K27ac	Intron (NM_153140/Rab11fip3, intron 4 of 11)	Rab11fip3	14042
chr17	26008022	26008248	227	chr17|26008021|26008248|MT2B:ERVL:LTR|+	LTR	ERVL	0	1	0	H3K27ac	Intron (NM_153140/Rab11fip3, intron 4 of 11)	Rab11fip3	13612
chr17	43846682	43846867	186	chr17|43846681|43846867|B3:B2:SINE|-	SINE	B2	0	1	0	H3K27ac	Intron (NM_001357742/Rcan2, intron 2 of 4)	Rcan2	42679
chr17	43846880	43847032	153	chr17|43846879|43847032|L4_B_Mam:RTE-X:LINE|+	LINE	RTE-X	0	1	0	H3K27ac	Intron (NM_001357742/Rcan2, intron 2 of 4)	Rcan2	42877
chr17	43848712	43849046	335	chr17|43848711|43849046|MTD:ERVL-MaLR:LTR|-	LTR	ERVL-MaLR	0	1	0	H3K27ac	Intron (NM_001357742/Rcan2, intron 2 of 4)	Rcan2	44709
chr17	49997080	49997205	126	chr17|49997079|49997205|ID_B1:B4:SINE|+	SINE	B4	0	1	0	H3K27ac	Intron (NM_181397/Rftn1, intron 9 of 9)	Rftn1	193292
chr17	50052945	50053019	75	chr17|50052944|50053019|MIR:MIR:SINE|+	SINE	MIR	0	1	0	H3K27ac	Intron (NM_181397/Rftn1, intron 5 of 9)	Rftn1	137478
chr17	50053143	50053226	84	chr17|50053142|50053226|RLTR51A_Mm:ERVK?:LTR|-	LTR	ERVK?	0	1	0	H3K27ac	Intron (NM_181397/Rftn1, intron 5 of 9)	Rftn1	137271
chr17	32053008	32053111	104	chr17|32053007|32053111|PB1D10:Alu:SINE|+	SINE	Alu	0	1	0	H3K27ac	Intron (NM_028244/Rrp1b, intron 9 of 15)	Rrp1b	4723
chr17	31270291	31271220	930	chr17|31270290|31271220|RMER17A2:ERVK:LTR|+	LTR	ERVK	0	1	0	H3K27ac	Intron (NM_001364916/Rsph1, intron 2 of 7)	Rsph1	6076
chr17	3151088	3151262	175	chr17|3151087|3151262|L1Md_F2:L1:LINE|-	LINE	L1	0	1	0	H3K27ac	Intron (NM_134123/Scaf8, intron 3 of 19)	Scaf8	36116
chr17	3151263	3151316	54	chr17|3151262|3151316|L1_Mm:L1:LINE|+	LINE	L1	0	1	0	H3K27ac	Intron (NM_134123/Scaf8, intron 3 of 19)	Scaf8	36291
chr17	33901063	33901236	174	chr17|33901062|33901236|ID_B1:B4:SINE|-	SINE	B4	0	1	0	H3K27ac	Promoter (1-2kb)	Smim40	-1854
chr17	14270725	14271220	496	chr17|14270724|14271220|RMER20A:ERVK:LTR|+	LTR	ERVK	0	1	0	H3K27ac	Distal Intergenic	Smoc2	-8286
chr17	80488813	80488903	91	chr17|80488812|80488903|PB1D11:Alu:SINE|-	SINE	Alu	0	1	0	H3K27ac	Distal Intergenic	Sos1	-8360
chr17	54944396	54944453	58	chr17|54944395|54944453|URR1B:hAT-Charlie:DNA|+	DNA	hAT-Charlie	0	1	0	H3K27ac	Distal Intergenic	St6gal2	-500929
chr17	54944448	54944524	77	chr17|54944447|54944524|URR1B:hAT-Charlie:DNA|+	DNA	hAT-Charlie	0	1	0	H3K27ac	Distal Intergenic	St6gal2	-500858
chr17	54944640	54944794	155	chr17|54944639|54944794|MIRb:MIR:SINE|-	SINE	MIR	0	1	0	H3K27ac	Distal Intergenic	St6gal2	-500588
chr17	78709562	78710657	1096	chr17|78709561|78710657|RMER3D-int:ERVK:LTR|+	LTR	ERVK	0	1	0	H3K27ac	Intron (NM_011500/Strn, intron 1 of 17)	Strn	25904
chr17	44789587	44789793	207	chr17|44789586|44789793|B3:B2:SINE|-	SINE	B2	0	1	0	H3K27ac	Intron (NM_178652/Supt3, intron 2 of 11)	Supt3	12421
chr17	13853795	13854317	523	chr17|13853794|13854317|MURVY-LTR:ERV1:LTR|+	LTR	ERV1	0	1	0	H3K27ac	Intron (NM_010806/Afdn, intron 19 of 32)	Tcte2	-92392
chr17	70806584	70806709	126	chr17|70806583|70806709|L2a:L2:LINE|+	LINE	L2	0	1	0	H3K27ac	Intron (NM_001347411/Dlgap1, intron 12 of 14)	Tgif1	40068
chr17	70807002	70807136	135	chr17|70807001|70807136|B1_Mus2:Alu:SINE|-	SINE	Alu	0	1	0	H3K27ac	Intron (NM_001347411/Dlgap1, intron 12 of 14)	Tgif1	39641
chr17	14726968	14727049	82	chr17|14726967|14727049|L1M2:L1:LINE|-	LINE	L1	0	1	0	H3K27ac	Distal Intergenic	Thbs2	-32706
chr17	14727064	14727327	264	chr17|14727063|14727327|L1M2:L1:LINE|-	LINE	L1	0	1	0	H3K27ac	Distal Intergenic	Thbs2	-32802
chr17	46272984	46273047	64	chr17|46272983|46273047|PB1D11:Alu:SINE|+	SINE	Alu	0	1	0	H3K27ac	Intron (NM_001252473/Tjap1, intron 2 of 9)	Tjap1	9979
chr17	46273048	46273133	86	chr17|46273047|46273133|ID_B1:B4:SINE|+	SINE	B4	0	1	0	H3K27ac	Intron (NM_001252473/Tjap1, intron 2 of 9)	Tjap1	9893
chr17	68734963	68735616	654	chr17|68734962|68735616|L1MB3:L1:LINE|-	LINE	L1	0	1	0	H3K27ac	Intron (NM_177278/L3mbtl4, intron 18 of 20)	Tmem200c	-101520
chr17	65570734	65571299	566	chr17|65570733|65571299|RMER1B:Other:Other|+	Other	Other	0	1	0	H3K27ac	Distal Intergenic	Tmem232	-29952
chr17	65571300	65571743	444	chr17|65571299|65571743|LTR10_RN:ERVK:LTR|-	LTR	ERVK	0	1	0	H3K27ac	Distal Intergenic	Tmem232	-30518
chr17	42981760	42982179	420	chr17|42981759|42982179|RLTR24B_MM:ERV1:LTR|-	LTR	ERV1	0	1	0	H3K27ac	Distal Intergenic	Tnfrsf21	-34376
chr17	42982180	42982589	410	chr17|42982179|42982589|Lx8:L1:LINE|-	LINE	L1	0	1	0	H3K27ac	Distal Intergenic	Tnfrsf21	-33966
chr17	42975167	42975454	288	chr17|42975166|42975454|B4A:B4:SINE|-	SINE	B4	0	1	0	H3K27ac	Distal Intergenic	Tnfrsf21	-41101
chr17	71674201	71674327	127	chr17|71674200|71674327|ID_B1:B4:SINE|-	SINE	B4	0	1	0	H3K27ac	Promoter (<=1kb)	Togaram2	940
chr17	74860620	74860810	191	chr17|74860619|74860810|B3:B2:SINE|-	SINE	B2	0	1	0	H3K27ac	Intron (NM_152817/Ttc27, intron 18 of 19)	Ttc27	142870
chr17	87286091	87286226	136	chr17|87286090|87286226|RSINE1:B4:SINE|-	SINE	B4	0	1	0	H3K27ac	Intron (NM_028639/Ttc7, intron 1 of 19)	Ttc7	3205
chr17	65677452	65677480	29	chr17|65677451|65677480|B3:B2:SINE|+	SINE	B2	0	1	0	H3K27ac	Intron (NM_133685/Rab31, intron 5 of 6)	Txndc2	-35248
chr17	65677749	65677894	146	chr17|65677748|65677894|L1MC4a:L1:LINE|+	LINE	L1	0	1	0	H3K27ac	Intron (NM_133685/Rab31, intron 5 of 6)	Txndc2	-35545
chr17	21727470	21727631	162	chr17|21727469|21727631|B3:B2:SINE|-	SINE	B2	0	1	0	H3K27ac	Downstream (1-2kb)	Zfp229	-6093
chr17	21727762	21727902	141	chr17|21727761|21727902|B1_Mur4:Alu:SINE|+	SINE	Alu	0	1	0	H3K27ac	Downstream (2-3kb)	Zfp229	-5822
chr17	84226628	84226740	113	chr17|84226627|84226740|PB1D10:Alu:SINE|-	SINE	Alu	0	1	0	H3K27ac	Intron (NM_183021/Thada, intron 34 of 37)	Zfp36l2	-38681
chr18	49158400	49158570	171	chr18|49158399|49158570|MLT1O:ERVL-MaLR:LTR|-	LTR	ERVL-MaLR	0	1	0	H3K27ac	Distal Intergenic	1700044K03Rik	-364719
chr18	83695076	83695548	473	chr18|83695075|83695548|RLTR28:ERVL:LTR|-	LTR	ERVL	0	1	0	H3K27ac	Distal Intergenic	4921531P14Rik	-369192
chr18	83695549	83695805	257	chr18|83695548|83695805|ORR1D2:ERVL-MaLR:LTR|+	LTR	ERVL-MaLR	0	1	0	H3K27ac	Distal Intergenic	4921531P14Rik	-369665
chr18	17399778	17400003	226	chr18|17399777|17400003|MIR:MIR:SINE|-	SINE	MIR	0	1	0	H3K27ac	Distal Intergenic	4921533I20Rik	-164296
chr18	21480295	21480476	182	chr18|21480294|21480476|RLTR34C_MM:ERVK:LTR|+	LTR	ERVK	0	1	0	H3K27ac	Distal Intergenic	4930426D05Rik	-171089
chr18	27421792	27422134	343	chr18|27421791|27422134|RLTR9A:ERVK:LTR|+	LTR	ERVK	0	1	0	H3K27ac	Distal Intergenic	4930474G06Rik	-1138030
chr18	28637391	28637537	147	chr18|28637390|28637537|MIR3:MIR:SINE|-	SINE	MIR	0	1	0	H3K27ac	Intron (NR_045398/4930474G06Rik, intron 1 of 4)	4930474G06Rik	77227
chr18	27914456	27914543	88	chr18|27914455|27914543|Lx8b:L1:LINE|-	LINE	L1	0	1	0	H3K27ac	Distal Intergenic	4930474G06Rik	-645621
chr18	27914560	27914863	304	chr18|27914559|27914863|MTEb:ERVL-MaLR:LTR|-	LTR	ERVL-MaLR	0	1	0	H3K27ac	Distal Intergenic	4930474G06Rik	-645301
chr18	17752338	17752846	509	chr18|17752337|17752846|Lx5c:L1:LINE|-	LINE	L1	0	1	0	H3K27ac	Distal Intergenic	4930545E07Rik	-171348
chr18	47417115	47417662	548	chr18|47417114|47417662|MLT1E1A:ERVL-MaLR:LTR|+	LTR	ERVL-MaLR	0	1	0	H3K27ac	Distal Intergenic	9130209A04Rik	-35006
chr18	31714019	31714120	102	chr18|31714018|31714120|PB1D10:Alu:SINE|-	SINE	Alu	0	1	0	H3K27ac	Intron (NM_001357554/Sap130, intron 18 of 20)	Ammecr1l	-45704
chr18	31714139	31714236	98	chr18|31714138|31714236|B1F:Alu:SINE|+	SINE	Alu	0	1	0	H3K27ac	Intron (NM_001357554/Sap130, intron 18 of 20)	Ammecr1l	-45588
chr18	31714237	31714423	187	chr18|31714236|31714423|ID_B1:B4:SINE|+	SINE	B4	0	1	0	H3K27ac	Intron (NM_001357554/Sap130, intron 18 of 20)	Ammecr1l	-45401
chr18	34113966	34114322	357	chr18|34113965|34114322|MTD:ERVL-MaLR:LTR|+	LTR	ERVL-MaLR	0	1	0	H3K27ac	Distal Intergenic	Apc	-106662
chr18	34286263	34287112	850	chr18|34286262|34287112|MTEa-int:ERVL-MaLR:LTR|-	LTR	ERVL-MaLR	0	1	0	H3K27ac	Intron (NM_007462/Apc, intron 7 of 15)	Apc	38569
chr18	6145524	6145709	186	chr18|6145523|6145709|B1F:Alu:SINE|-	SINE	Alu	0	1	0	H3K27ac	Distal Intergenic	Arhgap12	-9426
chr18	39180927	39181036	110	chr18|39180926|39181036|PB1D10:Alu:SINE|-	SINE	Alu	0	1	0	H3K27ac	Intron (NM_001361073/Arhgap26, intron 11 of 21)	Arhgap26	187774
chr18	39101173	39101265	93	chr18|39101172|39101265|MIR3:MIR:SINE|-	SINE	MIR	0	1	0	H3K27ac	Intron (NM_001361073/Arhgap26, intron 3 of 21)	Arhgap26	108020
chr18	39101388	39101616	229	chr18|39101387|39101616|L2c:L2:LINE|-	LINE	L2	0	1	0	H3K27ac	Intron (NM_001361073/Arhgap26, intron 3 of 21)	Arhgap26	108235
chr18	60888445	60888580	136	chr18|60888444|60888580|MLT1I:ERVL-MaLR:LTR|-	LTR	ERVL-MaLR	0	1	0	H3K27ac	Distal Intergenic	Arsi	-23411
chr18	66299389	66299501	113	chr18|66299388|66299501|B1F:Alu:SINE|+	SINE	Alu	0	1	0	H3K27ac	Distal Intergenic	Ccbe1	-7551
chr18	89238720	89239181	462	chr18|89238719|89239181|Lx6:L1:LINE|-	LINE	L1	0	1	0	H3K27ac	Intron (NM_001039149/Cd226, intron 2 of 5)	Cd226	41293
chr18	9577008	9577544	537	chr18|9577007|9577544|RMER1C:Other:Other|+	Other	Other	0	1	0	H3K27ac	Distal Intergenic	Cetn1	41925
chr18	15828305	15828745	441	chr18|15828304|15828745|RLTR12D:ERVK:LTR|-	LTR	ERVK	0	1	0	H3K27ac	Distal Intergenic	Chst9	-68148
chr18	15828851	15829015	165	chr18|15828850|15829015|Lx6:L1:LINE|+	LINE	L1	0	1	0	H3K27ac	Distal Intergenic	Chst9	-68694
chr18	16234170	16234309	140	chr18|16234169|16234309|RSINE1:B4:SINE|+	SINE	B4	0	1	0	H3K27ac	Distal Intergenic	Chst9	-474013
chr18	9743054	9743222	169	chr18|9743053|9743222|B3A:B2:SINE|-	SINE	B2	0	1	0	H3K27ac	Intron (NM_130449/Colec12, intron 2 of 9)	Colec12	35406
chr18	61092332	61092589	258	chr18|61092331|61092589|RLTR11A2:ERVK:LTR|-	LTR	ERVK	0	1	0	H3K27ac	Distal Intergenic	Csf1r	-12983
chr18	53900346	53900518	173	chr18|53900345|53900518|MLT1J:ERVL-MaLR:LTR|-	LTR	ERVL-MaLR	0	1	0	H3K27ac	Intron (NM_152809/Csnk1g3, intron 2 of 12)	Csnk1g3	38233
chr18	35134343	35134571	229	chr18|35134342|35134571|L2a:L2:LINE|-	LINE	L2	0	1	0	H3K27ac	Intron (NM_009818/Ctnna1, intron 1 of 17)	Ctnna1	15431
chr18	35134669	35134685	17	chr18|35134668|35134685|ID_B1:B4:SINE|-	SINE	B4	0	1	0	H3K27ac	Intron (NM_009818/Ctnna1, intron 1 of 17)	Ctnna1	15757
chr18	35134686	35134747	62	chr18|35134685|35134747|ID4:ID:SINE|-	SINE	ID	0	1	0	H3K27ac	Intron (NM_009818/Ctnna1, intron 1 of 17)	Ctnna1	15774
chr18	60519560	60519974	415	chr18|60519559|60519974|RLTR28:ERVL:LTR|+	LTR	ERVL	0	1	0	H3K27ac	Distal Intergenic	Dctn4	-6180
chr18	43421392	43421476	85	chr18|43421391|43421476|MIRb:MIR:SINE|+	SINE	MIR	0	1	0	H3K27ac	Intron (NM_001291455/Dpysl3, intron 1 of 13)	Dpysl3	16810
chr18	43421867	43421922	56	chr18|43421866|43421922|MER126:DNA:DNA|+	DNA	DNA	0	1	0	H3K27ac	Intron (NM_001291455/Dpysl3, intron 1 of 13)	Dpysl3	16364
chr18	20072317	20072463	147	chr18|20072316|20072463|B1_Mus1:Alu:SINE|-	SINE	Alu	0	1	0	H3K27ac	Distal Intergenic	Dsc2	-12763
chr18	23471359	23471450	92	chr18|23471358|23471450|B4A:B4:SINE|+	SINE	B4	0	1	0	H3K27ac	Intron (NM_001285813/Dtna, intron 1 of 21)	Dtna	-26032
chr18	34067204	34067591	388	chr18|34067203|34067591|RMER12C:ERVK:LTR|+	LTR	ERVK	0	1	0	H3K27ac	Distal Intergenic	Epb41l4a	-59998
chr18	34067594	34067899	306	chr18|34067593|34067899|RMER12C:ERVK:LTR|+	LTR	ERVK	0	1	0	H3K27ac	Distal Intergenic	Epb41l4a	-60388
chr18	34070383	34070469	87	chr18|34070382|34070469|MIR:MIR:SINE|+	SINE	MIR	0	1	0	H3K27ac	Distal Intergenic	Epb41l4a	-63177
chr18	34113244	34113840	597	chr18|34113243|34113840|MLTR18D_MM:ERVK:LTR|-	LTR	ERVK	0	1	0	H3K27ac	Distal Intergenic	Epb41l4a	-106038
chr18	33742000	33742158	159	chr18|33741999|33742158|Charlie1a:hAT-Charlie:DNA|-	DNA	hAT-Charlie	0	1	0	H3K27ac	Distal Intergenic	Epb41l4aos	-52734
chr18	33742179	33742659	481	chr18|33742178|33742659|Charlie1a:hAT-Charlie:DNA|-	DNA	hAT-Charlie	0	1	0	H3K27ac	Distal Intergenic	Epb41l4aos	-52233
chr18	85507306	85509588	2283	chr18|85507305|85509588|L1M2:L1:LINE|-	LINE	L1	0	1	0	H3K27ac	Distal Intergenic	Fbxo15	555190
chr18	85560941	85561035	95	chr18|85560940|85561035|MLT1A1:ERVL-MaLR:LTR|+	LTR	ERVL-MaLR	0	1	0	H3K27ac	Distal Intergenic	Fbxo15	608825
chr18	85561029	85561175	147	chr18|85561028|85561175|LTR33:ERVL:LTR|+	LTR	ERVL	0	1	0	H3K27ac	Distal Intergenic	Fbxo15	608913
chr18	8566031	8566227	197	chr18|8566030|8566227|ID_B1:B4:SINE|-	SINE	B4	0	1	0	H3K27ac	Distal Intergenic	Fzd8	-646629
chr18	8585573	8585671	99	chr18|8585572|8585671|PB1D10:Alu:SINE|-	SINE	Alu	0	1	0	H3K27ac	Distal Intergenic	Fzd8	-627185
chr18	11116347	11116429	83	chr18|11116346|11116429|B1F:Alu:SINE|-	SINE	Alu	0	1	0	H3K27ac	Distal Intergenic	Gata6os	-63780
chr18	53629708	53629760	53	chr18|53629707|53629760|MER5A:hAT-Charlie:DNA|+	DNA	hAT-Charlie	0	1	0	H3K27ac	Distal Intergenic	Gm19466	-18391
chr18	79634022	79634119	98	chr18|79634021|79634119|RLTR28:ERVL:LTR|+	LTR	ERVL	0	1	0	H3K27ac	Distal Intergenic	Gm36718	-385175
chr18	79634158	79634443	286	chr18|79634157|79634443|RLTR28:ERVL:LTR|+	LTR	ERVL	0	1	0	H3K27ac	Distal Intergenic	Gm36718	-384851
chr18	79634444	79634828	385	chr18|79634443|79634828|MTB:ERVL-MaLR:LTR|+	LTR	ERVL-MaLR	0	1	0	H3K27ac	Distal Intergenic	Gm36718	-384466
chr18	62192937	62193026	90	chr18|62192936|62193026|MLT1C:ERVL-MaLR:LTR|+	LTR	ERVL-MaLR	0	1	0	H3K27ac	Distal Intergenic	Gm9949	12837
chr18	56408459	56409035	577	chr18|56408458|56409035|Arthur1:hAT-Tip100:DNA|+	DNA	hAT-Tip100	0	1	0	H3K27ac	Intron (NM_001360917/Gramd3, intron 1 of 13)	Gramd3	8119
chr18	10459193	10459335	143	chr18|10459192|10459335|B1_Mur1:Alu:SINE|-	SINE	Alu	0	1	0	H3K27ac	Intron (NM_001083628/Greb1l, intron 4 of 32)	Greb1l	134014
chr18	10308446	10308592	147	chr18|10308445|10308592|B1_Mm:Alu:SINE|+	SINE	Alu	0	1	0	H3K27ac	Distal Intergenic	Greb1l	-16587
chr18	61173667	61173841	175	chr18|61173666|61173841|MER3:hAT-Charlie:DNA|+	DNA	hAT-Charlie	0	1	0	H3K27ac	Intron (NM_178277/Hmgxb3, intron 1 of 19)	Hmgxb3	3208
chr18	45579563	45579623	61	chr18|45579562|45579623|MIRc:MIR:SINE|-	SINE	MIR	0	1	0	H3K27ac	Intron (NM_001312905/Kcnn2, intron 5 of 10)	Kcnn2	19409
chr18	45737898	45738378	481	chr18|45737897|45738378|L1MC1:L1:LINE|-	LINE	L1	0	1	0	H3K27ac	Intron (NR_040342/A330093E20Rik, intron 3 of 3)	Kcnn2	177744
chr18	45738381	45738588	208	chr18|45738380|45738588|L1M4:L1:LINE|+	LINE	L1	0	1	0	H3K27ac	Intron (NR_040342/A330093E20Rik, intron 3 of 3)	Kcnn2	178227
chr18	45277779	45277878	100	chr18|45277778|45277878|MER81:hAT-Blackjack:DNA|+	DNA	hAT-Blackjack	0	1	0	H3K27ac	Intron (NM_001312905/Kcnn2, intron 1 of 10)	Kcnn2	8920
chr18	21713063	21713157	95	chr18|21713062|21713157|Tigger7:TcMar-Tigger:DNA|+	DNA	TcMar-Tigger	0	1	0	H3K27ac	Distal Intergenic	Klhl14	-58050
chr18	68139517	68139602	86	chr18|68139516|68139602|MER5A:hAT-Charlie:DNA|-	DNA	hAT-Charlie	0	1	0	H3K27ac	Intron (NM_172631/Ldlrad4, intron 3 of 5)	Ldlrad4	-88344
chr18	68132200	68133081	882	chr18|68132199|68133081|RCHARR1:hAT-Charlie:DNA|-	DNA	hAT-Charlie	0	1	0	H3K27ac	Intron (NM_172631/Ldlrad4, intron 3 of 5)	Ldlrad4	-94865
chr18	73504447	73504908	462	chr18|73504446|73504908|MLT1G1:ERVL-MaLR:LTR|+	LTR	ERVL-MaLR	0	1	0	H3K27ac	Distal Intergenic	Mex3c	-67797
chr18	65302735	65302909	175	chr18|65302734|65302909|RMER15:ERVL:LTR|+	LTR	ERVL	0	1	0	H3K27ac	Intron (NR_105742/Mir466p, intron 3 of 6)	Mir122b	-53814
chr18	69049081	69049212	132	chr18|69049080|69049212|Lx7:L1:LINE|+	LINE	L1	0	1	0	H3K27ac	Distal Intergenic	Mir145b	-26808
chr18	69049628	69049711	84	chr18|69049627|69049711|BC1_Mm:scRNA:scRNA|-	scRNA	scRNA	0	1	0	H3K27ac	Distal Intergenic	Mir145b	-27355
chr18	69049735	69049840	106	chr18|69049734|69049840|PB1D11:Alu:SINE|-	SINE	Alu	0	1	0	H3K27ac	Distal Intergenic	Mir145b	-27462
chr18	82112929	82113294	366	chr18|82112928|82113294|ORR1D2:ERVL-MaLR:LTR|+	LTR	ERVL-MaLR	0	1	0	H3K27ac	Distal Intergenic	Mir5127	-120849
chr18	59450198	59450340	143	chr18|59450197|59450340|B1F:Alu:SINE|+	SINE	Alu	0	1	0	H3K27ac	Distal Intergenic	Mir6355	-129290
chr18	59450495	59450638	144	chr18|59450494|59450638|L2a:L2:LINE|-	LINE	L2	0	1	0	H3K27ac	Distal Intergenic	Mir6355	-128992
chr18	66226052	66226156	105	chr18|66226051|66226156|L1MC1:L1:LINE|+	LINE	L1	0	1	0	H3K27ac	Intron (NM_178793/Ccbe1, intron 2 of 10)	Mir694	-6719
chr18	73840159	73840855	697	chr18|73840158|73840855|L1_Mur3:L1:LINE|+	LINE	L1	0	1	0	H3K27ac	Distal Intergenic	Mro	-18530
chr18	73842159	73842310	152	chr18|73842158|73842310|MIRb:MIR:SINE|-	SINE	MIR	0	1	0	H3K27ac	Distal Intergenic	Mro	-17075
chr18	63179343	63179553	211	chr18|63179342|63179553|MER58A:hAT-Charlie:DNA|+	DNA	hAT-Charlie	0	1	0	H3K27ac	Intron (NM_001039485/Piezo2, intron 4 of 53)	Napg	201427
chr18	63003968	63004242	275	chr18|63003967|63004242|ORR1B2:ERVL-MaLR:LTR|-	LTR	ERVL-MaLR	0	1	0	H3K27ac	Distal Intergenic	Napg	26052
chr18	39250621	39250757	137	chr18|39250620|39250757|MLT1L:ERVL-MaLR:LTR|-	LTR	ERVL-MaLR	0	1	0	H3K27ac	Intron (NM_001361073/Arhgap26, intron 17 of 21)	Nr3c1	238522
chr18	80091552	80091647	96	chr18|80091551|80091647|L1MB3:L1:LINE|-	LINE	L1	0	1	0	H3K27ac	Intron (NM_053117/Pard6g, intron 2 of 2)	Pard6g	44657
chr18	41895643	41895741	99	chr18|41895642|41895741|MIRb:MIR:SINE|-	SINE	MIR	0	1	0	H3K27ac	Intron (NM_029942/Prelid2, intron 5 of 6)	Prelid2	55453
chr18	41895835	41895991	157	chr18|41895834|41895991|MIR:MIR:SINE|-	SINE	MIR	0	1	0	H3K27ac	Intron (NM_029942/Prelid2, intron 5 of 6)	Prelid2	55203
chr18	51301444	51301569	126	chr18|51301443|51301569|RMER30:hAT-Charlie:DNA|+	DNA	hAT-Charlie	0	1	0	H3K27ac	Intron (NM_001081224/Prr16, intron 1 of 1)	Prr16	183546
chr18	51301577	51301943	367	chr18|51301576|51301943|ORR1B2:ERVL-MaLR:LTR|-	LTR	ERVL-MaLR	0	1	0	H3K27ac	Intron (NM_001081224/Prr16, intron 1 of 1)	Prr16	183679
chr18	11455012	11456528	1517	chr18|11455011|11456528|Lx2:L1:LINE|+	LINE	L1	0	1	0	H3K27ac	Distal Intergenic	Rbbp8	-176748
chr18	11598411	11598500	90	chr18|11598410|11598500|L2a:L2:LINE|+	LINE	L2	0	1	0	H3K27ac	Distal Intergenic	Rbbp8	-34776
chr18	11598729	11598856	128	chr18|11598728|11598856|AmnSINE1:Deu:SINE|-	SINE	Deu	0	1	0	H3K27ac	Distal Intergenic	Rbbp8	-34420
chr18	54269982	54270112	131	chr18|54269981|54270112|L2:L2:LINE|-	LINE	L2	0	1	0	H3K27ac	Distal Intergenic	Redrum	-152183
chr18	54270222	54270643	422	chr18|54270221|54270643|MLT1D:ERVL-MaLR:LTR|+	LTR	ERVL-MaLR	0	1	0	H3K27ac	Distal Intergenic	Redrum	-151652
chr18	81061043	81063427	2385	chr18|81061042|81063427|L1_Mur3:L1:LINE|-	LINE	L1	0	1	0	H3K27ac	Distal Intergenic	Sall3	-74022
chr18	74696403	74696477	75	chr18|74696402|74696477|MIR:MIR:SINE|-	SINE	MIR	0	1	0	H3K27ac	Intron (NM_201600/Myo5b, intron 18 of 38)	Scarna17	81978
chr18	42101071	42101403	333	chr18|42101070|42101403|Lx9:L1:LINE|+	LINE	L1	0	1	0	H3K27ac	Intron (NM_001146299/Sh3rf2, intron 1 of 8)	Sh3rf2	47361
chr18	42101989	42102090	102	chr18|42101988|42102090|ORR1C1:ERVL-MaLR:LTR|-	LTR	ERVL-MaLR	0	1	0	H3K27ac	Intron (NM_001146299/Sh3rf2, intron 2 of 8)	Sh3rf2	48279
chr18	61986742	61986874	133	chr18|61986741|61986874|B1F:Alu:SINE|-	SINE	Alu	0	1	0	H3K27ac	Intron (NM_172628/Sh3tc2, intron 8 of 16)	Sh3tc2	33667
chr18	75419786	75419919	134	chr18|75419785|75419919|RMER15:ERVL:LTR|+	LTR	ERVL	0	1	0	H3K27ac	Distal Intergenic	Smad7	52421
chr18	60513600	60513673	74	chr18|60513599|60513673|MIRb:MIR:SINE|+	SINE	MIR	0	1	0	H3K27ac	Distal Intergenic	Smim3	-11617
chr18	60458684	60458737	54	chr18|60458683|60458737|ORR1C1:ERVL-MaLR:LTR|+	LTR	ERVL-MaLR	0	1	0	H3K27ac	Distal Intergenic	Smim3	43246
chr18	60458738	60458845	108	chr18|60458737|60458845|RMER20B:ERVK:LTR|+	LTR	ERVK	0	1	0	H3K27ac	Distal Intergenic	Smim3	43138
chr18	88693264	88693366	103	chr18|88693263|88693366|RLTR17B_Mm:ERVK:LTR|+	LTR	ERVK	0	1	0	H3K27ac	Distal Intergenic	Socs6	200841
chr18	9931916	9932668	753	chr18|9931915|9932668|MYSERV6-int:ERVK:LTR|-	LTR	ERVK	0	1	0	H3K27ac	Distal Intergenic	Thoc1	-25512
chr18	9843324	9843468	145	chr18|9843323|9843468|MIRb:MIR:SINE|+	SINE	MIR	0	1	0	H3K27ac	Intron (NM_130449/Colec12, intron 3 of 9)	Thoc1	-114712
chr18	25108163	25108350	188	chr18|25108162|25108350|L1M5:L1:LINE|-	LINE	L1	0	1	0	H3K27ac	Intron (NM_001289654/Fhod3, intron 17 of 24)	Tpgs2	57615
chr18	25108456	25108721	266	chr18|25108455|25108721|L1MD:L1:LINE|-	LINE	L1	0	1	0	H3K27ac	Intron (NM_001289654/Fhod3, intron 17 of 24)	Tpgs2	57244
chr18	12599414	12599559	146	chr18|12599413|12599559|URR1B:hAT-Charlie:DNA|+	DNA	hAT-Charlie	0	1	0	H3K27ac	Distal Intergenic	Ttc39c	-43974
chr18	12611297	12611478	182	chr18|12611296|12611478|MLTR73:ERV1:LTR|-	LTR	ERV1	0	1	0	H3K27ac	Distal Intergenic	Ttc39c	-32055
chr18	40209581	40209725	145	chr18|40209580|40209725|B1_Mus1:Alu:SINE|+	SINE	Alu	0	1	0	H3K27ac	Intron (NM_023311/Yipf5, intron 4 of 5)	Yipf5	9674
chr18	76042292	76042390	99	chr18|76042291|76042390|ID_B1:B4:SINE|+	SINE	B4	0	1	0	H3K27ac	Intron (NM_145356/Zbtb7c, intron 3 of 4)	Zbtb7c	-16936
chr18	82644949	82645712	764	chr18|82644948|82645712|L1_Mus1:L1:LINE|+	LINE	L1	0	1	0	H3K27ac	Intron (NM_001374229/Zfp236, intron 10 of 30)	Zfp236	47203
chr18	52628639	52628920	282	chr18|52628638|52628920|MLT1D:ERVL-MaLR:LTR|-	LTR	ERVL-MaLR	0	1	0	H3K27ac	Intron (NM_001360984/Zfp474, intron 3 of 3)	Zfp474	12724
chr18	65570768	65570906	139	chr18|65570767|65570906|B3:B2:SINE|-	SINE	B2	0	1	0	H3K27ac	Intron (NR_105742/Mir466p, intron 1 of 6)	Zfp532	-9324
chr19	57015905	57015994	90	chr19|57015904|57015994|PB1D10:Alu:SINE|+	SINE	Alu	0	1	0	H3K27ac	Distal Intergenic	Afap1l2	-7330
chr19	57016017	57016150	134	chr19|57016016|57016150|MER106A:hAT-Charlie:DNA|+	DNA	hAT-Charlie	0	1	0	H3K27ac	Distal Intergenic	Afap1l2	-7442
chr19	57016154	57016343	190	chr19|57016153|57016343|MIRc:MIR:SINE|+	SINE	MIR	0	1	0	H3K27ac	Distal Intergenic	Afap1l2	-7579
chr19	20626298	20626483	186	chr19|20626297|20626483|MIRb:MIR:SINE|+	SINE	MIR	0	1	0	H3K27ac	Intron (NM_001361503/Aldh1a1, intron 11 of 16)	Aldh1a1	24330
chr19	20643768	20644036	269	chr19|20643767|20644036|RLTR34D_MM:ERVK:LTR|+	LTR	ERVK	0	1	0	H3K27ac	Downstream (<1kb)	Aldh1a1	41800
chr19	20644006	20644090	85	chr19|20644005|20644090|RLTR34C_MM:ERVK:LTR|-	LTR	ERVK	0	1	0	H3K27ac	Downstream (<1kb)	Aldh1a1	42038
chr19	20831008	20831312	305	chr19|20831007|20831312|ORR1A4:ERVL-MaLR:LTR|+	LTR	ERVL-MaLR	0	1	0	H3K27ac	Intron (NM_028953/Tmc1, intron 10 of 20)	Aldh1a7	-103452
chr19	21819504	21819619	116	chr19|21819503|21819619|PB1D9:Alu:SINE|-	SINE	Alu	0	1	0	H3K27ac	Intron (NM_001033759/Cemip2, intron 12 of 23)	Cemip2	41164
chr19	46804529	46804684	156	chr19|46804528|46804684|B1_Mur1:Alu:SINE|-	SINE	Alu	0	1	0	H3K27ac	Intron (NM_001102471/Cnnm2, intron 1 of 6)	Cnnm2	42920
chr19	46804689	46804860	172	chr19|46804688|46804860|B3A:B2:SINE|-	SINE	B2	0	1	0	H3K27ac	Intron (NM_001102471/Cnnm2, intron 1 of 6)	Cnnm2	43080
chr19	46804709	46804862	154	chr19|46804708|46804862|RSINE1:B4:SINE|-	SINE	B4	0	1	0	H3K27ac	Intron (NM_001102471/Cnnm2, intron 1 of 6)	Cnnm2	43100
chr19	46804944	46805104	161	chr19|46804943|46805104|B3:B2:SINE|+	SINE	B2	0	1	0	H3K27ac	Intron (NM_001102471/Cnnm2, intron 1 of 6)	Cnnm2	43335
chr19	25852010	25852100	91	chr19|25852009|25852100|MER81:hAT-Blackjack:DNA|-	DNA	hAT-Blackjack	0	1	0	H3K27ac	Distal Intergenic	Dmrt2	179599
chr19	29667064	29667228	165	chr19|29667063|29667228|MIR3:MIR:SINE|-	SINE	MIR	0	1	0	H3K27ac	Distal Intergenic	Ermp1	-18649
chr19	16857094	16857161	68	chr19|16857093|16857161|ID2:ID:SINE|+	SINE	ID	0	1	0	H3K27ac	Distal Intergenic	Foxb2	16669
chr19	24258269	24258471	203	chr19|24258268|24258471|ID_B1:B4:SINE|-	SINE	B4	0	1	0	H3K27ac	Distal Intergenic	Fxn	22119
chr19	3846306	3846336	31	chr19|3846305|3846336|B4A:B4:SINE|-	SINE	B4	0	1	0	H3K27ac	Distal Intergenic	Gm51271	4480
chr19	54695987	54696183	197	chr19|54695986|54696183|MIRc:MIR:SINE|+	SINE	MIR	0	1	0	H3K27ac	Distal Intergenic	Gpam	403294
chr19	36640979	36641072	94	chr19|36640978|36641072|ID_B1:B4:SINE|-	SINE	B4	0	1	0	H3K27ac	Intron (NR_033510/Hectd2os, intron 3 of 4)	Hectd2os	48407
chr19	43064233	43064511	279	chr19|43064232|43064511|MER57D:ERV1:LTR|+	LTR	ERV1	0	1	0	H3K27ac	Intron (NM_001081257/Hpse2, intron 3 of 11)	Hps1	-284255
chr19	34901202	34901393	192	chr19|34901201|34901393|ID_B1:B4:SINE|-	SINE	B4	0	1	0	H3K27ac	Distal Intergenic	Kif20b	-20965
chr19	8850196	8850267	72	chr19|8850195|8850267|B1F1:Alu:SINE|-	SINE	Alu	0	1	0	H3K27ac	Promoter (<=1kb)	Lrrn4cl	-501
chr19	34833003	34833491	489	chr19|34833002|34833491|RLTR28:ERVL:LTR|+	LTR	ERVL	0	1	0	H3K27ac	Intron (NM_023792/Pank1, intron 2 of 6)	Mir107	-12230
chr19	34845485	34845561	77	chr19|34845484|34845561|B1_Mur4:Alu:SINE|+	SINE	Alu	0	1	0	H3K27ac	Intron (NM_023792/Pank1, intron 1 of 6)	Mir107	-24712
chr19	35116113	35116287	175	chr19|35116112|35116287|BLACKJACK:hAT-Blackjack:DNA|-	DNA	hAT-Blackjack	0	1	0	H3K27ac	Distal Intergenic	Mir1950	150717
chr19	35116345	35116579	235	chr19|35116344|35116579|BLACKJACK:hAT-Blackjack:DNA|-	DNA	hAT-Blackjack	0	1	0	H3K27ac	Distal Intergenic	Mir1950	150949
chr19	53451286	53451478	193	chr19|53451285|53451478|MIRb:MIR:SINE|+	SINE	MIR	0	1	0	H3K27ac	Exon (NR_028427/Mirt1, exon 7 of 10)	Mirt1	13318
chr19	47216504	47216691	188	chr19|47216503|47216691|B2_Mm1a:B2:SINE|-	SINE	B2	0	1	0	H3K27ac	Intron (NM_021360/Neurl1a, intron 1 of 5)	Neurl1a	-12152
chr19	47216692	47216733	42	chr19|47216691|47216733|ID_B1:B4:SINE|-	SINE	B4	0	1	0	H3K27ac	Intron (NM_021360/Neurl1a, intron 1 of 5)	Neurl1a	-12110
chr19	47216876	47216959	84	chr19|47216875|47216959|ID_B1:B4:SINE|-	SINE	B4	0	1	0	H3K27ac	Intron (NM_021360/Neurl1a, intron 1 of 5)	Neurl1a	-11884
chr19	47217040	47217144	105	chr19|47217039|47217144|B3:B2:SINE|-	SINE	B2	0	1	0	H3K27ac	Intron (NM_021360/Neurl1a, intron 1 of 5)	Neurl1a	-11699
chr19	38778952	38779081	130	chr19|38778951|38779081|MIR:MIR:SINE|+	SINE	MIR	0	1	0	H3K27ac	Intron (NM_019588/Plce1, intron 29 of 31)	Noc3l	40156
chr19	11977287	11977410	124	chr19|11977286|11977410|L2c:L2:LINE|-	LINE	L2	0	1	0	H3K27ac	Intron (NM_001033174/Osbp, intron 3 of 13)	Osbp	11443
chr19	34897580	34897962	383	chr19|34897579|34897962|RMER1C:Other:Other|+	Other	Other	0	1	0	H3K27ac	Distal Intergenic	Pank1	-18125
chr19	17860678	17860786	109	chr19|17860677|17860786|L2a:L2:LINE|+	LINE	L2	0	1	0	H3K27ac	Distal Intergenic	Pcsk5	-23046
chr19	29411304	29412527	1224	chr19|29411303|29412527|L1Md_F2:L1:LINE|-	LINE	L1	0	1	0	H3K27ac	Promoter (<=1kb)	Pdcd1lg2	385
chr19	29412611	29412746	136	chr19|29412610|29412746|RSINE1:B4:SINE|-	SINE	B4	0	1	0	H3K27ac	Promoter (1-2kb)	Pdcd1lg2	1692
chr19	29413006	29413439	434	chr19|29413005|29413439|Lx9:L1:LINE|-	LINE	L1	0	1	0	H3K27ac	Promoter (2-3kb)	Pdcd1lg2	2087
chr19	7561406	7561514	109	chr19|7561405|7561514|PB1D10:Alu:SINE|+	SINE	Alu	0	1	0	H3K27ac	Intron (NM_139269/Plaat3, intron 2 of 4)	Plaat3	3921
chr19	7561794	7561927	134	chr19|7561793|7561927|B2_Mm2:B2:SINE|-	SINE	B2	0	1	0	H3K27ac	Intron (NM_139269/Plaat3, intron 2 of 4)	Plaat3	4309
chr19	38521792	38521845	54	chr19|38521791|38521845|MIR:MIR:SINE|+	SINE	MIR	0	1	0	H3K27ac	Promoter (2-3kb)	Plce1	-2352
chr19	38521922	38522039	118	chr19|38521921|38522039|MLT1F1:ERVL-MaLR:LTR|-	LTR	ERVL-MaLR	0	1	0	H3K27ac	Promoter (2-3kb)	Plce1	-2158
chr19	38591659	38591685	27	chr19|38591658|38591685|MIRc:MIR:SINE|-	SINE	MIR	0	1	0	H3K27ac	Intron (NM_019588/Plce1, intron 1 of 31)	Plce1	67462
chr19	38591686	38591763	78	chr19|38591685|38591763|LFSINE_Vert:tRNA:SINE|+	SINE	tRNA	0	1	0	H3K27ac	Intron (NM_019588/Plce1, intron 1 of 31)	Plce1	67489
chr19	38591764	38591780	17	chr19|38591763|38591780|MIRc:MIR:SINE|-	SINE	MIR	0	1	0	H3K27ac	Intron (NM_019588/Plce1, intron 1 of 31)	Plce1	67567
chr19	58674557	58674684	128	chr19|58674556|58674684|B4A:B4:SINE|-	SINE	B4	0	1	0	H3K27ac	Intron (NM_026925/Pnlip, intron 5 of 12)	Pnlip	4192
chr19	3610665	3610866	202	chr19|3610664|3610866|ID_B1:B4:SINE|-	SINE	B4	0	1	0	H3K27ac	Intron (NM_008513/Lrp5, intron 12 of 22)	Ppp6r3	-34916
chr19	15602987	15603244	258	chr19|15602986|15603244|MER2:TcMar-Tigger:DNA|+	DNA	TcMar-Tigger	0	1	0	H3K27ac	Distal Intergenic	Psat1	321378
chr19	4820962	4821145	184	chr19|4820961|4821145|B2_Mm1a:B2:SINE|+	SINE	B2	0	1	0	H3K27ac	Distal Intergenic	Rbm14	-9328
chr19	32316468	32316584	117	chr19|32316467|32316584|MTEa:ERVL-MaLR:LTR|-	LTR	ERVL-MaLR	0	1	0	H3K27ac	Intron (NM_001168525/Sgms1, intron 1 of 9)	Sgms1	32732
chr19	32316727	32316823	97	chr19|32316726|32316823|B1_Mus2:Alu:SINE|+	SINE	Alu	0	1	0	H3K27ac	Intron (NM_001168525/Sgms1, intron 1 of 9)	Sgms1	32493
chr19	32316844	32317023	180	chr19|32316843|32317023|L1MC3:L1:LINE|+	LINE	L1	0	1	0	H3K27ac	Intron (NM_001168525/Sgms1, intron 1 of 9)	Sgms1	32293
chr19	10847421	10847482	62	chr19|10847420|10847482|MER5A:hAT-Charlie:DNA|+	DNA	hAT-Charlie	0	1	0	H3K27ac	Intron (NM_023044/Slc15a3, intron 1 of 7)	Slc15a3	4877
chr19	59288366	59288508	143	chr19|59288365|59288508|B1F2:Alu:SINE|-	SINE	Alu	0	1	0	H3K27ac	Intron (NM_172523/Slc18a2, intron 15 of 15)	Slc18a2	27488
chr19	8572350	8572766	417	chr19|8572349|8572766|ORR1D1:ERVL-MaLR:LTR|+	LTR	ERVL-MaLR	0	1	0	H3K27ac	Distal Intergenic	Slc22a8	-18488
chr19	8572774	8572897	124	chr19|8572773|8572897|RSINE1:B4:SINE|+	SINE	B4	0	1	0	H3K27ac	Distal Intergenic	Slc22a8	-18357
chr19	8591369	8591446	78	chr19|8591368|8591446|Tigger14a:TcMar-Tigger:DNA|-	DNA	TcMar-Tigger	0	1	0	H3K27ac	Promoter (<=1kb)	Slc22a8	115
chr19	38423234	38423320	87	chr19|38423233|38423320|L1MC4:L1:LINE|-	LINE	L1	0	1	0	H3K27ac	Distal Intergenic	Slc35g1	27254
chr19	44897399	44897586	188	chr19|44897398|44897586|MIR3:MIR:SINE|-	SINE	MIR	0	1	0	H3K27ac	Distal Intergenic	Slf2	-33533
chr19	40437238	40437339	102	chr19|40437237|40437339|B1F:Alu:SINE|+	SINE	Alu	0	1	0	H3K27ac	Intron (NM_001034962/Sorbs1, intron 1 of 22)	Sorbs1	14059
chr19	50209170	50209613	444	chr19|50209169|50209613|RMER4B:ERVK:LTR|-	LTR	ERVK	0	1	0	H3K27ac	Intron (NM_001252501/Sorcs1, intron 18 of 25)	Sorcs1	469033
chr19	20878416	20878517	102	chr19|20878415|20878517|MER5B:hAT-Charlie:DNA|+	DNA	hAT-Charlie	0	1	0	H3K27ac	Intron (NM_028953/Tmc1, intron 5 of 20)	Tmc1	75685
chr19	18766283	18766624	342	chr19|18766282|18766624|ORR1E:ERVL-MaLR:LTR|+	LTR	ERVL-MaLR	0	1	0	H3K27ac	Intron (NM_153417/Trpm6, intron 1 of 38)	Trpm6	16553
chr19	10909562	10909705	144	chr19|10909561|10909705|RSINE1:B4:SINE|-	SINE	B4	0	1	0	H3K27ac	Downstream (<1kb)	Zp1	10896
chr2	91439410	91439521	112	chr2|91439409|91439521|LTR67B:ERVL:LTR|-	LTR	ERVL	0	1	0	H3K27ac	Intron (NM_001311144/1110051M20Rik, intron 1 of 8)	1110051M20Rik	5193
chr2	47095119	47095172	54	chr2|47095118|47095172|UCON7:DNA?:DNA?|-	DNA?	DNA?	0	1	0	H3K27ac	Distal Intergenic	1700019E08Rik	1398514
chr2	171969017	171969226	210	chr2|171969016|171969226|MER58B:hAT-Charlie:DNA|+	DNA	hAT-Charlie	0	1	0	H3K27ac	Distal Intergenic	1700028P15Rik	-6218
chr2	171970241	171970346	106	chr2|171970240|171970346|PB1D7:Alu:SINE|-	SINE	Alu	0	1	0	H3K27ac	Distal Intergenic	1700028P15Rik	-7442
chr2	8928798	8929138	341	chr2|8928797|8929138|L1MCa:L1:LINE|-	LINE	L1	0	1	0	H3K27ac	Distal Intergenic	1700061F12Rik	-260377
chr2	9468964	9469055	92	chr2|9468963|9469055|ORR1F:ERVL-MaLR:LTR|+	LTR	ERVL-MaLR	0	1	0	H3K27ac	Distal Intergenic	1700061F12Rik	279449
chr2	93024655	93024861	207	chr2|93024654|93024861|MER21C:ERVL:LTR|+	LTR	ERVL	0	1	0	H3K27ac	Intron (NM_001368848/Prdm11, intron 1 of 7)	4631405J19Rik	-4487
chr2	93024875	93024951	77	chr2|93024874|93024951|ID4_:ID:SINE|+	SINE	ID	0	1	0	H3K27ac	Intron (NM_001368848/Prdm11, intron 1 of 7)	4631405J19Rik	-4397
chr2	93024978	93025214	237	chr2|93024977|93025214|B4A:B4:SINE|+	SINE	B4	0	1	0	H3K27ac	Intron (NM_001368848/Prdm11, intron 1 of 7)	4631405J19Rik	-4134
chr2	179984619	179984828	210	chr2|179984618|179984828|L1MEf:L1:LINE|+	LINE	L1	0	1	0	H3K27ac	Distal Intergenic	4921531C22Rik	7766
chr2	17093817	17094220	404	chr2|17093816|17094220|ORR1C2:ERVL-MaLR:LTR|+	LTR	ERVL-MaLR	0	1	0	H3K27ac	Distal Intergenic	4930515L03Rik	-80091
chr2	16991662	16991903	242	chr2|16991661|16991903|RLTR31B2:ERVK:LTR|-	LTR	ERVK	0	1	0	H3K27ac	Intron (NR_040632/4930515L03Rik, intron 2 of 3)	4930515L03Rik	21823
chr2	124278931	124279146	216	chr2|124278930|124279146|LTR102_Mam:ERVL:LTR|-	LTR	ERVL	0	1	0	H3K27ac	Intron (NM_001290997/Sema6d, intron 2 of 20)	4930583P06Rik	-56573
chr2	124279326	124279861	536	chr2|124279325|124279861|MLTR18_MM:ERVK:LTR|-	LTR	ERVK	0	1	0	H3K27ac	Intron (NM_001290997/Sema6d, intron 2 of 20)	4930583P06Rik	-56968
chr2	179117915	179118133	219	chr2|179117914|179118133|L1MEi:L1:LINE|+	LINE	L1	0	1	0	H3K27ac	Distal Intergenic	4930591A17Rik	-296803
chr2	179118301	179118378	78	chr2|179118300|179118378|L1MC:L1:LINE|+	LINE	L1	0	1	0	H3K27ac	Distal Intergenic	4930591A17Rik	-296558
chr2	104048584	104048642	59	chr2|104048583|104048642|tRNA-Ala-GCY_:tRNA:tRNA|+	tRNA	tRNA	0	1	0	H3K27ac	Intron (NM_020593/Fbxo3, intron 6 of 9)	4931422A03Rik	-20223
chr2	104048643	104048654	12	chr2|104048642|104048654|ID4_:ID:SINE|+	SINE	ID	0	1	0	H3K27ac	Intron (NM_020593/Fbxo3, intron 6 of 9)	4931422A03Rik	-20282
chr2	167789073	167789464	392	chr2|167789072|167789464|L2b:L2:LINE|+	LINE	L2	0	1	0	H3K27ac	Distal Intergenic	A530013C23Rik	97896
chr2	155541172	155541287	116	chr2|155541171|155541287|MIRc:MIR:SINE|+	SINE	MIR	0	1	0	H3K27ac	Intron (NM_019811/Acss2, intron 2 of 17)	Acss2os	15643
chr2	48621095	48621239	145	chr2|48621094|48621239|MIRb:MIR:SINE|+	SINE	MIR	0	1	0	H3K27ac	Distal Intergenic	Acvr2a	-192870
chr2	158471745	158472345	601	chr2|158471744|158472345|L1MC2:L1:LINE|-	LINE	L1	0	1	0	H3K27ac	Intron (NM_001291137/Ralgapb, intron 23 of 30)	Adig	-30267
chr2	131694362	131694861	500	chr2|131694361|131694861|RMER20A:ERVK:LTR|+	LTR	ERVK	0	1	0	H3K27ac	Distal Intergenic	Adra1d	-131865
chr2	126977518	126977727	210	chr2|126977517|126977727|MIRb:MIR:SINE|-	SINE	MIR	0	1	0	H3K27ac	Distal Intergenic	Ap4e1	-30984
chr2	127037220	127037340	121	chr2|127037219|127037340|B1_Mus2:Alu:SINE|+	SINE	Alu	0	1	0	H3K27ac	Intron (NM_175550/Ap4e1, intron 7 of 20)	Ap4e1	28509
chr2	131216067	131216185	119	chr2|131216066|131216185|LTR84b:ERVL:LTR|+	LTR	ERVL	0	1	0	H3K27ac	Downstream (2-3kb)	Ap5s1	5707
chr2	103118641	103118715	75	chr2|103118640|103118715|MIR:MIR:SINE|+	SINE	MIR	0	1	0	H3K27ac	Distal Intergenic	Apip	44966
chr2	103118761	103119021	261	chr2|103118760|103119021|L2a:L2:LINE|-	LINE	L2	0	1	0	H3K27ac	Distal Intergenic	Apip	45086
chr2	166853118	166853193	76	chr2|166853117|166853193|ID_B1:B4:SINE|+	SINE	B4	0	1	0	H3K27ac	Intron (NM_001085495/Arfgef2, intron 11 of 38)	Arfgef2	47537
chr2	166853820	166853914	95	chr2|166853819|166853914|PB1D10:Alu:SINE|+	SINE	Alu	0	1	0	H3K27ac	Intron (NM_001085495/Arfgef2, intron 12 of 38)	Arfgef2	48239
chr2	20776242	20776360	119	chr2|20776241|20776360|L2b:L2:LINE|-	LINE	L2	0	1	0	H3K27ac	Intron (NM_001081006/Etl4, intron 10 of 21)	Arhgap21	191361
chr2	20947067	20947166	100	chr2|20947066|20947166|MER46C:TcMar-Tigger:DNA|+	DNA	TcMar-Tigger	0	1	0	H3K27ac	Intron (NM_001081364/Arhgap21, intron 1 of 23)	Arhgap21	20555
chr2	106930176	106930309	134	chr2|106930175|106930309|L1MA5:L1:LINE|-	LINE	L1	0	1	0	H3K27ac	Distal Intergenic	Arl14ep	40082
chr2	52438273	52438354	82	chr2|52438272|52438354|ID4_:ID:SINE|-	SINE	ID	0	1	0	H3K27ac	Intron (NM_001285427/Cacnb4, intron 12 of 13)	Arl5a	-13399
chr2	53276152	53276419	268	chr2|53276151|53276419|LTR37A:ERV1:LTR|+	LTR	ERV1	0	1	0	H3K27ac	Distal Intergenic	Arl6ip6	84068
chr2	53276420	53276499	80	chr2|53276419|53276499|ID4:ID:SINE|-	SINE	ID	0	1	0	H3K27ac	Distal Intergenic	Arl6ip6	84336
chr2	31449913	31450222	310	chr2|31449912|31450222|RLTR17B_Mm:ERVK:LTR|+	LTR	ERVK	0	1	0	H3K27ac	Intron (NM_001370902/Hmcn2, intron 86 of 97)	Ass1	-20048
chr2	91689184	91689374	191	chr2|91689183|91689374|B2_Mm2:B2:SINE|+	SINE	B2	0	1	0	H3K27ac	Intron (NM_001355416/Atg13, intron 5 of 17)	Atg13	21218
chr2	126335396	126335502	107	chr2|126335395|126335502|B1_Mur2:Alu:SINE|+	SINE	Alu	0	1	0	H3K27ac	Intron (NM_001080944/Atp8b4, intron 25 of 27)	Atp8b4	156051
chr2	112609139	112609244	106	chr2|112609138|112609244|PB1D9:Alu:SINE|-	SINE	Alu	0	1	0	H3K27ac	Intron (NM_028844/Aven, intron 2 of 5)	Aven	-9173
chr2	112609250	112609359	110	chr2|112609249|112609359|PB1D10:Alu:SINE|-	SINE	Alu	0	1	0	H3K27ac	Intron (NM_028844/Aven, intron 2 of 5)	Aven	-9058
chr2	112625730	112625825	96	chr2|112625729|112625825|PB1D10:Alu:SINE|-	SINE	Alu	0	1	0	H3K27ac	Intron (NM_028844/Aven, intron 3 of 5)	Aven	7313
chr2	112625758	112625837	80	chr2|112625757|112625837|ID_B1:B4:SINE|-	SINE	B4	0	1	0	H3K27ac	Intron (NM_028844/Aven, intron 3 of 5)	Aven	7341
chr2	112682290	112682480	191	chr2|112682289|112682480|Lx7:L1:LINE|-	LINE	L1	0	1	0	H3K27ac	Intron (NM_001319156/Ryr3, intron 69 of 103)	Aven	63873
chr2	169918956	169919148	193	chr2|169918955|169919148|Charlie8:hAT-Charlie:DNA|+	DNA	hAT-Charlie	0	1	0	H3K27ac	Intron (NM_001363022/Tshz2, intron 2 of 2)	AY702102	44039
chr2	101612411	101613699	1289	chr2|101612410|101613699|RMER12C:ERVK:LTR|-	LTR	ERVK	0	1	0	H3K27ac	Intron (NM_001362687/B230118H07Rik, intron 1 of 6)	B230118H07Rik	7347
chr2	68283666	68283745	80	chr2|68283665|68283745|ID4:ID:SINE|+	SINE	ID	0	1	0	H3K27ac	Intron (NM_016866/Stk39, intron 14 of 17)	B3galt1	178994
chr2	110178149	110178245	97	chr2|110178148|110178245|MIR3:MIR:SINE|-	SINE	MIR	0	1	0	H3K27ac	Distal Intergenic	Bbox1	127480
chr2	122726313	122726533	221	chr2|122726312|122726533|LTR33A:ERVL:LTR|-	LTR	ERVL	0	1	0	H3K27ac	Distal Intergenic	Bloc1s6os	11829
chr2	133495784	133495963	180	chr2|133495783|133495963|RMER17A:ERVK:LTR|+	LTR	ERVK	0	1	0	H3K27ac	Distal Intergenic	Bmp2	-56196
chr2	137883493	137883586	94	chr2|137883492|137883586|MIR3:MIR:SINE|-	SINE	MIR	0	1	0	H3K27ac	Distal Intergenic	Btbd3	-372998
chr2	137883935	137884148	214	chr2|137883934|137884148|B3:B2:SINE|-	SINE	B2	0	1	0	H3K27ac	Distal Intergenic	Btbd3	-372436
chr2	138189536	138189713	178	chr2|138189535|138189713|LTR16C:ERVL:LTR|-	LTR	ERVL	0	1	0	H3K27ac	Distal Intergenic	Btbd3	-66871
chr2	14642162	14642315	154	chr2|14642161|14642315|Lx5:L1:LINE|-	LINE	L1	0	1	0	H3K27ac	Intron (NM_023116/Cacnb2, intron 2 of 13)	Cacnb2	37856
chr2	14784693	14784813	121	chr2|14784692|14784813|ID4_:ID:SINE|-	SINE	ID	0	1	0	H3K27ac	Intron (NM_023116/Cacnb2, intron 2 of 13)	Cacnb2	-39279
chr2	84253522	84253754	233	chr2|84253521|84253754|MLT2B1:ERVL:LTR|+	LTR	ERVL	0	1	0	H3K27ac	Distal Intergenic	Calcrl	171512
chr2	84253773	84253954	182	chr2|84253772|84253954|Lx7:L1:LINE|-	LINE	L1	0	1	0	H3K27ac	Distal Intergenic	Calcrl	171312
chr2	84253965	84254014	50	chr2|84253964|84254014|Lx6:L1:LINE|-	LINE	L1	0	1	0	H3K27ac	Distal Intergenic	Calcrl	171252
chr2	84219444	84219855	412	chr2|84219443|84219855|Tigger1:TcMar-Tigger:DNA|-	DNA	TcMar-Tigger	0	1	0	H3K27ac	Distal Intergenic	Calcrl	205411
chr2	84219856	84220417	562	chr2|84219855|84220417|Lx5c:L1:LINE|-	LINE	L1	0	1	0	H3K27ac	Distal Intergenic	Calcrl	204849
chr2	18836911	18837063	153	chr2|18836910|18837063|MER58A:hAT-Charlie:DNA|-	DNA	hAT-Charlie	0	1	0	H3K27ac	Distal Intergenic	Carlr	-35093
chr2	154482483	154482504	22	chr2|154482482|154482504|MT2B:ERVL:LTR|-	LTR	ERVL	0	1	0	H3K27ac	Intron (NM_001285446/Cbfa2t2, intron 1 of 10)	Cbfa2t2	45999
chr2	154482505	154482573	69	chr2|154482504|154482573|B1F:Alu:SINE|-	SINE	Alu	0	1	0	H3K27ac	Intron (NM_001285446/Cbfa2t2, intron 1 of 10)	Cbfa2t2	46021
chr2	154482513	154482591	79	chr2|154482512|154482591|B4:B4:SINE|-	SINE	B4	0	1	0	H3K27ac	Intron (NM_001285446/Cbfa2t2, intron 1 of 10)	Cbfa2t2	46029
chr2	154482672	154482791	120	chr2|154482671|154482791|PB1D9:Alu:SINE|-	SINE	Alu	0	1	0	H3K27ac	Intron (NM_001285446/Cbfa2t2, intron 1 of 10)	Cbfa2t2	46188
chr2	5113472	5113821	350	chr2|5113471|5113821|MTD:ERVL-MaLR:LTR|+	LTR	ERVL-MaLR	0	1	0	H3K27ac	Distal Intergenic	Ccdc3	-23955
chr2	109979356	109979479	124	chr2|109979355|109979479|B3A:B2:SINE|-	SINE	B2	0	1	0	H3K27ac	Intron (NM_172671/Lgr4, intron 2 of 17)	Ccdc34	-38338
chr2	109979597	109979920	324	chr2|109979596|109979920|MLT1J:ERVL-MaLR:LTR|-	LTR	ERVL-MaLR	0	1	0	H3K27ac	Intron (NM_172671/Lgr4, intron 2 of 17)	Ccdc34	-37897
chr2	110052642	110052745	104	chr2|110052641|110052745|PB1D10:Alu:SINE|+	SINE	Alu	0	1	0	H3K27ac	Promoter (2-3kb)	Ccdc34os	-2163
chr2	110177859	110178067	209	chr2|110177858|110178067|MIRb:MIR:SINE|+	SINE	MIR	0	1	0	H3K27ac	Distal Intergenic	Ccdc34os	-127380
chr2	60267395	60267507	113	chr2|60267394|60267507|PB1D10:Alu:SINE|-	SINE	Alu	0	1	0	H3K27ac	Intron (NM_001290660/Cd302, intron 2 of 5)	Cd302	16977
chr2	60267538	60267604	67	chr2|60267537|60267604|PB1D9:Alu:SINE|-	SINE	Alu	0	1	0	H3K27ac	Intron (NM_001290660/Cd302, intron 2 of 5)	Cd302	16880
chr2	60268007	60268101	95	chr2|60268006|60268101|PB1D11:Alu:SINE|+	SINE	Alu	0	1	0	H3K27ac	Intron (NM_001290660/Cd302, intron 2 of 5)	Cd302	16383
chr2	178711354	178711763	410	chr2|178711353|178711763|MTD:ERVL-MaLR:LTR|-	LTR	ERVL-MaLR	0	1	0	H3K27ac	Distal Intergenic	Cdh26	280839
chr2	178565127	178565271	145	chr2|178565126|178565271|B1F:Alu:SINE|-	SINE	Alu	0	1	0	H3K27ac	Distal Intergenic	Cdh26	134612
chr2	178565310	178565440	131	chr2|178565309|178565440|B4A:B4:SINE|+	SINE	B4	0	1	0	H3K27ac	Distal Intergenic	Cdh26	134795
chr2	7083993	7084121	129	chr2|7083992|7084121|B1F:Alu:SINE|-	SINE	Alu	0	1	0	H3K27ac	Promoter (2-3kb)	Celf2	-2691
chr2	7093540	7093631	92	chr2|7093539|7093631|B1F:Alu:SINE|+	SINE	Alu	0	1	0	H3K27ac	Intron (NM_001110232/Celf2, intron 2 of 15)	Celf2	-12238
chr2	7246302	7246483	182	chr2|7246301|7246483|MER58A:hAT-Charlie:DNA|-	DNA	hAT-Charlie	0	1	0	H3K27ac	Intron (NM_001110232/Celf2, intron 1 of 15)	Celf2	149517
chr2	7084782	7084872	91	chr2|7084781|7084872|PB1D7:Alu:SINE|-	SINE	Alu	0	1	0	H3K27ac	Intron (NM_001110232/Celf2, intron 2 of 15)	Celf2	-3480
chr2	7085182	7085302	121	chr2|7085181|7085302|PB1D7:Alu:SINE|-	SINE	Alu	0	1	0	H3K27ac	Intron (NM_001110232/Celf2, intron 2 of 15)	Celf2	-3880
chr2	129132910	129133067	158	chr2|129132909|129133067|B1F:Alu:SINE|+	SINE	Alu	0	1	0	H3K27ac	Intron (NM_025395/Chchd5, intron 3 of 3)	Chchd5	3210
chr2	129133676	129133785	110	chr2|129133675|129133785|B1_Mus2:Alu:SINE|-	SINE	Alu	0	1	0	H3K27ac	3' UTR	Chchd5	3976
chr2	91846462	91846664	203	chr2|91846461|91846664|ID_B1:B4:SINE|-	SINE	B4	0	1	0	H3K27ac	Intron (NM_001080754/Ambra1, intron 12 of 18)	Chrm4	-75525
chr2	91846682	91846781	100	chr2|91846681|91846781|PB1D10:Alu:SINE|-	SINE	Alu	0	1	0	H3K27ac	Intron (NM_001080754/Ambra1, intron 12 of 18)	Chrm4	-75408
chr2	65195935	65196007	73	chr2|65195934|65196007|LTR41B:ERVL:LTR|+	LTR	ERVL	0	1	0	H3K27ac	Intron (NM_001363076/Cobll1, intron 1 of 14)	Cobll1	42784
chr2	153615241	153615330	90	chr2|153615240|153615330|B1F1:Alu:SINE|-	SINE	Alu	0	1	0	H3K27ac	Distal Intergenic	Commd7	17451
chr2	153615338	153615451	114	chr2|153615337|153615451|B1_Mur1:Alu:SINE|-	SINE	Alu	0	1	0	H3K27ac	Distal Intergenic	Commd7	17330
chr2	153615401	153615498	98	chr2|153615400|153615498|B4A:B4:SINE|-	SINE	B4	0	1	0	H3K27ac	Distal Intergenic	Commd7	17283
chr2	153615682	153615838	157	chr2|153615681|153615838|MLT2D:ERVL:LTR|+	LTR	ERVL	0	1	0	H3K27ac	Distal Intergenic	Commd7	16943
chr2	153615845	153615986	142	chr2|153615844|153615986|B1_Mus2:Alu:SINE|+	SINE	Alu	0	1	0	H3K27ac	Distal Intergenic	Commd7	16795
chr2	65814897	65815280	384	chr2|65814896|65815280|MT2B2:ERVL:LTR|-	LTR	ERVL	0	1	0	H3K27ac	Distal Intergenic	Csrnp3	-30487
chr2	65815274	65815858	585	chr2|65815273|65815858|ORR1A4-int:ERVL-MaLR:LTR|-	LTR	ERVL-MaLR	0	1	0	H3K27ac	Distal Intergenic	Csrnp3	-29909
chr2	65839169	65839277	109	chr2|65839168|65839277|MER5A1:hAT-Charlie:DNA|-	DNA	hAT-Charlie	0	1	0	H3K27ac	Distal Intergenic	Csrnp3	-6490
chr2	65991344	65991537	194	chr2|65991343|65991537|URR1B:hAT-Charlie:DNA|-	DNA	hAT-Charlie	0	1	0	H3K27ac	Intron (NM_001290666/Csrnp3, intron 3 of 4)	Csrnp3	59479
chr2	104608101	104608279	179	chr2|104608100|104608279|ID_B1:B4:SINE|-	SINE	B4	0	1	0	H3K27ac	Intron (NM_001037326/Cstf3, intron 1 of 1)	Cstf3	17617
chr2	104608359	104608478	120	chr2|104608358|104608478|B1_Mur2:Alu:SINE|-	SINE	Alu	0	1	0	H3K27ac	Intron (NM_001037326/Cstf3, intron 1 of 1)	Cstf3	17875
chr2	84599071	84599258	188	chr2|84599070|84599258|B3:B2:SINE|+	SINE	B2	0	1	0	H3K27ac	Distal Intergenic	Ctnnd1	50222
chr2	84599418	84599528	111	chr2|84599417|84599528|PB1D7:Alu:SINE|+	SINE	Alu	0	1	0	H3K27ac	Distal Intergenic	Ctnnd1	49952
chr2	84599606	84599687	82	chr2|84599605|84599687|PB1D10:Alu:SINE|-	SINE	Alu	0	1	0	H3K27ac	Distal Intergenic	Ctnnd1	49793
chr2	84599717	84599790	74	chr2|84599716|84599790|PB1D10:Alu:SINE|+	SINE	Alu	0	1	0	H3K27ac	Distal Intergenic	Ctnnd1	49690
chr2	77910430	77910531	102	chr2|77910429|77910531|MER58A:hAT-Charlie:DNA|-	DNA	hAT-Charlie	0	1	0	H3K27ac	Intron (NM_001362664/Cwc22, intron 14 of 19)	Cwc22	35825
chr2	77941500	77941644	145	chr2|77941499|77941644|B1_Mus1:Alu:SINE|-	SINE	Alu	0	1	0	H3K27ac	Intron (NM_001362664/Cwc22, intron 1 of 19)	Cwc22	4712
chr2	116950633	116951022	390	chr2|116950632|116951022|MTD:ERVL-MaLR:LTR|+	LTR	ERVL-MaLR	0	1	0	H3K27ac	Distal Intergenic	D330050G23Rik	50481
chr2	152500243	152500294	52	chr2|152500242|152500294|ORR1E-int:ERVL-MaLR:LTR|-	LTR	ERVL-MaLR	0	1	0	H3K27ac	Distal Intergenic	Defb22	-10105
chr2	152500349	152500622	274	chr2|152500348|152500622|ORR1E:ERVL-MaLR:LTR|-	LTR	ERVL-MaLR	0	1	0	H3K27ac	Distal Intergenic	Defb22	-10211
chr2	6265287	6265623	337	chr2|6265286|6265623|L2a:L2:LINE|+	LINE	L2	0	1	0	H3K27ac	Intron (NR_040333/A230108P19Rik, intron 3 of 6)	Echdc3	-52293
chr2	174726685	174726806	122	chr2|174726684|174726806|RSINE1:B4:SINE|+	SINE	B4	0	1	0	H3K27ac	Distal Intergenic	Edn3	-33813
chr2	174911592	174911736	145	chr2|174911591|174911736|L1M3:L1:LINE|-	LINE	L1	0	1	0	H3K27ac	Distal Intergenic	Edn3	150973
chr2	174780795	174781007	213	chr2|174780794|174781007|L2a:L2:LINE|-	LINE	L2	0	1	0	H3K27ac	Intron (NM_007903/Edn3, intron 4 of 4)	Edn3	20176
chr2	174781129	174781408	280	chr2|174781128|174781408|B4:B4:SINE|+	SINE	B4	0	1	0	H3K27ac	Intron (NM_007903/Edn3, intron 4 of 4)	Edn3	20510
chr2	24849933	24850143	211	chr2|24849932|24850143|ID_B1:B4:SINE|+	SINE	B4	0	1	0	H3K27ac	Intron (NM_001012518/Ehmt1, intron 9 of 26)	Ehmt1	69466
chr2	24850629	24850808	180	chr2|24850628|24850808|RMER4B:ERVK:LTR|+	LTR	ERVK	0	1	0	H3K27ac	Intron (NM_001012518/Ehmt1, intron 9 of 26)	Ehmt1	68801
chr2	24890824	24891121	298	chr2|24890823|24891121|ORR1B2:ERVL-MaLR:LTR|+	LTR	ERVL-MaLR	0	1	0	H3K27ac	Intron (NM_001012518/Ehmt1, intron 1 of 26)	Ehmt1	28488
chr2	150754343	150754485	143	chr2|150754342|150754485|B1_Mur2:Alu:SINE|+	SINE	Alu	0	1	0	H3K27ac	Intron (NM_001370631/Entpd6, intron 2 of 6)	Entpd6	5262
chr2	150758544	150758629	86	chr2|150758543|150758629|RSINE1:B4:SINE|+	SINE	B4	0	1	0	H3K27ac	Intron (NM_001370631/Entpd6, intron 3 of 6)	Entpd6	9463
chr2	150758946	150759053	108	chr2|150758945|150759053|PB1D7:Alu:SINE|+	SINE	Alu	0	1	0	H3K27ac	Intron (NM_001370631/Entpd6, intron 4 of 6)	Entpd6	9865
chr2	49429174	49429687	514	chr2|49429173|49429687|RLTR28:ERVL:LTR|-	LTR	ERVL	0	1	0	H3K27ac	Distal Intergenic	Epc2	-21799
chr2	49459212	49459351	140	chr2|49459211|49459351|B1_Mur4:Alu:SINE|+	SINE	Alu	0	1	0	H3K27ac	Intron (NM_172663/Epc2, intron 1 of 13)	Epc2	7726
chr2	58102588	58103932	1345	chr2|58102587|58103932|L1M2:L1:LINE|+	LINE	L1	0	1	0	H3K27ac	Distal Intergenic	Ermn	-49724
chr2	20690734	20690937	204	chr2|20690733|20690937|B3:B2:SINE|-	SINE	B2	0	1	0	H3K27ac	Intron (NM_001081006/Etl4, intron 4 of 21)	Etl4	171221
chr2	3787466	3787685	220	chr2|3787465|3787685|MLT2B3:ERVL:LTR|+	LTR	ERVL	0	1	0	H3K27ac	Distal Intergenic	Fam107b	74008
chr2	158741725	158741807	83	chr2|158741724|158741807|L2b:L2:LINE|+	LINE	L2	0	1	0	H3K27ac	Intron (NM_153089/Ppp1r16b, intron 3 of 10)	Fam83d	-26292
chr2	125433554	125434304	751	chr2|125433553|125434304|RMER19B:ERVK:LTR|-	LTR	ERVK	0	1	0	H3K27ac	Intron (NM_007993/Fbn1, intron 6 of 65)	Fbn1	72134
chr2	23200982	23201231	250	chr2|23200981|23201231|L1M2:L1:LINE|+	LINE	L1	0	1	0	H3K27ac	Downstream (1-2kb)	Fem1al	-6245
chr2	133150095	133150257	163	chr2|133150094|133150257|L1MEd:L1:LINE|-	LINE	L1	0	1	0	H3K27ac	Distal Intergenic	Fermt1	-204059
chr2	52808336	52808841	506	chr2|52808335|52808841|L1MC4:L1:LINE|-	LINE	L1	0	1	0	H3K27ac	Distal Intergenic	Fmnl2	-49027
chr2	118205936	118206068	133	chr2|118205935|118206068|RSINE1:B4:SINE|-	SINE	B4	0	1	0	H3K27ac	Intron (NM_001374672/Fsip1, intron 10 of 11)	Fsip1	50888
chr2	83225230	83226218	989	chr2|83225229|83226218|RMER13B:ERVK:LTR|-	LTR	ERVK	0	1	0	H3K27ac	Distal Intergenic	Fsip2	281596
chr2	83226660	83226711	52	chr2|83226659|83226711|MTEa:ERVL-MaLR:LTR|+	LTR	ERVL-MaLR	0	1	0	H3K27ac	Distal Intergenic	Fsip2	283026
chr2	83226764	83226976	213	chr2|83226763|83226976|MTEa:ERVL-MaLR:LTR|+	LTR	ERVL-MaLR	0	1	0	H3K27ac	Distal Intergenic	Fsip2	283130
chr2	54409266	54409401	136	chr2|54409265|54409401|MLT1A1:ERVL-MaLR:LTR|-	LTR	ERVL-MaLR	0	1	0	H3K27ac	Distal Intergenic	Galnt13	-26986
chr2	150299524	150299675	152	chr2|150299523|150299675|B1_Mur3:Alu:SINE|-	SINE	Alu	0	1	0	H3K27ac	Distal Intergenic	Gm10130	-11775
chr2	50675779	50675981	203	chr2|50675778|50675981|MER58A:hAT-Charlie:DNA|-	DNA	hAT-Charlie	0	1	0	H3K27ac	Distal Intergenic	Gm13498	-233703
chr2	61192371	61192446	76	chr2|61192370|61192446|B4:B4:SINE|-	SINE	B4	0	1	0	H3K27ac	Distal Intergenic	Gm13582	-217220
chr2	84523433	84523508	76	chr2|84523432|84523508|RLTR25A:ERVK:LTR|-	LTR	ERVK	0	1	0	H3K27ac	Distal Intergenic	Gm13710	-16560
chr2	84545398	84545478	81	chr2|84545397|84545478|MLT1A0:ERVL-MaLR:LTR|-	LTR	ERVL-MaLR	0	1	0	H3K27ac	Distal Intergenic	Gm13710	-38525
chr2	117802366	117802429	64	chr2|117802365|117802429|ID4:ID:SINE|-	SINE	ID	0	1	0	H3K27ac	Distal Intergenic	Gm13985	10373
chr2	174943653	174944062	410	chr2|174943652|174944062|L1MCa:L1:LINE|-	LINE	L1	0	1	0	H3K27ac	Distal Intergenic	Gm14393	123707
chr2	174944110	174944295	186	chr2|174944109|174944295|MLTR11A:ERVK:LTR|-	LTR	ERVK	0	1	0	H3K27ac	Distal Intergenic	Gm14393	123474
chr2	39170318	39170448	131	chr2|39170317|39170448|MIRc:MIR:SINE|+	SINE	MIR	0	1	0	H3K27ac	Intron (NM_178778/Scai, intron 2 of 17)	Gm16523	-8083
chr2	170548116	170548315	200	chr2|170548115|170548315|ID_B1:B4:SINE|-	SINE	B4	0	1	0	H3K27ac	Distal Intergenic	Gm16796	-36189
chr2	170548339	170548433	95	chr2|170548338|170548433|MER5B:hAT-Charlie:DNA|-	DNA	hAT-Charlie	0	1	0	H3K27ac	Distal Intergenic	Gm16796	-36412
chr2	144202048	144202143	96	chr2|144202047|144202143|MER45A:hAT-Tip100:DNA|-	DNA	hAT-Tip100	0	1	0	H3K27ac	Distal Intergenic	Gm5535	-12758
chr2	57235851	57235999	149	chr2|57235850|57235999|B1_Mur3:Alu:SINE|+	SINE	Alu	0	1	0	H3K27ac	Promoter (1-2kb)	Gpd2	-1679
chr2	57254884	57255004	121	chr2|57254883|57255004|B4A:B4:SINE|-	SINE	B4	0	1	0	H3K27ac	Intron (NM_001145820/Gpd2, intron 1 of 16)	Gpd2	16502
chr2	57255025	57255174	150	chr2|57255024|57255174|B1_Mus1:Alu:SINE|-	SINE	Alu	0	1	0	H3K27ac	Intron (NM_001145820/Gpd2, intron 1 of 16)	Gpd2	16643
chr2	57255027	57255194	168	chr2|57255026|57255194|B4:B4:SINE|-	SINE	B4	0	1	0	H3K27ac	Intron (NM_001145820/Gpd2, intron 1 of 16)	Gpd2	16645
chr2	64887149	64887258	110	chr2|64887148|64887258|MIR3:MIR:SINE|-	SINE	MIR	0	1	0	H3K27ac	Distal Intergenic	Grb14	135508
chr2	35245338	35246195	858	chr2|35245337|35246195|RMER1C:Other:Other|-	Other	Other	0	1	0	H3K27ac	Distal Intergenic	Gsn	-10164
chr2	44974288	44974355	68	chr2|44974287|44974355|ID4_:ID:SINE|+	SINE	ID	0	1	0	H3K27ac	Distal Intergenic	Gtdc1	-46571
chr2	31359472	31359599	128	chr2|31359471|31359599|MIR3:MIR:SINE|+	SINE	MIR	0	1	0	H3K27ac	Intron (NM_001370902/Hmcn2, intron 15 of 97)	Hmcn2	45140
chr2	11694833	11694940	108	chr2|11694832|11694940|PB1D10:Alu:SINE|-	SINE	Alu	0	1	0	H3K27ac	Downstream (1-2kb)	Il15ra	-10353
chr2	11694941	11695058	118	chr2|11694940|11695058|B1F2:Alu:SINE|-	SINE	Alu	0	1	0	H3K27ac	Downstream (1-2kb)	Il15ra	-10235
chr2	11694960	11695121	162	chr2|11694959|11695121|ID_B1:B4:SINE|-	SINE	B4	0	1	0	H3K27ac	Downstream (1-2kb)	Il15ra	-10172
[truncated: 20,383 more rows]

## Sheet: Sertoli_accessible_TEs
seqnames	start	end	width	name	Class	Family	H3K4me3	H3K27ac	H3K27me3	category	annotation	geneId	distanceToTSS
chr1	3100019	3100233	215	chr1|3100018|3100233|MTC:ERVL-MaLR:LTR|+	LTR	ERVL-MaLR	0	1	0	H3K27ac	Distal Intergenic	Xkr4	571265
chr1	3212152	3212235	84	chr1|3212151|3212235|RMER12C:ERVK:LTR|+	LTR	ERVK	0	1	0	H3K27ac	Distal Intergenic	Xkr4	459263
chr1	3212241	3212373	133	chr1|3212240|3212373|RSINE1:B4:SINE|-	SINE	B4	0	1	0	H3K27ac	Distal Intergenic	Xkr4	459125
chr1	4938867	4939126	260	chr1|4938866|4939126|MLTR14:ERV1:LTR|+	LTR	ERV1	0	1	0	H3K27ac	Intron (NM_001290372/Rgs20, intron 1 of 4)	Rgs20	79608
chr1	5280020	5280249	230	chr1|5280019|5280249|MLT2C2:ERVL:LTR|+	LTR	ERVL	0	1	0	H3K27ac	Distal Intergenic	Atp6v1h	196934
chr1	5698023	5698185	163	chr1|5698022|5698185|MIRc:MIR:SINE|-	SINE	MIR	0	1	0	H3K27ac	Distal Intergenic	Oprk1	109530
chr1	6595208	6595392	185	chr1|6595207|6595392|L1_Mus3:L1:LINE|+	LINE	L1	0	1	0	H3K27ac	Intron (NM_001244692/St18, intron 2 of 23)	St18	107977
chr1	6902434	6902659	226	chr1|6902433|6902659|MYSERV6-int:ERVK:LTR|-	LTR	ERVK	0	1	0	H3K27ac	Distal Intergenic	St18	172383
chr1	7119551	7119633	83	chr1|7119550|7119633|PB1D10:Alu:SINE|-	SINE	Alu	0	1	0	H3K27ac	Intron (NM_183028/Pcmtd1, intron 1 of 5)	Pcmtd1	30631
chr1	7119557	7119642	86	chr1|7119556|7119642|B4A:B4:SINE|-	SINE	B4	0	1	0	H3K27ac	Intron (NM_183028/Pcmtd1, intron 1 of 5)	Pcmtd1	30637
chr1	7119876	7120008	133	chr1|7119875|7120008|MER3:hAT-Charlie:DNA|+	DNA	hAT-Charlie	0	1	0	H3K27ac	Intron (NM_183028/Pcmtd1, intron 1 of 5)	Pcmtd1	30956
chr1	7124638	7125020	383	chr1|7124637|7125020|RLTR9E:ERVK:LTR|-	LTR	ERVK	0	1	0	H3K27ac	Intron (NM_183028/Pcmtd1, intron 2 of 5)	Pcmtd1	35718
chr1	7125023	7125098	76	chr1|7125022|7125098|MMERVK9E_I-int:ERVK:LTR|-	LTR	ERVK	0	1	0	H3K27ac	Intron (NM_183028/Pcmtd1, intron 2 of 5)	Pcmtd1	36103
chr1	7125099	7125570	472	chr1|7125098|7125570|RLTR13E:ERVK:LTR|-	LTR	ERVK	0	1	0	H3K27ac	Intron (NM_183028/Pcmtd1, intron 2 of 5)	Pcmtd1	36179
chr1	7381757	7381832	76	chr1|7381756|7381832|ID4_:ID:SINE|+	SINE	ID	0	1	0	H3K27ac	Distal Intergenic	Pcmtd1	292837
chr1	7498282	7498813	532	chr1|7498281|7498813|LTRIS2:ERV1:LTR|-	LTR	ERV1	0	1	0	H3K27ac	Distal Intergenic	Pcmtd1	409362
chr1	7499145	7499565	421	chr1|7499144|7499565|RLTR9C:ERVK:LTR|+	LTR	ERVK	0	1	0	H3K27ac	Distal Intergenic	Pcmtd1	410225
chr1	8936110	8936519	410	chr1|8936109|8936519|RLTR9E:ERVK:LTR|+	LTR	ERVK	0	1	0	H3K27ac	Intron (NM_001290390/Sntg1, intron 3 of 20)	Sntg1	363358
chr1	9200108	9200645	538	chr1|9200107|9200645|Lx:L1:LINE|-	LINE	L1	0	1	0	H3K27ac	Intron (NM_001290390/Sntg1, intron 2 of 20)	Sntg1	99232
chr1	9583040	9583225	186	chr1|9583039|9583225|B2_Mm2:B2:SINE|+	SINE	B2	0	1	0	H3K27ac	Intron (NR_015470/2610203C22Rik, intron 3 of 4)	Vxn	-18042
chr1	9755377	9755511	135	chr1|9755376|9755511|RSINE1:B4:SINE|-	SINE	B4	0	1	0	H3K27ac	Intron (NR_040462/1700034P13Rik, intron 2 of 3)	Vcpip1	-6995
chr1	9767712	9767850	139	chr1|9767711|9767850|RLTR13C3:ERVK:LTR|-	LTR	ERVK	0	1	0	H3K27ac	Intron (NR_040462/1700034P13Rik, intron 2 of 3)	Vcpip1	-19330
chr1	9767842	9768125	284	chr1|9767841|9768125|RLTR13D5:ERVK:LTR|-	LTR	ERVK	0	1	0	H3K27ac	Intron (NR_040462/1700034P13Rik, intron 2 of 3)	Vcpip1	-19460
chr1	9851680	9851775	96	chr1|9851679|9851775|PB1D10:Alu:SINE|-	SINE	Alu	0	1	0	H3K27ac	Intron (NM_133220/Sgk3, intron 2 of 17)	Sgk3	3399
chr1	10141851	10141995	145	chr1|10141850|10141995|URR1A:hAT-Charlie:DNA|+	DNA	hAT-Charlie	0	1	0	H3K27ac	Intron (NM_001102430/Arfgef1, intron 35 of 37)	Arfgef1	90675
chr1	10158246	10158685	440	chr1|10158245|10158685|RLTR16:ERVK:LTR|+	LTR	ERVK	0	1	0	H3K27ac	Intron (NM_001102430/Arfgef1, intron 26 of 37)	Arfgef1	73985
chr1	10301016	10301176	161	chr1|10301015|10301176|B4:B4:SINE|-	SINE	B4	0	1	0	H3K27ac	Distal Intergenic	Arfgef1	-68346
chr1	10921913	10922069	157	chr1|10921912|10922069|B3:B2:SINE|-	SINE	B2	0	1	0	H3K27ac	Distal Intergenic	Mir467e	-56039
chr1	10922135	10922190	56	chr1|10922134|10922190|MIRb:MIR:SINE|+	SINE	MIR	0	1	0	H3K27ac	Distal Intergenic	Mir467e	-56261
chr1	10922378	10922918	541	chr1|10922377|10922918|RLTR10:ERVK:LTR|-	LTR	ERVK	0	1	0	H3K27ac	Distal Intergenic	Mir467e	-56504
chr1	10960745	10960893	149	chr1|10960744|10960893|B1_Mus2:Alu:SINE|-	SINE	Alu	0	1	0	H3K27ac	Distal Intergenic	Prex2	-32572
chr1	10960969	10961081	113	chr1|10960968|10961081|PB1D10:Alu:SINE|-	SINE	Alu	0	1	0	H3K27ac	Distal Intergenic	Prex2	-32384
chr1	11145787	11145937	151	chr1|11145786|11145937|ORR1F:ERVL-MaLR:LTR|-	LTR	ERVL-MaLR	0	1	0	H3K27ac	Intron (NM_029525/Prex2, intron 18 of 39)	Prex2	-118026
chr1	11993369	11993683	315	chr1|11993368|11993683|L1MEc:L1:LINE|+	LINE	L1	0	1	0	H3K27ac	Distal Intergenic	Mir6341	-432303
chr1	11993920	11994198	279	chr1|11993919|11994198|L1MDa:L1:LINE|-	LINE	L1	0	1	0	H3K27ac	Distal Intergenic	Mir6341	-431788
chr1	12214930	12216088	1159	chr1|12214929|12216088|Lx:L1:LINE|+	LINE	L1	0	1	0	H3K27ac	Distal Intergenic	Mir6341	-209898
chr1	12310253	12310926	674	chr1|12310252|12310926|Lx8b:L1:LINE|+	LINE	L1	0	1	0	H3K27ac	Distal Intergenic	Mir6341	-115060
chr1	12310986	12311088	103	chr1|12310985|12311088|Lx8b:L1:LINE|+	LINE	L1	0	1	0	H3K27ac	Distal Intergenic	Mir6341	-114898
chr1	13076589	13076617	29	chr1|13076588|13076617|ID_B1:B4:SINE|-	SINE	B4	0	1	0	H3K27ac	Distal Intergenic	Prdm14	50546
chr1	13076618	13076703	86	chr1|13076617|13076703|B1F1:Alu:SINE|-	SINE	Alu	0	1	0	H3K27ac	Distal Intergenic	Prdm14	50460
chr1	13599000	13599771	772	chr1|13598999|13599771|L2:L2:LINE|-	LINE	L2	0	1	0	H3K27ac	Distal Intergenic	Tram1	-9090
chr1	13599804	13600047	244	chr1|13599803|13600047|MER65D:ERV1:LTR|-	LTR	ERV1	0	1	0	H3K27ac	Distal Intergenic	Tram1	-9894
chr1	15296530	15297028	499	chr1|15296529|15297028|LTR85c:Gypsy?:LTR|-	LTR	Gypsy?	0	1	0	H3K27ac	Intron (NM_001098528/Kcnb2, intron 1 of 2)	Kcnb2	9605
chr1	15297086	15297183	98	chr1|15297085|15297183|L2b:L2:LINE|-	LINE	L2	0	1	0	H3K27ac	Intron (NM_001098528/Kcnb2, intron 1 of 2)	Kcnb2	10161
chr1	15754661	15755510	850	chr1|15754660|15755510|RLTR13B1:ERVK:LTR|-	LTR	ERVK	0	1	0	H3K27ac	Distal Intergenic	Terf1	-50136
chr1	15755546	15755877	332	chr1|15755545|15755877|L1_Mus4:L1:LINE|-	LINE	L1	0	1	0	H3K27ac	Distal Intergenic	Terf1	-49769
chr1	15992481	15992686	206	chr1|15992480|15992686|ID_B1:B4:SINE|-	SINE	B4	0	1	0	H3K27ac	Distal Intergenic	Sbspon	-99759
chr1	15998107	15998472	366	chr1|15998106|15998472|ORR1C2:ERVL-MaLR:LTR|-	LTR	ERVL-MaLR	0	1	0	H3K27ac	Distal Intergenic	4930444P10Rik	94853
chr1	15998473	15998565	93	chr1|15998472|15998565|MER34A1:ERV1:LTR|-	LTR	ERV1	0	1	0	H3K27ac	Distal Intergenic	4930444P10Rik	94760
chr1	16491018	16491116	99	chr1|16491017|16491116|ID_B1:B4:SINE|+	SINE	B4	0	1	0	H3K27ac	Intron (NM_001111272/Stau2, intron 2 of 12)	Stau2	27999
chr1	16491038	16491138	101	chr1|16491037|16491138|PB1D10:Alu:SINE|+	SINE	Alu	0	1	0	H3K27ac	Intron (NM_001111272/Stau2, intron 2 of 12)	Stau2	27977
chr1	16491241	16491438	198	chr1|16491240|16491438|B3:B2:SINE|+	SINE	B2	0	1	0	H3K27ac	Intron (NM_001111272/Stau2, intron 2 of 12)	Stau2	27677
chr1	16779865	16780024	160	chr1|16779864|16780024|RMER12:ERVK:LTR|+	LTR	ERVK	0	1	0	H3K27ac	Distal Intergenic	Ly96	91409
chr1	16780027	16780373	347	chr1|16780026|16780373|L1_Mur3:L1:LINE|-	LINE	L1	0	1	0	H3K27ac	Distal Intergenic	Ly96	91571
chr1	16780374	16781231	858	chr1|16780373|16781231|RMER17A2:ERVK:LTR|+	LTR	ERVK	0	1	0	H3K27ac	Distal Intergenic	Ly96	91918
chr1	16942430	16942578	149	chr1|16942429|16942578|Ricksha_c:MULE-MuDR:DNA|+	DNA	MULE-MuDR	0	1	0	H3K27ac	Distal Intergenic	Jph1	155311
chr1	16943321	16943531	211	chr1|16943320|16943531|MLT2B3:ERVL:LTR|+	LTR	ERVL	0	1	0	H3K27ac	Distal Intergenic	Jph1	154358
chr1	17284019	17284640	622	chr1|17284018|17284640|Lx2B:L1:LINE|+	LINE	L1	0	1	0	H3K27ac	Distal Intergenic	Gdap1	138646
chr1	17284645	17286481	1837	chr1|17284644|17286481|L1_Mur3:L1:LINE|+	LINE	L1	0	1	0	H3K27ac	Distal Intergenic	Gdap1	139272
chr1	17695012	17695213	202	chr1|17695011|17695213|B3:B2:SINE|+	SINE	B2	0	1	0	H3K27ac	Intron (NR_130314/Gm16070, intron 6 of 6)	Crispld1	-31832
chr1	17695739	17696074	336	chr1|17695738|17696074|RCHARR1:hAT-Charlie:DNA|+	DNA	hAT-Charlie	0	1	0	H3K27ac	Intron (NR_130314/Gm16070, intron 6 of 6)	Crispld1	-30971
chr1	18315546	18316028	483	chr1|18315545|18316028|RMER6A:ERVK:LTR|-	LTR	ERVK	0	1	0	H3K27ac	Distal Intergenic	Defb41	-50408
chr1	18316029	18316230	202	chr1|18316028|18316230|Lx3_Mus:L1:LINE|+	LINE	L1	0	1	0	H3K27ac	Distal Intergenic	Defb41	-50891
chr1	18962573	18962689	117	chr1|18962572|18962689|MIRc:MIR:SINE|+	SINE	MIR	0	1	0	H3K27ac	Distal Intergenic	Tfap2d	-140333
chr1	20345086	20345134	49	chr1|20345085|20345134|MIR3:MIR:SINE|+	SINE	MIR	0	1	0	H3K27ac	Intron (NM_153179/Pkhd1, intron 48 of 66)	4930486I03Rik	-11320
chr1	20807568	20807621	54	chr1|20807567|20807621|MIR:MIR:SINE|-	SINE	MIR	0	1	0	H3K27ac	Intron (NM_008563/Mcm3, intron 12 of 16)	Mcm3	12691
chr1	20844529	20844641	113	chr1|20844528|20844641|ID_B1:B4:SINE|+	SINE	B4	0	1	0	H3K27ac	Distal Intergenic	Mcm3	-24217
chr1	20844748	20844794	47	chr1|20844747|20844794|BC1_Mm:scRNA:scRNA|+	scRNA	scRNA	0	1	0	H3K27ac	Distal Intergenic	Mcm3	-24436
chr1	21809088	21809166	79	chr1|21809087|21809166|MamRep605:LTR?:LTR?|+	LTR?	LTR?	0	1	0	H3K27ac	Intron (NM_001310477/Kcnq5, intron 1 of 12)	Kcnq5	152776
chr1	21910148	21910490	343	chr1|21910147|21910490|MTEa:ERVL-MaLR:LTR|+	LTR	ERVL-MaLR	0	1	0	H3K27ac	Intron (NM_001310477/Kcnq5, intron 1 of 12)	Kcnq5	51452
chr1	22747911	22748161	251	chr1|22747910|22748161|RMER17C2:ERVK:LTR|+	LTR	ERVK	0	1	0	H3K27ac	Intron (NM_001012623/Rims1, intron 1 of 29)	Rims1	57842
chr1	22975488	22975731	244	chr1|22975487|22975731|Lx2:L1:LINE|-	LINE	L1	0	1	0	H3K27ac	Distal Intergenic	Gm7759	77101
chr1	23282642	23282743	102	chr1|23282641|23282743|L2b:L2:LINE|-	LINE	L2	0	1	0	H3K27ac	Distal Intergenic	Mir30c-2	-8958
chr1	23833617	23833696	80	chr1|23833616|23833696|L2c:L2:LINE|+	LINE	L2	0	1	0	H3K27ac	Intron (NM_172124/B3gat2, intron 2 of 3)	B3gat2	71691
chr1	23867449	23867695	247	chr1|23867448|23867695|MTD:ERVL-MaLR:LTR|+	LTR	ERVL-MaLR	0	1	0	H3K27ac	Intron (NR_110972/Smap1, intron 4 of 10)	Smap1	42041
chr1	24777649	24778069	421	chr1|24777648|24778069|Lx8b:L1:LINE|+	LINE	L1	0	1	0	H3K27ac	Distal Intergenic	Lmbrd1	98731
chr1	27261478	27261977	500	chr1|27261477|27261977|L1_Mus3:L1:LINE|+	LINE	L1	0	1	0	H3K27ac	Distal Intergenic	4931408C20Rik	-574018
chr1	28378597	28379118	522	chr1|28378596|28379118|Charlie24:hAT-Charlie:DNA|-	DNA	hAT-Charlie	0	1	0	H3K27ac	Distal Intergenic	Gm597	401134
chr1	29422316	29422450	135	chr1|29422315|29422450|B1_Mm:Alu:SINE|+	SINE	Alu	0	1	0	H3K27ac	Promoter (<=1kb)	Mir6342	828
chr1	29443431	29445163	1733	chr1|29443430|29445163|RLTR45-int:ERVK:LTR|-	LTR	ERVK	0	1	0	H3K27ac	Distal Intergenic	Mir6342	21943
chr1	29445199	29445360	162	chr1|29445198|29445360|RLTR45-int:ERVK:LTR|-	LTR	ERVK	0	1	0	H3K27ac	Distal Intergenic	Mir6342	23711
chr1	29445372	29445492	121	chr1|29445371|29445492|RMER16_Mm:ERVK:LTR|+	LTR	ERVK	0	1	0	H3K27ac	Distal Intergenic	Mir6342	23884
chr1	29445501	29445848	348	chr1|29445500|29445848|RLTR13B1:ERVK:LTR|-	LTR	ERVK	0	1	0	H3K27ac	Distal Intergenic	Mir6342	24013
chr1	29445849	29446414	566	chr1|29445848|29446414|L1VL4:L1:LINE|-	LINE	L1	0	1	0	H3K27ac	Distal Intergenic	Mir6342	24361
chr1	31035786	31035901	116	chr1|31035785|31035901|MIRc:MIR:SINE|-	SINE	MIR	0	1	0	H3K27ac	Intron (NR_136907/Gm29669, intron 2 of 3)	Gm29669	60553
chr1	31889975	31890824	850	chr1|31889974|31890824|MTC-int:ERVL-MaLR:LTR|+	LTR	ERVL-MaLR	0	1	0	H3K27ac	Distal Intergenic	Khdrbs2	-281898
chr1	32596574	32596712	139	chr1|32596573|32596712|L1M3:L1:LINE|+	LINE	L1	0	1	0	H3K27ac	Intron (NM_133235/Khdrbs2, intron 6 of 8)	Gm5415	-49281
chr1	32596756	32596993	238	chr1|32596755|32596993|B4A:B4:SINE|+	SINE	B4	0	1	0	H3K27ac	Intron (NM_133235/Khdrbs2, intron 6 of 8)	Gm5415	-49463
chr1	32597164	32597356	193	chr1|32597163|32597356|B4A:B4:SINE|-	SINE	B4	0	1	0	H3K27ac	Intron (NM_133235/Khdrbs2, intron 6 of 8)	Gm5415	-49871
chr1	32597357	32597936	580	chr1|32597356|32597936|L1_Mus3:L1:LINE|-	LINE	L1	0	1	0	H3K27ac	Intron (NM_133235/Khdrbs2, intron 6 of 8)	Gm5415	-50064
chr1	32866629	32866739	111	chr1|32866628|32866739|PB1D10:Alu:SINE|-	SINE	Alu	0	1	0	H3K27ac	Distal Intergenic	Gm5415	-319336
chr1	32897331	32898177	847	chr1|32897330|32898177|RLTR13B4:ERVK:LTR|-	LTR	ERVK	0	1	0	H3K27ac	Distal Intergenic	Gm5415	-350038
chr1	33354784	33355314	531	chr1|33354783|33355314|RMER4B:ERVK:LTR|-	LTR	ERVK	0	1	0	H3K27ac	Distal Intergenic	Prim2	314480
chr1	33627349	33627425	77	chr1|33627348|33627425|ID4:ID:SINE|+	SINE	ID	0	1	0	H3K27ac	Intron (NM_008922/Prim2, intron 7 of 13)	Prim2	42369
chr1	33747498	33747666	169	chr1|33747497|33747666|B2_Mm2:B2:SINE|+	SINE	B2	0	1	0	H3K27ac	Intron (NM_145392/Bag2, intron 2 of 2)	Bag2	10084
chr1	33833663	33833733	71	chr1|33833662|33833733|B3A:B2:SINE|-	SINE	B2	0	1	0	H3K27ac	Distal Intergenic	Gm15455	5181
chr1	33884184	33884200	17	chr1|33884183|33884200|B2_Mm2:B2:SINE|+	SINE	B2	0	1	0	H3K27ac	Intron (NM_177235/Bend6, intron 1 of 6)	Bend6	23421
chr1	36607718	36607844	127	chr1|36607717|36607844|B1_Mur1:Alu:SINE|-	SINE	Alu	0	1	0	H3K27ac	Intron (NM_001126046/Fam178b, intron 7 of 14)	Fam178b	-14386
chr1	36607888	36607968	81	chr1|36607887|36607968|B1F2:Alu:SINE|+	SINE	Alu	0	1	0	H3K27ac	Intron (NM_001126046/Fam178b, intron 7 of 14)	Fam178b	-14556
chr1	36607978	36608054	77	chr1|36607977|36608054|ID:ID:SINE|+	SINE	ID	0	1	0	H3K27ac	Intron (NM_001126046/Fam178b, intron 7 of 14)	Fam178b	-14646
chr1	37030662	37030781	120	chr1|37030661|37030781|PB1D7:Alu:SINE|+	SINE	Alu	0	1	0	H3K27ac	Promoter (1-2kb)	Vwa3b	1349
chr1	38103416	38103513	98	chr1|38103415|38103513|MLTR14:ERV1:LTR|+	LTR	ERV1	0	1	0	H3K27ac	Intron (NM_001359287/Rev1, intron 4 of 23)	Rev1	26153
chr1	38111057	38112177	1121	chr1|38111056|38112177|L1MB2:L1:LINE|+	LINE	L1	0	1	0	H3K27ac	3' UTR	Rev1	17489
chr1	38240009	38240126	118	chr1|38240008|38240126|L2c:L2:LINE|-	LINE	L2	0	1	0	H3K27ac	Intron (NM_001290814/Aff3, intron 10 of 21)	Gm5099	107926
chr1	38912034	38912153	120	chr1|38912033|38912153|Kanga11a:TcMar-Tc2:DNA|-	DNA	TcMar-Tc2	0	1	0	H3K27ac	Distal Intergenic	Chst10	-13874
chr1	39292094	39292182	89	chr1|39292093|39292182|ID4_:ID:SINE|-	SINE	ID	0	1	0	H3K27ac	Intron (NM_008719/Npas2, intron 3 of 20)	Rpl31	-75669
chr1	39463751	39463869	119	chr1|39463750|39463869|RSINE1:B4:SINE|+	SINE	B4	0	1	0	H3K27ac	Intron (NM_018775/Tbc1d8, intron 1 of 19)	Tbc1d8	14878
chr1	39520542	39521426	885	chr1|39520541|39521426|RLTR13B1:ERVK:LTR|-	LTR	ERVK	0	1	0	H3K27ac	Distal Intergenic	Cnot11	-14275
chr1	39546430	39546507	78	chr1|39546429|39546507|RMER30:hAT-Charlie:DNA|-	DNA	hAT-Charlie	0	1	0	H3K27ac	Promoter (2-3kb)	Snord89	2333
chr1	39546508	39546885	378	chr1|39546507|39546885|Lx3C:L1:LINE|+	LINE	L1	0	1	0	H3K27ac	Promoter (1-2kb)	Snord89	1955
chr1	39705835	39705899	65	chr1|39705834|39705899|L1MD2:L1:LINE|-	LINE	L1	0	1	0	H3K27ac	Intron (NM_001145660/Rfx8, intron 4 of 14)	Rfx8	15090
chr1	39706024	39706401	378	chr1|39706023|39706401|MER68B:ERVL:LTR|+	LTR	ERVL	0	1	0	H3K27ac	Intron (NM_001145660/Rfx8, intron 4 of 14)	Rfx8	14588
chr1	39797768	39798281	514	chr1|39797767|39798281|MURVY-LTR:ERV1:LTR|-	LTR	ERV1	0	1	0	H3K27ac	Distal Intergenic	Gm3646	7051
chr1	39798282	39798315	34	chr1|39798281|39798315|RLTR14-int:ERV1:LTR|+	LTR	ERV1	0	1	0	H3K27ac	Distal Intergenic	Gm3646	7017
chr1	39798316	39798546	231	chr1|39798315|39798546|L1_Mur1:L1:LINE|-	LINE	L1	0	1	0	H3K27ac	Distal Intergenic	Gm3646	6786
chr1	39896692	39896781	90	chr1|39896691|39896781|MLT1A1:ERVL-MaLR:LTR|+	LTR	ERVL-MaLR	0	1	0	H3K27ac	Distal Intergenic	Map4k4	-4132
chr1	39896824	39897143	320	chr1|39896823|39897143|ORR1F:ERVL-MaLR:LTR|+	LTR	ERVL-MaLR	0	1	0	H3K27ac	Distal Intergenic	Map4k4	-3770
chr1	39921362	39921461	100	chr1|39921361|39921461|PB1D11:Alu:SINE|-	SINE	Alu	0	1	0	H3K27ac	Intron (NM_001252200/Map4k4, intron 2 of 31)	Map4k4	20449
chr1	40242123	40242488	366	chr1|40242122|40242488|MER21C:ERVL:LTR|+	LTR	ERVL	0	1	0	H3K27ac	Intron (NM_008362/Il1r1, intron 1 of 10)	Il1r1	17043
chr1	40695441	40695525	85	chr1|40695440|40695525|PB1D10:Alu:SINE|-	SINE	Alu	0	1	0	H3K27ac	Intron (NM_001033289/Slc9a2, intron 1 of 11)	Slc9a2	13729
chr1	40921078	40922302	1225	chr1|40921077|40922302|L1_Mur2:L1:LINE|+	LINE	L1	0	1	0	H3K27ac	Distal Intergenic	Tmem182	115477
chr1	41405659	41405769	111	chr1|41405658|41405769|ID_B1:B4:SINE|-	SINE	B4	0	1	0	H3K27ac	Distal Intergenic	4930448I06Rik	-224407
chr1	42458377	42458664	288	chr1|42458376|42458664|L1MB2:L1:LINE|+	LINE	L1	0	1	0	H3K27ac	Distal Intergenic	Pantr1	236161
chr1	42458672	42458768	97	chr1|42458671|42458768|ID_B1:B4:SINE|+	SINE	B4	0	1	0	H3K27ac	Distal Intergenic	Pantr1	236057
chr1	42458848	42459584	737	chr1|42458847|42459584|L1_Mus2:L1:LINE|-	LINE	L1	0	1	0	H3K27ac	Distal Intergenic	Pantr1	235241
chr1	43358195	43358341	147	chr1|43358194|43358341|L3:CR1:LINE|+	LINE	CR1	0	1	0	H3K27ac	Distal Intergenic	Nck2	-87410
chr1	43358442	43358632	191	chr1|43358441|43358632|MER2:TcMar-Tigger:DNA|-	DNA	TcMar-Tigger	0	1	0	H3K27ac	Distal Intergenic	Nck2	-87119
chr1	43608429	43608741	313	chr1|43608428|43608741|MLT1A0:ERVL-MaLR:LTR|-	LTR	ERVL-MaLR	0	1	0	H3K27ac	Distal Intergenic	Ecrg4	-121861
chr1	43894379	43895407	1029	chr1|43894378|43895407|MLTR25C:ERVK:LTR|-	LTR	ERVK	0	1	0	H3K27ac	Distal Intergenic	Tpp2	-38587
chr1	44506082	44506214	133	chr1|44506081|44506214|LTR16A:ERVL:LTR|+	LTR	ERVL	0	1	0	H3K27ac	Distal Intergenic	Gulp1	-45457
chr1	44518296	44518757	462	chr1|44518295|44518757|RLTR21:ERVK:LTR|-	LTR	ERVK	0	1	0	H3K27ac	Distal Intergenic	Gulp1	-32914
chr1	44587246	44587810	565	chr1|44587245|44587810|MLTR31D_MM:ERVK:LTR|+	LTR	ERVK	0	1	0	H3K27ac	Intron (NM_028450/Gulp1, intron 1 of 10)	Gulp1	35575
chr1	45893008	45893149	142	chr1|45893007|45893149|RSINE1:B4:SINE|-	SINE	B4	0	1	0	H3K27ac	Distal Intergenic	Slc40a1	32445
chr1	46069831	46070009	179	chr1|46069830|46070009|B3:B2:SINE|-	SINE	B2	0	1	0	H3K27ac	Promoter (2-3kb)	Dnah7b	2978
chr1	46070141	46070250	110	chr1|46070140|46070250|PB1D10:Alu:SINE|-	SINE	Alu	0	1	0	H3K27ac	Intron (NM_001368717/Dnah7b, intron 1 of 64)	Dnah7b	3288
chr1	46223369	46223516	148	chr1|46223368|46223516|RSINE1:B4:SINE|-	SINE	B4	0	1	0	H3K27ac	Intron (NM_001368717/Dnah7b, intron 37 of 64)	Dnah7b	156516
chr1	46223558	46223768	211	chr1|46223557|46223768|ID_B1:B4:SINE|+	SINE	B4	0	1	0	H3K27ac	Intron (NM_001368717/Dnah7b, intron 37 of 64)	Dnah7b	156705
chr1	47428726	47428892	167	chr1|47428725|47428892|L2:L2:LINE|-	LINE	L2	0	1	0	H3K27ac	Distal Intergenic	Mir6350	38233
chr1	47429226	47429609	384	chr1|47429225|47429609|ORR1D2:ERVL-MaLR:LTR|-	LTR	ERVL-MaLR	0	1	0	H3K27ac	Distal Intergenic	Mir6350	37516
chr1	48583346	48583744	399	chr1|48583345|48583744|MLTR25A:ERVK:LTR|+	LTR	ERVK	0	1	0	H3K27ac	Distal Intergenic	C230029F24Rik	-660872
chr1	50259610	50260009	400	chr1|50259609|50260009|Lx8:L1:LINE|-	LINE	L1	0	1	0	H3K27ac	Distal Intergenic	Tmeff2	-667514
chr1	50260038	50260129	92	chr1|50260037|50260129|Lx8:L1:LINE|-	LINE	L1	0	1	0	H3K27ac	Distal Intergenic	Tmeff2	-667394
chr1	50770116	50770174	59	chr1|50770115|50770174|X9_LINE:L1?:LINE|-	LINE	L1?	0	1	0	H3K27ac	Distal Intergenic	Tmeff2	-157349
chr1	51488982	51489076	95	chr1|51488981|51489076|RLTR20B3:ERVK:LTR|+	LTR	ERVK	0	1	0	H3K27ac	Distal Intergenic	Nabp1	-10583
chr1	51489474	51489609	136	chr1|51489473|51489609|B1_Mus2:Alu:SINE|-	SINE	Alu	0	1	0	H3K27ac	Distal Intergenic	Nabp1	-11075
chr1	51507477	51507622	146	chr1|51507476|51507622|MIR:MIR:SINE|-	SINE	MIR	0	1	0	H3K27ac	Distal Intergenic	Nabp1	-29078
chr1	51543668	51544598	931	chr1|51543667|51544598|Lx8:L1:LINE|-	LINE	L1	0	1	0	H3K27ac	Intron (NR_151621/Gm17767, intron 3 of 3)	Gm17767	52120
chr1	52555332	52555381	50	chr1|52555331|52555381|L2b:L2:LINE|-	LINE	L2	0	1	0	H3K27ac	Distal Intergenic	Gm28178	24911
chr1	54285101	54285304	204	chr1|54285100|54285304|L1MC1:L1:LINE|-	LINE	L1	0	1	0	H3K27ac	Intron (NM_030025/Ccdc150, intron 8 of 27)	Ccdc150	34418
chr1	54322869	54323899	1031	chr1|54322868|54323899|MMVL30-int:ERV1:LTR|-	LTR	ERV1	0	1	0	H3K27ac	Intron (NM_030025/Ccdc150, intron 15 of 27)	Ccdc150	72186
chr1	54544356	54544556	201	chr1|54544355|54544556|B3:B2:SINE|+	SINE	B2	0	1	0	H3K27ac	Intron (NM_001163314/Pgap1, intron 3 of 26)	Pgap1	13128
chr1	54544595	54544730	136	chr1|54544594|54544730|B1_Mur1:Alu:SINE|+	SINE	Alu	0	1	0	H3K27ac	Intron (NM_001163314/Pgap1, intron 3 of 26)	Pgap1	12954
chr1	54544832	54544931	100	chr1|54544831|54544931|MER68:ERVL:LTR|+	LTR	ERVL	0	1	0	H3K27ac	Intron (NM_001163314/Pgap1, intron 3 of 26)	Pgap1	12753
chr1	54773828	54773855	28	chr1|54773827|54773855|ID_B1:B4:SINE|-	SINE	B4	0	1	0	H3K27ac	Intron (NM_001081433/Ankrd44, intron 4 of 27)	Ankrd44	152532
chr1	54773856	54773962	107	chr1|54773855|54773962|PB1D10:Alu:SINE|-	SINE	Alu	0	1	0	H3K27ac	Intron (NM_001081433/Ankrd44, intron 4 of 27)	Ankrd44	152425
chr1	54971438	54971895	458	chr1|54971437|54971895|MT2B1:ERVL:LTR|+	LTR	ERVL	0	1	0	H3K27ac	Distal Intergenic	Ankrd44	-45051
chr1	55031614	55031760	147	chr1|55031613|55031760|B1_Mur1:Alu:SINE|-	SINE	Alu	0	1	0	H3K27ac	Distal Intergenic	Sf3b1	-4136
chr1	55341174	55341283	110	chr1|55341173|55341283|B3:B2:SINE|-	SINE	B2	0	1	0	H3K27ac	Intron (NM_001368767/Boll, intron 5 of 10)	Boll	21445
chr1	55341267	55341495	229	chr1|55341266|55341495|B4A:B4:SINE|-	SINE	B4	0	1	0	H3K27ac	Intron (NM_001368767/Boll, intron 5 of 10)	Boll	21233
chr1	55437485	55437640	156	chr1|55437484|55437640|B4A:B4:SINE|-	SINE	B4	0	1	0	H3K27ac	Intron (NM_001114663/Plcl1, intron 1 of 5)	Plcl1	31539
chr1	55900613	55900990	378	chr1|55900612|55900990|LTR37A:ERV1:LTR|-	LTR	ERV1	0	1	0	H3K27ac	Distal Intergenic	9130227L01Rik	-30251
chr1	56325578	56325868	291	chr1|56325577|56325868|ORR1D2:ERVL-MaLR:LTR|+	LTR	ERVL-MaLR	0	1	0	H3K27ac	Distal Intergenic	1700003I22Rik	306600
chr1	56326502	56326636	135	chr1|56326501|56326636|MER53:hAT:DNA|-	DNA	hAT	0	1	0	H3K27ac	Distal Intergenic	1700003I22Rik	307524
chr1	56407527	56407646	120	chr1|56407526|56407646|MER63D:hAT-Blackjack:DNA|-	DNA	hAT-Blackjack	0	1	0	H3K27ac	Distal Intergenic	Hsfy2	229805
chr1	56407837	56407987	151	chr1|56407836|56407987|HAL1:L1:LINE|-	LINE	L1	0	1	0	H3K27ac	Distal Intergenic	Hsfy2	229464
chr1	57565137	57565432	296	chr1|57565136|57565432|Lx8b:L1:LINE|-	LINE	L1	0	1	0	H3K27ac	Distal Intergenic	Tyw5	-158463
chr1	57604623	57604976	354	chr1|57604622|57604976|Lx3C:L1:LINE|+	LINE	L1	0	1	0	H3K27ac	Distal Intergenic	Spats2l	-169885
chr1	58193451	58193576	126	chr1|58193450|58193576|RLTR17B_Mm:ERVK:LTR|+	LTR	ERVK	0	1	0	H3K27ac	Intron (NM_023617/Aox3, intron 33 of 34)	Aox4	-16821
chr1	58193569	58193751	183	chr1|58193568|58193751|MLT2C1:ERVL:LTR|-	LTR	ERVL	0	1	0	H3K27ac	Intron (NM_023617/Aox3, intron 33 of 34)	Aox4	-16646
chr1	59220815	59221072	258	chr1|59220814|59221072|ORR1D1:ERVL-MaLR:LTR|+	LTR	ERVL-MaLR	0	1	0	H3K27ac	Intron (NM_001159948/Als2, intron 1 of 33)	Als2	16021
chr1	59412960	59413115	156	chr1|59412959|59413115|MIRb:MIR:SINE|+	SINE	MIR	0	1	0	H3K27ac	Distal Intergenic	Fzd7	-69032
chr1	59847879	59848012	134	chr1|59847878|59848012|B1F:Alu:SINE|+	SINE	Alu	0	1	0	H3K27ac	Intron (NM_007561/Bmpr2, intron 7 of 12)	Fam117b	-64994
chr1	59848036	59848119	84	chr1|59848035|59848119|ID4:ID:SINE|+	SINE	ID	0	1	0	H3K27ac	Intron (NM_007561/Bmpr2, intron 7 of 12)	Fam117b	-64887
chr1	59851668	59851766	99	chr1|59851667|59851766|PB1D10:Alu:SINE|-	SINE	Alu	0	1	0	H3K27ac	Intron (NM_007561/Bmpr2, intron 8 of 12)	Fam117b	-61240
chr1	60000481	60000583	103	chr1|60000480|60000583|PB1D7:Alu:SINE|-	SINE	Alu	0	1	0	H3K27ac	Intron (NM_001316694/Ica1l, intron 9 of 10)	Ica1l	42539
chr1	60000620	60000663	44	chr1|60000619|60000663|L1M4b:L1:LINE|+	LINE	L1	0	1	0	H3K27ac	Intron (NM_001316694/Ica1l, intron 9 of 10)	Ica1l	42459
chr1	60850971	60851154	184	chr1|60850970|60851154|MER5B:hAT-Charlie:DNA|+	DNA	hAT-Charlie	0	1	0	H3K27ac	Distal Intergenic	Ctla4	-57871
chr1	60945927	60946209	283	chr1|60945926|60946209|RMER1B:Other:Other|-	Other	Other	0	1	0	H3K27ac	Distal Intergenic	Icos	-31705
chr1	60946265	60946429	165	chr1|60946264|60946429|MLT1J:ERVL-MaLR:LTR|-	LTR	ERVL-MaLR	0	1	0	H3K27ac	Distal Intergenic	Icos	-31485
chr1	61588108	61588249	142	chr1|61588107|61588249|L1ME3Cz:L1:LINE|+	LINE	L1	0	1	0	H3K27ac	Distal Intergenic	Pard3b	-50575
chr1	62347831	62348029	199	chr1|62347830|62348029|MLT1D:ERVL-MaLR:LTR|+	LTR	ERVL-MaLR	0	1	0	H3K27ac	Intron (NM_001081050/Pard3b, intron 18 of 22)	Pard3bos2	-211722
chr1	62348059	62348122	64	chr1|62348058|62348122|MLT1D:ERVL-MaLR:LTR|+	LTR	ERVL-MaLR	0	1	0	H3K27ac	Intron (NM_001081050/Pard3b, intron 18 of 22)	Pard3bos2	-211950
chr1	64875318	64875978	661	chr1|64875317|64875978|L2a:L2:LINE|-	LINE	L2	0	1	0	H3K27ac	Intron (NM_001039493/Plekhm3, intron 5 of 7)	Plekhm3	80846
chr1	65043559	65043889	331	chr1|65043558|65043889|RLTR43C:ERVK:LTR|+	LTR	ERVK	0	1	0	H3K27ac	Distal Intergenic	Cryge	7274
chr1	65145447	65145720	274	chr1|65145446|65145720|L1MA7:L1:LINE|-	LINE	L1	0	1	0	H3K27ac	Distal Intergenic	D630023F18Rik	-22233
chr1	65295882	65296179	298	chr1|65295881|65296179|MLT1A0:ERVL-MaLR:LTR|-	LTR	ERVL-MaLR	0	1	0	H3K27ac	Distal Intergenic	Pth2r	-15078
chr1	65792088	65792496	409	chr1|65792087|65792496|L1MA6:L1:LINE|-	LINE	L1	0	1	0	H3K27ac	Distal Intergenic	Crygf	-134026
chr1	65792497	65792862	366	chr1|65792496|65792862|ORR1C1:ERVL-MaLR:LTR|+	LTR	ERVL-MaLR	0	1	0	H3K27ac	Distal Intergenic	Crygf	-133660
chr1	66168651	66168761	111	chr1|66168650|66168761|B1_Mus1:Alu:SINE|+	SINE	Alu	0	1	0	H3K27ac	Distal Intergenic	Map2	-6568
chr1	66840154	66840240	87	chr1|66840153|66840240|PB1D10:Alu:SINE|+	SINE	Alu	0	1	0	H3K27ac	Intron (NM_007381/Acadl, intron 8 of 10)	Kansl1l	-22559
chr1	67398123	67398284	162	chr1|67398122|67398284|MamGypLTR1a:Gypsy:LTR|-	LTR	Gypsy	0	1	0	H3K27ac	Distal Intergenic	Cps1	275096
chr1	67437908	67438248	341	chr1|67437907|67438248|MLT1A0:ERVL-MaLR:LTR|-	LTR	ERVL-MaLR	0	1	0	H3K27ac	Distal Intergenic	Cps1	314881
chr1	68437297	68437510	214	chr1|68437296|68437510|ID_B1:B4:SINE|-	SINE	B4	0	1	0	H3K27ac	Intron (NM_010154/Erbb4, intron 3 of 26)	Erbb4	670549
chr1	68437828	68438063	236	chr1|68437827|68438063|RMER6C:ERVK:LTR|-	LTR	ERVK	0	1	0	H3K27ac	Intron (NM_010154/Erbb4, intron 3 of 26)	Erbb4	669996
chr1	68679155	68679669	515	chr1|68679154|68679669|MT2A:ERVL:LTR|-	LTR	ERVL	0	1	0	H3K27ac	Intron (NM_010154/Erbb4, intron 2 of 26)	Erbb4	428390
chr1	69376432	69376567	136	chr1|69376431|69376567|L1MD2:L1:LINE|+	LINE	L1	0	1	0	H3K27ac	Distal Intergenic	Erbb4	-268373
chr1	70134807	70135171	365	chr1|70134806|70135171|MLT1C:ERVL-MaLR:LTR|+	LTR	ERVL-MaLR	0	1	0	H3K27ac	Intron (NM_029160/Spag16, intron 11 of 16)	Spag16	183192
chr1	70135339	70135392	54	chr1|70135338|70135392|B3:B2:SINE|-	SINE	B2	0	1	0	H3K27ac	Intron (NM_029160/Spag16, intron 11 of 16)	Spag16	183724
chr1	70135433	70135604	172	chr1|70135432|70135604|B3A:B2:SINE|-	SINE	B2	0	1	0	H3K27ac	Intron (NM_029160/Spag16, intron 11 of 16)	Spag16	183818
chr1	70135934	70136243	310	chr1|70135933|70136243|RLTR40:ERVK:LTR|+	LTR	ERVK	0	1	0	H3K27ac	Intron (NM_029160/Spag16, intron 11 of 16)	Spag16	184319
chr1	70191648	70191941	294	chr1|70191647|70191941|Lx8:L1:LINE|-	LINE	L1	0	1	0	H3K27ac	Intron (NM_029160/Spag16, intron 11 of 16)	Spag16	240033
chr1	71209372	71210257	886	chr1|71209371|71210257|RLTR13B1:ERVK:LTR|+	LTR	ERVK	0	1	0	H3K27ac	Distal Intergenic	Bard1	-106400
chr1	71296305	71296439	135	chr1|71296304|71296439|B1_Mus1:Alu:SINE|+	SINE	Alu	0	1	0	H3K27ac	Intron (NM_175210/Abca12, intron 23 of 52)	Abca12	118471
chr1	71384108	71384433	326	chr1|71384107|71384433|LTR82B:ERVL:LTR|+	LTR	ERVL	0	1	0	H3K27ac	Intron (NM_175210/Abca12, intron 2 of 52)	Abca12	30477
chr1	71564072	71564218	147	chr1|71564071|71564218|B1_Mus1:Alu:SINE|+	SINE	Alu	0	1	0	H3K27ac	Intron (NM_026195/Atic, intron 5 of 15)	Atic	6916
chr1	71690132	71690332	201	chr1|71690131|71690332|L2a:L2:LINE|+	LINE	L2	0	1	0	H3K27ac	Distal Intergenic	Apol7d	36797
chr1	71690368	71690475	108	chr1|71690367|71690475|L2a:L2:LINE|+	LINE	L2	0	1	0	H3K27ac	Distal Intergenic	Apol7d	37033
chr1	72096590	72096820	231	chr1|72096589|72096820|L1MC5:L1:LINE|+	LINE	L1	0	1	0	H3K27ac	Distal Intergenic	4933417E11Rik	-91395
chr1	72097224	72097330	107	chr1|72097223|72097330|B1_Mus2:Alu:SINE|+	SINE	Alu	0	1	0	H3K27ac	Distal Intergenic	4933417E11Rik	-92029
chr1	73999819	73999992	174	chr1|73999818|73999992|L3b:CR1:LINE|-	LINE	CR1	0	1	0	H3K27ac	Intron (NM_001289895/Tns1, intron 6 of 32)	Tns1	124556
chr1	74337174	74337411	238	chr1|74337173|74337411|L2a:L2:LINE|+	LINE	L2	0	1	0	H3K27ac	Intron (NM_001039509/Pnkd, intron 2 of 9)	Pnkd	4564
chr1	74499500	74499585	86	chr1|74499499|74499585|PB1D7:Alu:SINE|-	SINE	Alu	0	1	0	H3K27ac	Intron (NM_001310662/Usp37, intron 2 of 23)	Usp37	6236
chr1	74743603	74743882	280	chr1|74743602|74743882|B4A:B4:SINE|-	SINE	B4	0	1	0	H3K27ac	Intron (NM_153744/Prkag3, intron 10 of 13)	Prkag3	5073
chr1	74744115	74744242	128	chr1|74744114|74744242|B1F:Alu:SINE|+	SINE	Alu	0	1	0	H3K27ac	Intron (NM_153744/Prkag3, intron 10 of 13)	Prkag3	4713
chr1	74744262	74744320	59	chr1|74744261|74744320|MIRc:MIR:SINE|-	SINE	MIR	0	1	0	H3K27ac	Intron (NM_153744/Prkag3, intron 10 of 13)	Prkag3	4635
chr1	75204092	75204198	107	chr1|75204091|75204198|B1_Mus2:Alu:SINE|-	SINE	Alu	0	1	0	H3K27ac	Intron (NM_029010/Glb1l, intron 5 of 16)	Glb1l	6580
chr1	75204338	75204474	137	chr1|75204337|75204474|RSINE1:B4:SINE|-	SINE	B4	0	1	0	H3K27ac	Intron (NM_029010/Glb1l, intron 5 of 16)	Glb1l	6304
chr1	75204495	75204619	125	chr1|75204494|75204619|B1_Mus1:Alu:SINE|-	SINE	Alu	0	1	0	H3K27ac	Intron (NM_029010/Glb1l, intron 5 of 16)	Glb1l	6159
chr1	75204505	75204651	147	chr1|75204504|75204651|MT2B:ERVL:LTR|-	LTR	ERVL	0	1	0	H3K27ac	Intron (NM_029010/Glb1l, intron 5 of 16)	Glb1l	6127
chr1	75468866	75468961	96	chr1|75468865|75468961|PB1D10:Alu:SINE|+	SINE	Alu	0	1	0	H3K27ac	Intron (NM_183022/Asic4, intron 1 of 9)	Chpf	10510
chr1	75610980	75611082	103	chr1|75610979|75611082|MIRc:MIR:SINE|+	SINE	MIR	0	1	0	H3K27ac	Distal Intergenic	Slc4a3	64518
chr1	75631587	75631745	159	chr1|75631586|75631745|MTEa:ERVL-MaLR:LTR|-	LTR	ERVL-MaLR	0	1	0	H3K27ac	Distal Intergenic	Slc4a3	85125
chr1	75631831	75631926	96	chr1|75631830|75631926|MTEa:ERVL-MaLR:LTR|-	LTR	ERVL-MaLR	0	1	0	H3K27ac	Distal Intergenic	Slc4a3	85369
chr1	75631980	75632096	117	chr1|75631979|75632096|L1MC3:L1:LINE|+	LINE	L1	0	1	0	H3K27ac	Distal Intergenic	Slc4a3	85518
chr1	76770302	76770559	258	chr1|76770301|76770559|MTC:ERVL-MaLR:LTR|+	LTR	ERVL-MaLR	0	1	0	H3K27ac	Distal Intergenic	Mir6343	260742
chr1	77713333	77713516	184	chr1|77713332|77713516|L1Md_F2:L1:LINE|-	LINE	L1	0	1	0	H3K27ac	Distal Intergenic	Epha4	-198245
chr1	77817375	77818628	1254	chr1|77817374|77818628|Lx9:L1:LINE|-	LINE	L1	0	1	0	H3K27ac	Distal Intergenic	Epha4	-302287
chr1	78376212	78376312	101	chr1|78376211|78376312|ID_B1:B4:SINE|+	SINE	B4	0	1	0	H3K27ac	Intron (NM_001004173/Sgpp2, intron 2 of 4)	Sgpp2	65866
chr1	78376313	78376329	17	chr1|78376312|78376329|B1F:Alu:SINE|+	SINE	Alu	0	1	0	H3K27ac	Intron (NM_001004173/Sgpp2, intron 2 of 4)	Sgpp2	65967
chr1	78387966	78388152	187	chr1|78387965|78388152|ORR1F:ERVL-MaLR:LTR|-	LTR	ERVL-MaLR	0	1	0	H3K27ac	Intron (NM_001004173/Sgpp2, intron 2 of 4)	Sgpp2	77620
chr1	78484397	78484613	217	chr1|78484396|78484613|MLT1F2:ERVL-MaLR:LTR|+	LTR	ERVL-MaLR	0	1	0	H3K27ac	Intron (NM_001278075/Farsb, intron 1 of 17)	Farsb	4284
chr1	78484642	78485855	1214	chr1|78484641|78485855|MLT1F2-int:ERVL-MaLR:LTR|+	LTR	ERVL-MaLR	0	1	0	H3K27ac	Intron (NM_001278075/Farsb, intron 1 of 17)	Farsb	3042
chr1	78705643	78705786	144	chr1|78705642|78705786|MTE2b:ERVL-MaLR:LTR|-	LTR	ERVL-MaLR	0	1	0	H3K27ac	Intron (NM_001033606/Acsl3, intron 14 of 14)	Utp14b	47203
chr1	79264610	79265005	396	chr1|79264609|79265005|LTR72_RN:ERV1:LTR|-	LTR	ERV1	0	1	0	H3K27ac	Distal Intergenic	Gm29536	-40099
chr1	79611810	79611971	162	chr1|79611809|79611971|URR1A:hAT-Charlie:DNA|+	DNA	hAT-Charlie	0	1	0	H3K27ac	Intron (NM_183027/Ap1s3, intron 4 of 4)	Ap1s3	60001
chr1	79803488	79803599	112	chr1|79803487|79803599|L1MA9:L1:LINE|-	LINE	L1	0	1	0	H3K27ac	Intron (NM_009255/Serpine2, intron 4 of 8)	Mrpl44	27470
chr1	79803606	79803815	210	chr1|79803605|79803815|MTEb:ERVL-MaLR:LTR|+	LTR	ERVL-MaLR	0	1	0	H3K27ac	Intron (NM_009255/Serpine2, intron 4 of 8)	Mrpl44	27588
chr1	80330651	80331002	352	chr1|80330650|80331002|MLT1A1:ERVL-MaLR:LTR|+	LTR	ERVL-MaLR	0	1	0	H3K27ac	Intron (NM_001313728/Cul3, intron 1 of 16)	Cul3	9688
chr1	80630984	80631128	145	chr1|80630983|80631128|MIR:MIR:SINE|+	SINE	MIR	0	1	0	H3K27ac	Intron (NM_001285927/Dock10, intron 3 of 55)	Dock10	34224
chr1	81197683	81198006	324	chr1|81197682|81198006|RLTR9A3:ERVK:LTR|+	LTR	ERVK	0	1	0	H3K27ac	Intron (NM_001356399/Nyap2, intron 4 of 6)	Nyap2	120276
chr1	81198007	81198389	383	chr1|81198006|81198389|RMER17B:ERVK:LTR|+	LTR	ERVK	0	1	0	H3K27ac	Intron (NM_001356399/Nyap2, intron 4 of 6)	Nyap2	120600
chr1	81266642	81266698	57	chr1|81266641|81266698|MER89:ERV1:LTR|-	LTR	ERV1	0	1	0	H3K27ac	Intron (NM_001356399/Nyap2, intron 5 of 6)	Nyap2	189235
chr1	81266790	81267044	255	chr1|81266789|81267044|MER57C2:ERV1:LTR|+	LTR	ERV1	0	1	0	H3K27ac	Intron (NM_001356399/Nyap2, intron 5 of 6)	Nyap2	189383
chr1	81614452	81614583	132	chr1|81614451|81614583|MER45A:hAT-Tip100:DNA|-	DNA	hAT-Tip100	0	1	0	H3K27ac	Distal Intergenic	Mir6344	-517333
chr1	83110774	83111032	259	chr1|83110773|83111032|L1MA4A:L1:LINE|+	LINE	L1	0	1	0	H3K27ac	Distal Intergenic	Ccl20	-5734
chr1	83111248	83112022	775	chr1|83111247|83112022|L1MB7:L1:LINE|-	LINE	L1	0	1	0	H3K27ac	Distal Intergenic	Ccl20	-4744
chr1	83289034	83289367	334	chr1|83289033|83289367|Lx9:L1:LINE|+	LINE	L1	0	1	0	H3K27ac	Intron (NM_001356547/Sphkap, intron 5 of 11)	Sphkap	118833
chr1	84172070	84172267	198	chr1|84172069|84172267|MLT1K:ERVL-MaLR:LTR|+	LTR	ERVL-MaLR	0	1	0	H3K27ac	Intron (NM_001003948/Pid1, intron 1 of 2)	Mir6353	46694
chr1	84512648	84513039	392	chr1|84512647|84513039|MTA_Mm:ERVL-MaLR:LTR|+	LTR	ERVL-MaLR	0	1	0	H3K27ac	Intron (NM_152915/Dner, intron 5 of 12)	Mir5126	-182800
chr1	84513650	84513754	105	chr1|84513649|84513754|MamTip2:hAT-Tip100:DNA|-	DNA	hAT-Tip100	0	1	0	H3K27ac	Intron (NM_152915/Dner, intron 5 of 12)	Mir5126	-182085
chr1	84925338	84925509	172	chr1|84925337|84925509|RSINE1:B4:SINE|+	SINE	B4	0	1	0	H3K27ac	Intron (NM_027921/Slc16a14, intron 2 of 4)	Slc16a14	9574
chr1	84925637	84925924	288	chr1|84925636|84925924|MTEa:ERVL-MaLR:LTR|-	LTR	ERVL-MaLR	0	1	0	H3K27ac	Intron (NM_027921/Slc16a14, intron 2 of 4)	Slc16a14	9159
chr1	85693372	85693432	61	chr1|85693371|85693432|B1F1:Alu:SINE|+	SINE	Alu	0	1	0	H3K27ac	Intron (NM_001313712/Sp100, intron 12 of 16)	A630001G21Rik	43174
chr1	85693564	85693685	122	chr1|85693563|85693685|B1_Mur4:Alu:SINE|-	SINE	Alu	0	1	0	H3K27ac	Intron (NM_001313712/Sp100, intron 12 of 16)	A630001G21Rik	42921
chr1	86029577	86029761	185	chr1|86029576|86029761|MER34A1:ERV1:LTR|+	LTR	ERV1	0	1	0	H3K27ac	3' UTR	Spata3	7635
chr1	86188259	86188378	120	chr1|86188258|86188378|B3:B2:SINE|-	SINE	B2	0	1	0	H3K27ac	Intron (NM_027456/Armc9, intron 10 of 20)	Armc9	33479
chr1	86569869	86570075	207	chr1|86569868|86570075|B3:B2:SINE|-	SINE	B2	0	1	0	H3K27ac	Intron (NM_001360816/Pde6d, intron 1 of 3)	Pde6d	12710
chr1	87299151	87299195	45	chr1|87299150|87299195|MIRb:MIR:SINE|+	SINE	MIR	0	1	0	H3K27ac	Intron (NM_028889/Efhd1, intron 3 of 3)	Gigyf2	-27803
chr1	87687175	87687318	144	chr1|87687174|87687318|B1_Mur1:Alu:SINE|+	SINE	Alu	0	1	0	H3K27ac	Intron (NM_001110192/Inpp5d, intron 9 of 26)	Inpp5d	66863
chr1	87913196	87913605	410	chr1|87913195|87913605|L1MC5:L1:LINE|+	LINE	L1	0	1	0	H3K27ac	Intron (NM_177646/Dgkd, intron 3 of 29)	Gm19582	-58897
chr1	89138046	89138140	95	chr1|89138045|89138140|B4:B4:SINE|-	SINE	B4	0	1	0	H3K27ac	Intron (NM_133816/Sh3bp4, intron 3 of 5)	Sh3bp4	67631
chr1	90402139	90402495	357	chr1|90402138|90402495|MTE2a:ERVL-MaLR:LTR|+	LTR	ERVL-MaLR	0	1	0	H3K27ac	Distal Intergenic	Ackr3	198159
chr1	91109393	91109662	270	chr1|91109392|91109662|B4:B4:SINE|+	SINE	B4	0	1	0	H3K27ac	Intron (NM_001111312/Lrrfip1, intron 7 of 12)	Rbm44	-35441
chr1	92092102	92092368	267	chr1|92092101|92092368|L1MC3:L1:LINE|-	LINE	L1	0	1	0	H3K27ac	Intron (NM_207225/Hdac4, intron 2 of 26)	Hdac4	87973
chr1	92092586	92092690	105	chr1|92092585|92092690|B1_Mur3:Alu:SINE|+	SINE	Alu	0	1	0	H3K27ac	Intron (NM_207225/Hdac4, intron 2 of 26)	Hdac4	87651
chr1	92635412	92635551	140	chr1|92635411|92635551|B1_Mur2:Alu:SINE|+	SINE	Alu	0	1	0	H3K27ac	Distal Intergenic	Cops9	6397
chr1	92841736	92841944	209	chr1|92841735|92841944|MTE2b:ERVL-MaLR:LTR|-	LTR	ERVL-MaLR	0	1	0	H3K27ac	Intron (NM_016696/Gpc1, intron 1 of 8)	Mir149	-8434
chr1	92841945	92842244	300	chr1|92841944|92842244|MTC:ERVL-MaLR:LTR|-	LTR	ERVL-MaLR	0	1	0	H3K27ac	Intron (NM_016696/Gpc1, intron 1 of 8)	Mir149	-8134
chr1	93030325	93030616	292	chr1|93030324|93030616|MT2C_Mm:ERVL:LTR|+	LTR	ERVL	0	1	0	H3K27ac	Intron (NM_001294150/Kif1a, intron 36 of 46)	Aqp12	23991
chr1	93678479	93678591	113	chr1|93678478|93678591|B1F1:Alu:SINE|-	SINE	Alu	0	1	0	H3K27ac	Distal Intergenic	Bok	-6984
chr1	93678693	93678757	65	chr1|93678692|93678757|B4A:B4:SINE|+	SINE	B4	0	1	0	H3K27ac	Distal Intergenic	Bok	-6818
chr1	93678778	93678996	219	chr1|93678777|93678996|MTD:ERVL-MaLR:LTR|-	LTR	ERVL-MaLR	0	1	0	H3K27ac	Distal Intergenic	Bok	-6579
chr1	93747334	93747441	108	chr1|93747333|93747441|PB1D9:Alu:SINE|-	SINE	Alu	0	1	0	H3K27ac	Intron (NM_025920/Thap4, intron 2 of 5)	Thap4	7397
chr1	93747474	93747570	97	chr1|93747473|93747570|B1F:Alu:SINE|+	SINE	Alu	0	1	0	H3K27ac	Intron (NM_025920/Thap4, intron 2 of 5)	Thap4	7268
chr1	93747756	93747863	108	chr1|93747755|93747863|PB1D10:Alu:SINE|+	SINE	Alu	0	1	0	H3K27ac	Intron (NM_025920/Thap4, intron 2 of 5)	Thap4	6975
chr1	93747954	93748048	95	chr1|93747953|93748048|B1_Mus1:Alu:SINE|+	SINE	Alu	0	1	0	H3K27ac	Intron (NM_025920/Thap4, intron 2 of 5)	Thap4	6790
chr1	94898668	94898849	182	chr1|94898667|94898849|B2_Mm2:B2:SINE|+	SINE	B2	0	1	0	H3K27ac	Distal Intergenic	4930440C22Rik	101226
chr1	94932250	94932379	130	chr1|94932249|94932379|MT2B:ERVL:LTR|-	LTR	ERVL	0	1	0	H3K27ac	Distal Intergenic	4930440C22Rik	134808
chr1	94932364	94932412	49	chr1|94932363|94932412|RMER6C:ERVK:LTR|-	LTR	ERVK	0	1	0	H3K27ac	Distal Intergenic	4930440C22Rik	134922
chr1	95252253	95252761	509	chr1|95252252|95252761|RMER5:ERV1:LTR|-	LTR	ERV1	0	1	0	H3K27ac	Distal Intergenic	Fam174a	-60867
chr1	95252824	95252873	50	chr1|95252823|95252873|BC1_Mm:scRNA:scRNA|-	scRNA	scRNA	0	1	0	H3K27ac	Distal Intergenic	Fam174a	-60755
chr1	95727171	95728023	853	chr1|95727170|95728023|RLTR13B4:ERVK:LTR|-	LTR	ERVK	0	1	0	H3K27ac	Distal Intergenic	4930598F16Rik	-10653
chr1	95728160	95728234	75	chr1|95728159|95728234|Lx7:L1:LINE|+	LINE	L1	0	1	0	H3K27ac	Distal Intergenic	4930598F16Rik	-11642
chr1	96745854	96746496	643	chr1|96745853|96746496|L1_Mus2:L1:LINE|+	LINE	L1	0	1	0	H3K27ac	Distal Intergenic	4930533P14Rik	-83281
chr1	96746536	96746699	164	chr1|96746535|96746699|L1MC:L1:LINE|-	LINE	L1	0	1	0	H3K27ac	Distal Intergenic	4930533P14Rik	-83963
chr1	96747040	96747123	84	chr1|96747039|96747123|RLTR12BD_Mm:ERVK:LTR|+	LTR	ERVK	0	1	0	H3K27ac	Distal Intergenic	4930533P14Rik	-84467
chr1	97652686	97653116	431	chr1|97652685|97653116|L1ME1:L1:LINE|+	LINE	L1	0	1	0	H3K27ac	Intron (NM_001355072/D1Ertd622e, intron 2 of 2)	D1Ertd622e	8560
chr1	98159860	98160660	801	chr1|98159859|98160660|RLTR13C2:ERVK:LTR|-	LTR	ERVK	0	1	0	H3K27ac	Distal Intergenic	Gm29461	-12988
chr1	98161030	98161295	266	chr1|98161029|98161295|MLT1K:ERVL-MaLR:LTR|+	LTR	ERVL-MaLR	0	1	0	H3K27ac	Distal Intergenic	Gm29461	-12353
chr1	98254150	98254463	314	chr1|98254149|98254463|MTE2b:ERVL-MaLR:LTR|+	LTR	ERVL-MaLR	0	1	0	H3K27ac	Distal Intergenic	Gm29461	80502
chr1	98978781	98978922	142	chr1|98978780|98978922|B1F:Alu:SINE|-	SINE	Alu	0	1	0	H3K27ac	Distal Intergenic	Slco6d1	557657
chr1	99491089	99492401	1313	chr1|99491088|99492401|Lx2:L1:LINE|+	LINE	L1	0	1	0	H3K27ac	Distal Intergenic	Cntnap5b	-280000
chr1	101839892	101839919	28	chr1|101839891|101839919|RLTR17B_Mm:ERVK:LTR|+	LTR	ERVK	0	1	0	H3K27ac	Distal Intergenic	Gm20268	684124
chr1	101839957	101840009	53	chr1|101839956|101840009|RLTR17B_Mm:ERVK:LTR|+	LTR	ERVK	0	1	0	H3K27ac	Distal Intergenic	Gm20268	684189
chr1	101839993	101840134	142	chr1|101839992|101840134|B4A:B4:SINE|-	SINE	B4	0	1	0	H3K27ac	Distal Intergenic	Gm20268	684225
chr1	101840126	101840283	158	chr1|101840125|101840283|RMER15:ERVL:LTR|+	LTR	ERVL	0	1	0	H3K27ac	Distal Intergenic	Gm20268	684358
chr1	102188107	102188377	271	chr1|102188106|102188377|B4A:B4:SINE|+	SINE	B4	0	1	0	H3K27ac	Distal Intergenic	Gm20268	1032339
chr1	104652100	104652501	402	chr1|104652099|104652501|RMER17C:ERVK:LTR|+	LTR	ERVK	0	1	0	H3K27ac	Distal Intergenic	Cdh20	-116019
chr1	105081768	105082217	450	chr1|105081767|105082217|MLTR11A:ERVK:LTR|+	LTR	ERVK	0	1	0	H3K27ac	Distal Intergenic	Gm17634	-273790
chr1	105464319	105464419	101	chr1|105464318|105464419|MIR:MIR:SINE|-	SINE	MIR	0	1	0	H3K27ac	Distal Intergenic	Rnf152	-107609
chr1	105641997	105642343	347	chr1|105641996|105642343|L2b:L2:LINE|+	LINE	L2	0	1	0	H3K27ac	Intron (NM_013784/Pign, intron 11 of 30)	Pign	21333
chr1	106449886	106450188	303	chr1|106449885|106450188|MLTR11A:ERVK:LTR|+	LTR	ERVK	0	1	0	H3K27ac	Distal Intergenic	Mir3473f	96443
chr1	106475636	106476134	499	chr1|106475635|106476134|L1ME1:L1:LINE|+	LINE	L1	0	1	0	H3K27ac	Distal Intergenic	Mir3473f	70497
chr1	106477460	106477604	145	chr1|106477459|106477604|B1F:Alu:SINE|-	SINE	Alu	0	1	0	H3K27ac	Distal Intergenic	Mir3473f	69027
chr1	106478499	106478784	286	chr1|106478498|106478784|MLT1A0:ERVL-MaLR:LTR|-	LTR	ERVL-MaLR	0	1	0	H3K27ac	Distal Intergenic	Mir3473f	67847
chr1	106500901	106501111	211	chr1|106500900|106501111|ID_B1:B4:SINE|+	SINE	B4	0	1	0	H3K27ac	Distal Intergenic	Mir3473f	45520
chr1	106501222	106501380	159	chr1|106501221|106501380|L3:CR1:LINE|-	LINE	CR1	0	1	0	H3K27ac	Distal Intergenic	Mir3473f	45251
chr1	106697047	106697209	163	chr1|106697046|106697209|B1_Mur1:Alu:SINE|+	SINE	Alu	0	1	0	H3K27ac	Intron (NM_009741/Bcl2, intron 1 of 1)	Bcl2	17081
chr1	106725457	106725565	109	chr1|106725456|106725565|PB1:Alu:SINE|-	SINE	Alu	0	1	0	H3K27ac	Intron (NM_027534/Kdsr, intron 9 of 9)	Bcl2	-11167
chr1	107521895	107521983	89	chr1|107521894|107521983|B1_Mus1:Alu:SINE|-	SINE	Alu	0	1	0	H3K27ac	Intron (NM_001174170/Serpinb2, intron 3 of 7)	Serpinb10	-7020
chr1	107549086	107549180	95	chr1|107549085|107549180|ERVB2_1-I_MM-int:ERVK:LTR|-	LTR	ERVK	0	1	0	H3K27ac	3' UTR	Serpinb10	20083
chr1	107575785	107577518	1734	chr1|107575784|107577518|ORR1B1-int:ERVL-MaLR:LTR|+	LTR	ERVL-MaLR	0	1	0	H3K27ac	Distal Intergenic	Serpinb8	-12488
chr1	107977525	107977684	160	chr1|107977524|107977684|RLTR42:ERVK:LTR|+	LTR	ERVK	0	1	0	H3K27ac	Distal Intergenic	D830032E09Rik	60266
chr1	111426069	111426104	36	chr1|111426068|111426104|U2:snRNA:snRNA|+	snRNA	snRNA	0	1	0	H3K27ac	Distal Intergenic	Dsel	438814
chr1	112042217	112042759	543	chr1|112042216|112042759|L1_Mur1:L1:LINE|+	LINE	L1	0	1	0	H3K27ac	Distal Intergenic	Dsel	-177299
chr1	113354431	113354872	442	chr1|113354430|113354872|RMER17D2:ERVK:LTR|-	LTR	ERVK	0	1	0	H3K27ac	Distal Intergenic	Gm32810	-937513
chr1	113354873	113354990	118	chr1|113354872|113354990|ORR1D1:ERVL-MaLR:LTR|+	LTR	ERVL-MaLR	0	1	0	H3K27ac	Distal Intergenic	Gm32810	-937955
chr1	113957930	113958310	381	chr1|113957929|113958310|RLTR9E:ERVK:LTR|-	LTR	ERVK	0	1	0	H3K27ac	Distal Intergenic	Gm32810	-1541012
chr1	113958311	113958419	109	chr1|113958310|113958419|ETnERV2-int:ERVK:LTR|-	LTR	ERVK	0	1	0	H3K27ac	Distal Intergenic	Gm32810	-1541393
chr1	113958420	113958877	458	chr1|113958419|113958877|RLTR13G:ERVK:LTR|-	LTR	ERVK	0	1	0	H3K27ac	Distal Intergenic	Gm32810	-1541502
chr1	114158936	114159191	256	chr1|114158935|114159191|L1MA5A:L1:LINE|+	LINE	L1	0	1	0	H3K27ac	Distal Intergenic	Cntnap5a	-1525546
chr1	114174061	114174183	123	chr1|114174060|114174183|LTR10_RN:ERVK:LTR|+	LTR	ERVK	0	1	0	H3K27ac	Distal Intergenic	Cntnap5a	-1510554
chr1	115826958	115827114	157	chr1|115826957|115827114|MER5B:hAT-Charlie:DNA|-	DNA	hAT-Charlie	0	1	0	H3K27ac	Intron (NM_001077425/Cntnap5a, intron 1 of 23)	Cntnap5a	142221
chr1	115827128	115827461	334	chr1|115827127|115827461|L3:CR1:LINE|-	LINE	CR1	0	1	0	H3K27ac	Intron (NM_001077425/Cntnap5a, intron 1 of 23)	Cntnap5a	142391
chr1	117051206	117051724	519	chr1|117051205|117051724|ERVB4_1B-LTR_MM:ERVK:LTR|-	LTR	ERVK	0	1	0	H3K27ac	Distal Intergenic	B020011L13Rik	-729411
chr1	118485573	118485979	407	chr1|118485572|118485979|L1MC3:L1:LINE|+	LINE	L1	0	1	0	H3K27ac	Intron (NM_001293300/Clasp1, intron 8 of 40)	2900060B14Rik	-26308
chr1	118918239	118918621	383	chr1|118918238|118918621|MTD:ERVL-MaLR:LTR|+	LTR	ERVL-MaLR	0	1	0	H3K27ac	Intron (NM_001081125/Gli2, intron 2 of 13)	Mir6346	-35599
chr1	118918796	118918899	104	chr1|118918795|118918899|MIR:MIR:SINE|+	SINE	MIR	0	1	0	H3K27ac	Intron (NM_001081125/Gli2, intron 2 of 13)	Mir6346	-35321
chr1	119152025	119152228	204	chr1|119152024|119152228|B4:B4:SINE|+	SINE	B4	0	1	0	H3K27ac	Distal Intergenic	Gli2	-98406
chr1	119555492	119555636	145	chr1|119555491|119555636|B1_Mur2:Alu:SINE|-	SINE	Alu	0	1	0	H3K27ac	Intron (NM_145506/Epb41l5, intron 20 of 24)	3830432H09Rik	-19327
chr1	119828046	119828097	52	chr1|119828045|119828097|ID4:ID:SINE|+	SINE	ID	0	1	0	H3K27ac	Intron (NM_019933/Ptpn4, intron 1 of 26)	Ptpn4	8974
chr1	120042228	120042341	114	chr1|120042227|120042341|MT2B:ERVL:LTR|+	LTR	ERVL	0	1	0	H3K27ac	Intron (NM_001012322/Sctr, intron 5 of 13)	Tmem37	31439
chr1	120042240	120042379	140	chr1|120042239|120042379|B1_Mus2:Alu:SINE|+	SINE	Alu	0	1	0	H3K27ac	Intron (NM_001012322/Sctr, intron 5 of 13)	Tmem37	31401
chr1	120042383	120042418	36	chr1|120042382|120042418|B3A:B2:SINE|-	SINE	B2	0	1	0	H3K27ac	Intron (NM_001012322/Sctr, intron 5 of 13)	Tmem37	31362
chr1	120042440	120042580	141	chr1|120042439|120042580|B3A:B2:SINE|-	SINE	B2	0	1	0	H3K27ac	Intron (NM_001012322/Sctr, intron 5 of 13)	Tmem37	31200
chr1	120195274	120195486	213	chr1|120195273|120195486|ID_B1:B4:SINE|+	SINE	B4	0	1	0	H3K27ac	Distal Intergenic	Steap3	69794
chr1	121404399	121404990	592	chr1|121404398|121404990|Lx9:L1:LINE|-	LINE	L1	0	1	0	H3K27ac	Distal Intergenic	Ccdc93	-26077
chr1	121472795	121472828	34	chr1|121472794|121472828|MT2A:ERVL:LTR|-	LTR	ERVL	0	1	0	H3K27ac	Intron (NM_001025156/Ccdc93, intron 11 of 23)	Ccdc93	41728
chr1	121472858	121473221	364	chr1|121472857|121473221|MT2A:ERVL:LTR|-	LTR	ERVL	0	1	0	H3K27ac	Intron (NM_001025156/Ccdc93, intron 11 of 23)	Ccdc93	41791
chr1	122303689	122303836	148	chr1|122303688|122303836|MTE2a:ERVL-MaLR:LTR|-	LTR	ERVL-MaLR	0	1	0	H3K27ac	Distal Intergenic	Gm28590	98544
chr1	122328767	122328919	153	chr1|122328766|122328919|RSINE1:B4:SINE|+	SINE	B4	0	1	0	H3K27ac	Distal Intergenic	Gm28590	123622
chr1	123337680	123337839	160	chr1|123337679|123337839|RSINE1:B4:SINE|+	SINE	B4	0	1	0	H3K27ac	Intron (NM_199021/Dpp10, intron 24 of 25)	Dpp10	707720
chr1	123338033	123338122	90	chr1|123338032|123338122|MIR3:MIR:SINE|+	SINE	MIR	0	1	0	H3K27ac	Intron (NM_199021/Dpp10, intron 24 of 25)	Dpp10	707437
chr1	123724099	123724390	292	chr1|123724098|123724390|B4A:B4:SINE|+	SINE	B4	0	1	0	H3K27ac	Intron (NM_199021/Dpp10, intron 3 of 25)	Dpp10	321169
chr1	123900942	123901085	144	chr1|123900941|123901085|B1_Mur4:Alu:SINE|-	SINE	Alu	0	1	0	H3K27ac	Intron (NM_199021/Dpp10, intron 2 of 25)	Dpp10	144474
chr1	124505528	124505675	148	chr1|124505527|124505675|ID_B1:B4:SINE|+	SINE	B4	0	1	0	H3K27ac	Distal Intergenic	Dpp10	-459969
chr1	124592653	124592774	122	chr1|124592652|124592774|MIR:MIR:SINE|-	SINE	MIR	0	1	0	H3K27ac	Distal Intergenic	Dpp10	-547094
chr1	125023056	125023128	73	chr1|125023055|125023128|Lx8:L1:LINE|+	LINE	L1	0	1	0	H3K27ac	Distal Intergenic	Actr3	412599
chr1	125023132	125023292	161	chr1|125023131|125023292|B3A:B2:SINE|+	SINE	B2	0	1	0	H3K27ac	Distal Intergenic	Actr3	412435
chr1	125481592	125482191	600	chr1|125481591|125482191|RLTR18:ERVK:LTR|-	LTR	ERVK	0	1	0	H3K27ac	Distal Intergenic	Actr3	-45865
chr1	125575887	125576023	137	chr1|125575886|125576023|B1_Mur4:Alu:SINE|+	SINE	Alu	0	1	0	H3K27ac	Intron (NM_001356294/Slc35f5, intron 8 of 15)	Slc35f5	14885
chr1	125595874	125596012	139	chr1|125595873|125596012|ID_B1:B4:SINE|+	SINE	B4	0	1	0	H3K27ac	Downstream (<1kb)	Slc35f5	34872
chr1	125596078	125596149	72	chr1|125596077|125596149|ID_B1:B4:SINE|+	SINE	B4	0	1	0	H3K27ac	Downstream (<1kb)	Slc35f5	35076
chr1	125596583	125596753	171	chr1|125596582|125596753|B4:B4:SINE|+	SINE	B4	0	1	0	H3K27ac	Downstream (<1kb)	Slc35f5	35581
chr1	125624359	125624480	122	chr1|125624358|125624480|L1M1:L1:LINE|+	LINE	L1	0	1	0	H3K27ac	Distal Intergenic	Gpr39	-52516
chr1	125624485	125624718	234	chr1|125624484|125624718|B4:B4:SINE|+	SINE	B4	0	1	0	H3K27ac	Distal Intergenic	Gpr39	-52278
chr1	125624987	125625259	273	chr1|125624986|125625259|L1M4a1:L1:LINE|-	LINE	L1	0	1	0	H3K27ac	Distal Intergenic	Gpr39	-51737
chr1	125679099	125679310	212	chr1|125679098|125679310|ID_B1:B4:SINE|+	SINE	B4	0	1	0	H3K27ac	Promoter (2-3kb)	Gpr39	2103
chr1	125679346	125679534	189	chr1|125679345|125679534|B3A:B2:SINE|+	SINE	B2	0	1	0	H3K27ac	Promoter (2-3kb)	Gpr39	2350
chr1	125703822	125704907	1086	chr1|125703821|125704907|L1_Mur2:L1:LINE|-	LINE	L1	0	1	0	H3K27ac	Intron (NM_027677/Gpr39, intron 1 of 1)	Gpr39	26826
chr1	125892551	125892824	274	chr1|125892550|125892824|B4:B4:SINE|+	SINE	B4	0	1	0	H3K27ac	Intron (NM_001311090/Lypd1, intron 2 of 2)	Lypd1	18563
chr1	126350973	126351073	101	chr1|126350972|126351073|B4A:B4:SINE|+	SINE	B4	0	1	0	H3K27ac	Intron (NM_172484/Nckap5, intron 3 of 14)	Nckap5	141854
chr1	126351074	126351200	127	chr1|126351073|126351200|B1_Mur1:Alu:SINE|+	SINE	Alu	0	1	0	H3K27ac	Intron (NM_172484/Nckap5, intron 3 of 14)	Nckap5	141727
chr1	126356509	126356586	78	chr1|126356508|126356586|B1_Mm:Alu:SINE|+	SINE	Alu	0	1	0	H3K27ac	Intron (NM_172484/Nckap5, intron 3 of 14)	Nckap5	136341
chr1	126356587	126357533	947	chr1|126356586|126357533|RLTR13B3:ERVK:LTR|+	LTR	ERVK	0	1	0	H3K27ac	Intron (NM_172484/Nckap5, intron 3 of 14)	Nckap5	135394
chr1	126730771	126730986	216	chr1|126730770|126730986|ID_B1:B4:SINE|+	SINE	B4	0	1	0	H3K27ac	Intron (NM_001081756/Nckap5, intron 1 of 16)	Nckap5	99646
chr1	127103774	127104119	346	chr1|127103773|127104119|L1ME4b:L1:LINE|+	LINE	L1	0	1	0	H3K27ac	Distal Intergenic	Mgat5	-100867
chr1	127104138	127104386	249	chr1|127104137|127104386|B4A:B4:SINE|+	SINE	B4	0	1	0	H3K27ac	Distal Intergenic	Mgat5	-100600
chr1	127218179	127218295	117	chr1|127218178|127218295|B4:B4:SINE|-	SINE	B4	0	1	0	H3K27ac	Intron (NM_145128/Mgat5, intron 1 of 17)	Mgat5	13193
chr1	127218459	127218585	127	chr1|127218458|127218585|MLT1D:ERVL-MaLR:LTR|-	LTR	ERVL-MaLR	0	1	0	H3K27ac	Intron (NM_145128/Mgat5, intron 1 of 17)	Mgat5	13473
chr1	127235299	127235358	60	chr1|127235298|127235358|ID_B1:B4:SINE|-	SINE	B4	0	1	0	H3K27ac	Intron (NM_145128/Mgat5, intron 1 of 17)	Mgat5	30313
chr1	127235544	127235741	198	chr1|127235543|127235741|Charlie4a:hAT-Charlie:DNA|+	DNA	hAT-Charlie	0	1	0	H3K27ac	Intron (NM_145128/Mgat5, intron 1 of 17)	Mgat5	30558
chr1	127420038	127420151	114	chr1|127420037|127420151|ID_B1:B4:SINE|+	SINE	B4	0	1	0	H3K27ac	Intron (NM_145128/Mgat5, intron 12 of 17)	Mgat5	215052
chr1	127523986	127524145	160	chr1|127523985|127524145|B4A:B4:SINE|+	SINE	B4	0	1	0	H3K27ac	Intron (NM_028135/Tmem163, intron 4 of 7)	Tmem163	153876
chr1	127975226	127975340	115	chr1|127975225|127975340|LFSINE_Vert:tRNA:SINE|+	SINE	tRNA	0	1	0	H3K27ac	Intron (NM_027678/Zranb3, intron 13 of 20)	Rab3gap1	106453
chr1	128020167	128020916	750	chr1|128020166|128020916|L1ME1:L1:LINE|-	LINE	L1	0	1	0	H3K27ac	Intron (NM_027678/Zranb3, intron 6 of 20)	Zranb3	81555
chr1	128213051	128213144	94	chr1|128213050|128213144|B1_Mur1:Alu:SINE|+	SINE	Alu	0	1	0	H3K27ac	Intron (NM_181750/R3hdm1, intron 20 of 26)	Mir128-1	10690
chr1	128410819	128410959	141	chr1|128410818|128410959|B1_Mur4:Alu:SINE|-	SINE	Alu	0	1	0	H3K27ac	Intron (NM_177445/Dars, intron 3 of 15)	Dars	6457
chr1	128458844	128459044	201	chr1|128458843|128459044|B3:B2:SINE|-	SINE	B2	0	1	0	H3K27ac	Distal Intergenic	Dars	-41428
chr1	128459120	128459245	126	chr1|128459119|128459245|B1F:Alu:SINE|-	SINE	Alu	0	1	0	H3K27ac	Distal Intergenic	Dars	-41704
chr1	128459246	128459317	72	chr1|128459245|128459317|ID:ID:SINE|-	SINE	ID	0	1	0	H3K27ac	Distal Intergenic	Dars	-41830
chr1	128649190	128649382	193	chr1|128649189|128649382|B2_Mm1a:B2:SINE|+	SINE	B2	0	1	0	H3K27ac	Distal Intergenic	Cxcr4	-56891
chr1	128659478	128659688	211	chr1|128659477|128659688|ID_B1:B4:SINE|-	SINE	B4	0	1	0	H3K27ac	Distal Intergenic	Cxcr4	-67179
chr1	128837971	128838063	93	chr1|128837970|128838063|MIR:MIR:SINE|+	SINE	MIR	0	1	0	H3K27ac	Distal Intergenic	Cxcr4	-245672
chr1	128838084	128838374	291	chr1|128838083|128838374|RLTR28:ERVL:LTR|-	LTR	ERVL	0	1	0	H3K27ac	Distal Intergenic	Cxcr4	-245785
chr1	128838375	128838758	384	chr1|128838374|128838758|RLTR30D_MM:ERV1:LTR|-	LTR	ERV1	0	1	0	H3K27ac	Distal Intergenic	Cxcr4	-246076
chr1	128838754	128838946	193	chr1|128838753|128838946|RLTR28:ERVL:LTR|-	LTR	ERVL	0	1	0	H3K27ac	Distal Intergenic	Cxcr4	-246455
chr1	128897978	128898204	227	chr1|128897977|128898204|MLT1A0:ERVL-MaLR:LTR|+	LTR	ERVL-MaLR	0	1	0	H3K27ac	Distal Intergenic	Cxcr4	-305679
chr1	129477670	129477862	193	chr1|129477669|129477862|MTEa:ERVL-MaLR:LTR|-	LTR	ERVL-MaLR	0	1	0	H3K27ac	Intron (NM_172485/Thsd7b, intron 2 of 27)	Thsd7b	204366
chr1	130710737	130710782	46	chr1|130710736|130710782|MIR3:MIR:SINE|-	SINE	MIR	0	1	0	H3K27ac	Intron (NR_027859/Pfkfb2, intron 2 of 15)	Pfkfb2	3794
chr1	130739706	130739898	193	chr1|130739705|130739898|ID_B1:B4:SINE|+	SINE	B4	0	1	0	H3K27ac	Intron (NM_177604/AA986860, intron 2 of 3)	AA986860	7730
chr1	131126701	131126916	216	chr1|131126700|131126916|URR1A:hAT-Charlie:DNA|-	DNA	hAT-Charlie	0	1	0	H3K27ac	Distal Intergenic	Dyrk3	11318
chr1	131476407	131477663	1257	chr1|131476406|131477663|Lx:L1:LINE|+	LINE	L1	0	1	0	H3K27ac	Intron (NM_001081011/Srgap2, intron 2 of 22)	Srgap2	49698
chr1	131613343	131613491	149	chr1|131613342|131613491|B1_Mur4:Alu:SINE|+	SINE	Alu	0	1	0	H3K27ac	Downstream (1-2kb)	Avpr1b	14229
chr1	131613623	131613798	176	chr1|131613622|131613798|Lx5c:L1:LINE|+	LINE	L1	0	1	0	H3K27ac	Downstream (1-2kb)	Avpr1b	14509
chr1	131613875	131613989	115	chr1|131613874|131613989|B1_Mur4:Alu:SINE|+	SINE	Alu	0	1	0	H3K27ac	Downstream (1-2kb)	Avpr1b	14761
chr1	131615145	131615786	642	chr1|131615144|131615786|RLTR19B:ERVK:LTR|+	LTR	ERVK	0	1	0	H3K27ac	Distal Intergenic	Avpr1b	16031
chr1	131823316	131823432	117	chr1|131823315|131823432|MIRb:MIR:SINE|-	SINE	MIR	0	1	0	H3K27ac	Downstream (1-2kb)	Slc41a1	-4580
chr1	131838453	131838518	66	chr1|131838452|131838518|MIRc:MIR:SINE|-	SINE	MIR	0	1	0	H3K27ac	Intron (NM_173865/Slc41a1, intron 2 of 10)	Slc41a1	10441
chr1	131886187	131886525	339	chr1|131886186|131886525|MLT2D:ERVL:LTR|-	LTR	ERVL	0	1	0	H3K27ac	Distal Intergenic	Rab29	18910
chr1	131890240	131890504	265	chr1|131890239|131890504|B4:B4:SINE|-	SINE	B4	0	1	0	H3K27ac	Distal Intergenic	Nucks1	-19954
chr1	131890505	131890629	125	chr1|131890504|131890629|MLT1A0:ERVL-MaLR:LTR|-	LTR	ERVL-MaLR	0	1	0	H3K27ac	Distal Intergenic	Nucks1	-19829
chr1	132838619	132838720	102	chr1|132838618|132838720|Tigger5b:TcMar-Tigger:DNA|-	DNA	TcMar-Tigger	0	1	0	H3K27ac	Distal Intergenic	Lrrn2	-41635
chr1	132838727	132838980	254	chr1|132838726|132838980|MER58B:hAT-Charlie:DNA|+	DNA	hAT-Charlie	0	1	0	H3K27ac	Distal Intergenic	Lrrn2	-41375
chr1	133583678	133584015	338	chr1|133583677|133584015|LTR40b:ERVL:LTR|-	LTR	ERVL	0	1	0	H3K27ac	Distal Intergenic	Snrpe	26265
chr1	133584031	133584115	85	chr1|133584030|133584115|L1MEf:L1:LINE|+	LINE	L1	0	1	0	H3K27ac	Distal Intergenic	Snrpe	26165
chr1	133584193	133584366	174	chr1|133584192|133584366|ID_B1:B4:SINE|+	SINE	B4	0	1	0	H3K27ac	Distal Intergenic	Snrpe	25914
chr1	133772445	133772554	110	chr1|133772444|133772554|B1_Mur2:Alu:SINE|+	SINE	Alu	0	1	0	H3K27ac	Distal Intergenic	Atp2b4	-18698
chr1	133772778	133773061	284	chr1|133772777|133773061|L1MB3:L1:LINE|+	LINE	L1	0	1	0	H3K27ac	Distal Intergenic	Atp2b4	-19031
chr1	134110974	134111119	146	chr1|134110973|134111119|B1_Mur4:Alu:SINE|+	SINE	Alu	0	1	0	H3K27ac	Promoter (<=1kb)	Chit1	-123
chr1	134111127	134111442	316	chr1|134111126|134111442|ORR1A4:ERVL-MaLR:LTR|+	LTR	ERVL-MaLR	0	1	0	H3K27ac	Promoter (<=1kb)	Chit1	0
chr1	134307236	134307336	101	chr1|134307235|134307336|PB1D7:Alu:SINE|+	SINE	Alu	0	1	0	H3K27ac	Intron (NM_001144855/Ppfia4, intron 23 of 28)	Myog	17232
chr1	135972473	135972624	152	chr1|135972472|135972624|ID_B1:B4:SINE|+	SINE	B4	0	1	0	H3K27ac	Intron (NM_177642/Igfn1, intron 13 of 26)	Igfn1	33718
chr1	136351358	136351433	76	chr1|136351357|136351433|ID4_:ID:SINE|+	SINE	ID	0	1	0	H3K27ac	Distal Intergenic	Camsap2	-5254
chr1	136454712	136454850	139	chr1|136454711|136454850|B1F:Alu:SINE|-	SINE	Alu	0	1	0	H3K27ac	Distal Intergenic	Kif14	-12998
chr1	136613824	136613876	53	chr1|136613823|136613876|PB1D9:Alu:SINE|+	SINE	Alu	0	1	0	H3K27ac	Distal Intergenic	Zfp281	-11025
chr1	137160394	137160562	169	chr1|137160393|137160562|L1MB4:L1:LINE|-	LINE	L1	0	1	0	H3K27ac	Distal Intergenic	Nr5a2	-199946
chr1	137160713	137160830	118	chr1|137160712|137160830|ID_B1:B4:SINE|-	SINE	B4	0	1	0	H3K27ac	Distal Intergenic	Nr5a2	-200265
chr1	137160835	137160977	143	chr1|137160834|137160977|B3:B2:SINE|+	SINE	B2	0	1	0	H3K27ac	Distal Intergenic	Nr5a2	-200387
chr1	137568563	137569053	491	chr1|137568562|137569053|RMER20B:ERVK:LTR|-	LTR	ERVK	0	1	0	H3K27ac	Distal Intergenic	Mir181a-1	-397402
chr1	137752130	137752603	474	chr1|137752129|137752603|L1M2:L1:LINE|+	LINE	L1	0	1	0	H3K27ac	Distal Intergenic	Mir181a-1	-213852
chr1	137919830	137920224	395	chr1|137919829|137920224|L2a:L2:LINE|-	LINE	L2	0	1	0	H3K27ac	Distal Intergenic	Mir181a-1	-46231
chr1	138091285	138091400	116	chr1|138091284|138091400|L2a:L2:LINE|-	LINE	L2	0	1	0	H3K27ac	Intron (NM_001111316/Ptprc, intron 16 of 31)	Ptprc	83726
chr1	138105454	138105689	236	chr1|138105453|138105689|MT2A:ERVL:LTR|+	LTR	ERVL	0	1	0	H3K27ac	Intron (NM_001111316/Ptprc, intron 11 of 31)	Ptprc	69437
chr1	138621991	138622249	259	chr1|138621990|138622249|hAT-N1_Mam:hAT?:DNA|+	DNA	hAT?	0	1	0	H3K27ac	Promoter (2-3kb)	Nek7	-2234
chr1	139033272	139034641	1370	chr1|139033271|139034641|L1MA4A:L1:LINE|+	LINE	L1	0	1	0	H3K27ac	Intron (NM_001166501/Dennd1b, intron 3 of 21)	4930596I21Rik	55615
chr1	139035221	139035558	338	chr1|139035220|139035558|MTD:ERVL-MaLR:LTR|-	LTR	ERVL-MaLR	0	1	0	H3K27ac	Intron (NM_001166501/Dennd1b, intron 3 of 21)	4930596I21Rik	57564
chr1	139045636	139046196	561	chr1|139045635|139046196|Lx8b:L1:LINE|-	LINE	L1	0	1	0	H3K27ac	Intron (NM_001166501/Dennd1b, intron 5 of 21)	4930596I21Rik	67979
chr1	139329141	139329312	172	chr1|139329140|139329312|L2:L2:LINE|+	LINE	L2	0	1	0	H3K27ac	Intron (NM_133239/Crb1, intron 2 of 11)	Crb1	47764
chr1	140187943	140188242	300	chr1|140187942|140188242|RMER10A:ERVL:LTR|-	LTR	ERVL	0	1	0	H3K27ac	Distal Intergenic	Cfh	-4532
chr1	140188300	140189218	919	chr1|140188299|140189218|RLTR13D6:ERVK:LTR|+	LTR	ERVK	0	1	0	H3K27ac	Distal Intergenic	Cfh	-4889
chr1	140308787	140309378	592	chr1|140308786|140309378|RLTR24:ERV1:LTR|+	LTR	ERV1	0	1	0	H3K27ac	Intron (NM_001081027/Kcnt2, intron 1 of 27)	Kcnt2	63069
chr1	141097407	141097695	289	chr1|141097406|141097695|L1_Mur2:L1:LINE|-	LINE	L1	0	1	0	H3K27ac	Distal Intergenic	4930590L20Rik	-441005
chr1	142867339	142867921	583	chr1|142867338|142867921|RMER15:ERVL:LTR|+	LTR	ERVL	0	1	0	H3K27ac	Distal Intergenic	B3galt2	-772776
chr1	143123156	143123568	413	chr1|143123155|143123568|MLTR14:ERV1:LTR|+	LTR	ERV1	0	1	0	H3K27ac	Distal Intergenic	B3galt2	-517129
chr1	143522302	143522414	113	chr1|143522301|143522414|Lx7:L1:LINE|-	LINE	L1	0	1	0	H3K27ac	Distal Intergenic	B3galt2	-118283
chr1	143522754	143522938	185	chr1|143522753|143522938|ID_B1:B4:SINE|+	SINE	B4	0	1	0	H3K27ac	Distal Intergenic	B3galt2	-117759
chr1	143841379	143841582	204	chr1|143841378|143841582|L1Md_F2:L1:LINE|-	LINE	L1	0	1	0	H3K27ac	Distal Intergenic	Uchl5	64101
chr1	143881364	143881493	130	chr1|143881363|143881493|MIR3:MIR:SINE|-	SINE	MIR	0	1	0	H3K27ac	Distal Intergenic	Uchl5	104086
chr1	144406099	144406164	66	chr1|144406098|144406164|RLTR20A4:ERVK:LTR|+	LTR	ERVK	0	1	0	H3K27ac	Distal Intergenic	Rgs1	-156995
chr1	144406153	144406274	122	chr1|144406152|144406274|RLTR51A_Mm:ERVK?:LTR|-	LTR	ERVK?	0	1	0	H3K27ac	Distal Intergenic	Rgs1	-157049
chr1	144521620	144522477	858	chr1|144521619|144522477|RMER6C:ERVK:LTR|+	LTR	ERVK	0	1	0	H3K27ac	Intron (NM_001290269/Rgs21, intron 4 of 4)	Rgs21	45190
chr1	144798447	144799013	567	chr1|144798446|144799013|Lx10:L1:LINE|+	LINE	L1	0	1	0	H3K27ac	Distal Intergenic	Rgs18	-23020
chr1	144907663	144907856	194	chr1|144907662|144907856|Lx8:L1:LINE|-	LINE	L1	0	1	0	H3K27ac	Distal Intergenic	Rgs18	-132236
chr1	145557502	145557667	166	chr1|145557501|145557667|MLTR25A:ERVK:LTR|+	LTR	ERVK	0	1	0	H3K27ac	Distal Intergenic	Rgs18	-782075
chr1	145557668	145557816	149	chr1|145557667|145557816|B1_Mus1:Alu:SINE|+	SINE	Alu	0	1	0	H3K27ac	Distal Intergenic	Rgs18	-782241
chr1	145685732	145686282	551	chr1|145685731|145686282|Lx7:L1:LINE|-	LINE	L1	0	1	0	H3K27ac	Distal Intergenic	Brinp3	-809347
chr1	148699430	148700179	750	chr1|148699429|148700179|Lx4A:L1:LINE|+	LINE	L1	0	1	0	H3K27ac	Distal Intergenic	Pla2g4a	1222260
chr1	148700218	148700330	113	chr1|148700217|148700330|RMER5:ERV1:LTR|-	LTR	ERV1	0	1	0	H3K27ac	Distal Intergenic	Pla2g4a	1222109
chr1	148703910	148705482	1573	chr1|148703909|148705482|Lx6:L1:LINE|-	LINE	L1	0	1	0	H3K27ac	Distal Intergenic	Pla2g4a	1216957
chr1	149091362	149091488	127	chr1|149091361|149091488|ID_B1:B4:SINE|+	SINE	B4	0	1	0	H3K27ac	Distal Intergenic	Pla2g4a	830951
chr1	150428300	150428401	102	chr1|150428299|150428401|B1F:Alu:SINE|-	SINE	Alu	0	1	0	H3K27ac	Intron (NM_133780/Tpr, intron 31 of 51)	Odr4	-35220
chr1	150506135	150506285	151	chr1|150506134|150506285|L2b:L2:LINE|+	LINE	L2	0	1	0	H3K27ac	Distal Intergenic	Prg4	-39970
chr1	150506336	150506476	141	chr1|150506335|150506476|Lx6:L1:LINE|-	LINE	L1	0	1	0	H3K27ac	Distal Intergenic	Prg4	-40171
chr1	150999574	150999675	102	chr1|150999573|150999675|B1F:Alu:SINE|+	SINE	Alu	0	1	0	H3K27ac	Distal Intergenic	Hmcn1	-6139
chr1	151367013	151367194	182	chr1|151367012|151367194|B4A:B4:SINE|+	SINE	B4	0	1	0	H3K27ac	Downstream (2-3kb)	Ivns1abp	22515
chr1	151367218	151367345	128	chr1|151367217|151367345|B4A:B4:SINE|-	SINE	B4	0	1	0	H3K27ac	Downstream (2-3kb)	Ivns1abp	22720
chr1	151367351	151367478	128	chr1|151367350|151367478|B1F1:Alu:SINE|+	SINE	Alu	0	1	0	H3K27ac	Downstream (2-3kb)	Ivns1abp	22853
chr1	151878200	151878326	127	chr1|151878199|151878326|B4A:B4:SINE|-	SINE	B4	0	1	0	H3K27ac	Distal Intergenic	Edem3	122826
chr1	151878441	151878589	149	chr1|151878440|151878589|B1F1:Alu:SINE|+	SINE	Alu	0	1	0	H3K27ac	Distal Intergenic	Edem3	123067
chr1	151878593	151878681	89	chr1|151878592|151878681|L1ME1:L1:LINE|-	LINE	L1	0	1	0	H3K27ac	Distal Intergenic	Edem3	123219
chr1	153354595	153354683	89	chr1|153354594|153354683|MIRb:MIR:SINE|+	SINE	MIR	0	1	0	H3K27ac	Distal Intergenic	Lamc1	-21809
chr1	153354844	153354918	75	chr1|153354843|153354918|L2c:L2:LINE|-	LINE	L2	0	1	0	H3K27ac	Distal Intergenic	Lamc1	-22058
chr1	153535363	153535587	225	chr1|153535362|153535587|MTC:ERVL-MaLR:LTR|+	LTR	ERVL-MaLR	0	1	0	H3K27ac	Intron (NM_028749/Npl, intron 4 of 11)	Npl	14127
chr1	153585681	153585778	98	chr1|153585680|153585778|ORR1G:ERVL-MaLR:LTR|-	LTR	ERVL-MaLR	0	1	0	H3K27ac	Distal Intergenic	Npl	-35967
chr1	153962816	153962947	132	chr1|153962815|153962947|B1_Mur1:Alu:SINE|+	SINE	Alu	0	1	0	H3K27ac	Distal Intergenic	Glul	62887
chr1	153978718	153978904	187	chr1|153978717|153978904|MER58B:hAT-Charlie:DNA|-	DNA	hAT-Charlie	0	1	0	H3K27ac	Distal Intergenic	Glul	78789
chr1	154868594	154869047	454	chr1|154868593|154869047|L2c:L2:LINE|-	LINE	L2	0	1	0	H3K27ac	Distal Intergenic	Cacna1e	-142674
chr1	155113828	155114193	366	chr1|155113827|155114193|MTEa:ERVL-MaLR:LTR|-	LTR	ERVL-MaLR	0	1	0	H3K27ac	Distal Intergenic	Ier5	-14192
chr1	155194177	155194267	91	chr1|155194176|155194267|L2b:L2:LINE|-	LINE	L2	0	1	0	H3K27ac	Intron (NM_021433/Stx6, intron 6 of 7)	Stx6	35474
chr1	156085029	156085633	605	chr1|156085028|156085633|Lx:L1:LINE|-	LINE	L1	0	1	0	H3K27ac	Intron (NM_177838/Fam163a, intron 2 of 4)	Tor1aip2	44168
chr1	156251185	156251573	389	chr1|156251184|156251573|RLTR9D:ERVK:LTR|+	LTR	ERVK	0	1	0	H3K27ac	Distal Intergenic	Fam163a	-46159
chr1	156254518	156255203	686	chr1|156254517|156255203|ORR1C2-int:ERVL-MaLR:LTR|+	LTR	ERVL-MaLR	0	1	0	H3K27ac	Distal Intergenic	Tdrd5	48145
chr1	156258408	156258944	537	chr1|156258407|156258944|RLTR20A2B_MM:ERVK:LTR|+	LTR	ERVK	0	1	0	H3K27ac	Intron (NM_001134741/Tdrd5, intron 17 of 17)	Tdrd5	44404
chr1	156677125	156677405	281	chr1|156677124|156677405|ORR1C2-int:ERVL-MaLR:LTR|+	LTR	ERVL-MaLR	0	1	0	H3K27ac	Promoter (2-3kb)	Tor3a	-2786
chr1	156677406	156677562	157	chr1|156677405|156677562|ORR1C2:ERVL-MaLR:LTR|+	LTR	ERVL-MaLR	0	1	0	H3K27ac	Distal Intergenic	Tor3a	-3067
chr1	156677595	156677770	176	chr1|156677594|156677770|ORR1C2:ERVL-MaLR:LTR|+	LTR	ERVL-MaLR	0	1	0	H3K27ac	Distal Intergenic	Tor3a	-3256
chr1	156965035	156965526	492	chr1|156965034|156965526|RLTR11B:ERVK:LTR|-	LTR	ERVK	0	1	0	H3K27ac	Distal Intergenic	Ralgps2	-25409
chr1	156976141	156976254	114	chr1|156976140|156976254|PB1D10:Alu:SINE|-	SINE	Alu	0	1	0	H3K27ac	Distal Intergenic	Ralgps2	-36515
chr1	156976705	156976784	80	chr1|156976704|156976784|ID4:ID:SINE|+	SINE	ID	0	1	0	H3K27ac	Distal Intergenic	Ralgps2	-37079
chr1	157011752	157011976	225	chr1|157011751|157011976|B3A:B2:SINE|+	SINE	B2	0	1	0	H3K27ac	Distal Intergenic	Ralgps2	-72126
chr1	157087493	157087640	148	chr1|157087492|157087640|L2b:L2:LINE|-	LINE	L2	0	1	0	H3K27ac	Distal Intergenic	Tex35	21010
chr1	157091418	157091522	105	chr1|157091417|157091522|MLT1O:ERVL-MaLR:LTR|-	LTR	ERVL-MaLR	0	1	0	H3K27ac	Distal Intergenic	Tex35	17128
chr1	157091523	157091850	328	chr1|157091522|157091850|ORR1A2:ERVL-MaLR:LTR|+	LTR	ERVL-MaLR	0	1	0	H3K27ac	Distal Intergenic	Tex35	16800
chr1	157731057	157731267	211	chr1|157731056|157731267|MIRb:MIR:SINE|+	SINE	MIR	0	1	0	H3K27ac	Distal Intergenic	Sec16b	204887
chr1	158126320	158126439	120	chr1|158126319|158126439|L1_Mur3:L1:LINE|+	LINE	L1	0	1	0	H3K27ac	Distal Intergenic	Brinp2	229821
chr1	159237899	159238254	356	chr1|159237898|159238254|Kanga1b:TcMar-Tc2:DNA|+	DNA	TcMar-Tc2	0	1	0	H3K27ac	Intron (NM_001360878/Cop1, intron 1 of 19)	Cop1	5699
chr1	159238268	159238415	148	chr1|159238267|159238415|RSINE1:B4:SINE|+	SINE	B4	0	1	0	H3K27ac	Intron (NM_001360878/Cop1, intron 1 of 19)	Cop1	6068
chr1	159238431	159238532	102	chr1|159238430|159238532|PB1D9:Alu:SINE|+	SINE	Alu	0	1	0	H3K27ac	Intron (NM_001360878/Cop1, intron 1 of 19)	Cop1	6231
chr1	159238586	159238634	49	chr1|159238585|159238634|B4A:B4:SINE|+	SINE	B4	0	1	0	H3K27ac	Intron (NM_001360878/Cop1, intron 1 of 19)	Cop1	6386
chr1	159238635	159238769	135	chr1|159238634|159238769|B1_Mur1:Alu:SINE|-	SINE	Alu	0	1	0	H3K27ac	Intron (NM_001360878/Cop1, intron 1 of 19)	Cop1	6435
chr1	159307125	159307309	185	chr1|159307124|159307309|MIR:MIR:SINE|-	SINE	MIR	0	1	0	H3K27ac	Intron (NM_001360878/Cop1, intron 12 of 19)	Pou5f1-rs1	13352
chr1	159307656	159307709	54	chr1|159307655|159307709|MIRb:MIR:SINE|-	SINE	MIR	0	1	0	H3K27ac	Intron (NM_001360878/Cop1, intron 12 of 19)	Pou5f1-rs1	13883
chr1	159330983	159331083	101	chr1|159330982|159331083|L1MA7:L1:LINE|-	LINE	L1	0	1	0	H3K27ac	Intron (NM_001360878/Cop1, intron 18 of 19)	Scarna3a	-9224
chr1	159331530	159331801	272	chr1|159331529|159331801|Lx5:L1:LINE|-	LINE	L1	0	1	0	H3K27ac	Intron (NM_001360878/Cop1, intron 18 of 19)	Scarna3a	-8506
chr1	160323597	160323660	64	chr1|160323596|160323660|ID:ID:SINE|-	SINE	ID	0	1	0	H3K27ac	Intron (NM_001038621/Rabgap1l, intron 2 of 8)	Mir1927	-27625
chr1	160548617	160548803	187	chr1|160548616|160548803|B3A:B2:SINE|+	SINE	B2	0	1	0	H3K27ac	Intron (NM_013862/Rabgap1l, intron 13 of 20)	Gpr52	30901
chr1	160957766	160957906	141	chr1|160957765|160957906|B1_Mur4:Alu:SINE|+	SINE	Alu	0	1	0	H3K27ac	Intron (NM_001024952/Rc3h1, intron 13 of 19)	Serpinc1	-20700
chr1	160958052	160958198	147	chr1|160958051|160958198|B1_Mus1:Alu:SINE|+	SINE	Alu	0	1	0	H3K27ac	Intron (NM_001024952/Rc3h1, intron 13 of 19)	Serpinc1	-20408
chr1	161117062	161117242	181	chr1|161117061|161117242|B3A:B2:SINE|+	SINE	B2	0	1	0	H3K27ac	Intron (NM_001039482/Klhl20, intron 2 of 11)	Klhl20	14237
chr1	161117737	161117880	144	chr1|161117736|161117880|Lx2B2:L1:LINE|+	LINE	L1	0	1	0	H3K27ac	Intron (NM_001039482/Klhl20, intron 2 of 11)	Klhl20	13599
chr1	161812068	161812382	315	chr1|161812067|161812382|ORR1E:ERVL-MaLR:LTR|+	LTR	ERVL-MaLR	0	1	0	H3K27ac	Distal Intergenic	Fasl	-23573
chr1	161812372	161812572	201	chr1|161812371|161812572|MTE2a:ERVL-MaLR:LTR|-	LTR	ERVL-MaLR	0	1	0	H3K27ac	Distal Intergenic	Fasl	-23877
chr1	161907559	161907936	378	chr1|161907558|161907936|LTR16B:ERVL:LTR|-	LTR	ERVL	0	1	0	H3K27ac	Distal Intergenic	Suco	-30877
chr1	161908305	161908555	251	chr1|161908304|161908555|ORR1G:ERVL-MaLR:LTR|+	LTR	ERVL-MaLR	0	1	0	H3K27ac	Distal Intergenic	Suco	-31623
chr1	162599318	162599432	115	chr1|162599317|162599432|ID_B1:B4:SINE|+	SINE	B4	0	1	0	H3K27ac	Downstream (<1kb)	Vamp4	28490
chr1	162599444	162599514	71	chr1|162599443|162599514|RLTR20A4:ERVK:LTR|-	LTR	ERVK	0	1	0	H3K27ac	Downstream (<1kb)	Vamp4	28616
chr1	162772779	162772793	15	chr1|162772778|162772793|B1F1:Alu:SINE|-	SINE	Alu	0	1	0	H3K27ac	Distal Intergenic	Prrc2c	-32223
chr1	162910396	162910651	256	chr1|162910395|162910651|L1ME3F:L1:LINE|+	LINE	L1	0	1	0	H3K27ac	Distal Intergenic	Fmo2	-11638
chr1	164085628	164085783	156	chr1|164085627|164085783|B1_Mus1:Alu:SINE|+	SINE	Alu	0	1	0	H3K27ac	Distal Intergenic	Sell	23552
chr1	164086131	164086441	311	chr1|164086130|164086441|L1_Mur3:L1:LINE|+	LINE	L1	0	1	0	H3K27ac	Distal Intergenic	Sell	24055
chr1	164494283	164494469	187	chr1|164494282|164494469|LTR73:ERV1:LTR|-	LTR	ERV1	0	1	0	H3K27ac	Distal Intergenic	Gm26685	-8838
chr1	164495058	164495142	85	chr1|164495057|164495142|RLTR24B_MM:ERV1:LTR|+	LTR	ERV1	0	1	0	H3K27ac	Distal Intergenic	Gm26685	-8165
chr1	164766253	164766672	420	chr1|164766252|164766672|ORR1F:ERVL-MaLR:LTR|-	LTR	ERVL-MaLR	0	1	0	H3K27ac	Distal Intergenic	Dpt	-29991
chr1	164766680	164766804	125	chr1|164766679|164766804|MER58B:hAT-Charlie:DNA|-	DNA	hAT-Charlie	0	1	0	H3K27ac	Distal Intergenic	Dpt	-29859
chr1	164787203	164787361	159	chr1|164787202|164787361|ORR1D1:ERVL-MaLR:LTR|+	LTR	ERVL-MaLR	0	1	0	H3K27ac	Distal Intergenic	Dpt	-9302
chr1	164887977	164888067	91	chr1|164887976|164888067|MamSINE1:tRNA:SINE|-	SINE	tRNA	0	1	0	H3K27ac	Distal Intergenic	Gm20743	24856
chr1	164943137	164943299	163	chr1|164943136|164943299|B3:B2:SINE|-	SINE	B2	0	1	0	H3K27ac	Distal Intergenic	Xcl1	-7615
chr1	165173872	165174193	322	chr1|165173871|165174193|RLTRETN_Mm:ERVK:LTR|-	LTR	ERVK	0	1	0	H3K27ac	Distal Intergenic	Tbx19	-13099
chr1	165291871	165291983	113	chr1|165291870|165291983|Charlie23a:hAT-Charlie:DNA|-	DNA	hAT-Charlie	0	1	0	H3K27ac	Distal Intergenic	Gpr161	-3783
chr1	165292123	165292245	123	chr1|165292122|165292245|B1_Mus2:Alu:SINE|+	SINE	Alu	0	1	0	H3K27ac	Distal Intergenic	Gpr161	-3521
chr1	165469875	165469940	66	chr1|165469874|165469940|MER20:hAT-Charlie:DNA|-	DNA	hAT-Charlie	0	1	0	H3K27ac	Intron (NM_027430/Mpc2, intron 1 of 4)	Mpc2	8615
chr1	165979981	165980078	98	chr1|165979980|165980078|PB1D10:Alu:SINE|+	SINE	Alu	0	1	0	H3K27ac	Intron (NM_011137/Pou2f1, intron 1 of 16)	Pou2f1	22556
chr1	165980290	165980490	201	chr1|165980289|165980490|ID_B1:B4:SINE|-	SINE	B4	0	1	0	H3K27ac	Intron (NM_011137/Pou2f1, intron 1 of 16)	Pou2f1	22144
chr1	166172929	166173075	147	chr1|166172928|166173075|B3A:B2:SINE|-	SINE	B2	0	1	0	H3K27ac	Distal Intergenic	Gpa33	42708
chr1	166173204	166173306	103	chr1|166173203|166173306|PB1D9:Alu:SINE|-	SINE	Alu	0	1	0	H3K27ac	Distal Intergenic	Gpa33	42983
chr1	166173346	166173480	135	chr1|166173345|166173480|B1_Mur4:Alu:SINE|-	SINE	Alu	0	1	0	H3K27ac	Distal Intergenic	Gpa33	43125
chr1	166173599	166174491	893	chr1|166173598|166174491|RMER13B:ERVK:LTR|-	LTR	ERVK	0	1	0	H3K27ac	Distal Intergenic	Gpa33	43378
chr1	166575817	166576534	718	chr1|166575816|166576534|IAPEY3-int:ERVK:LTR|+	LTR	ERVK	0	1	0	H3K27ac	Distal Intergenic	Gm4847	71159
chr1	166576523	166576960	438	chr1|166576522|166576960|IAPEY3-int:ERVK:LTR|+	LTR	ERVK	0	1	0	H3K27ac	Distal Intergenic	Gm4847	70733
chr1	166576953	166581132	4180	chr1|166576952|166581132|IAPEY3-int:ERVK:LTR|+	LTR	ERVK	0	1	0	H3K27ac	Distal Intergenic	Gm4847	66561
chr1	167289074	167289230	157	chr1|167289073|167289230|RMER21B:ERV1:LTR|-	LTR	ERV1	0	1	0	H3K27ac	Promoter (<=1kb)	Mir6347	-895
chr1	167890372	167890998	627	chr1|167890371|167890998|L1MC4a:L1:LINE|+	LINE	L1	0	1	0	H3K27ac	Distal Intergenic	Lmx1a	200814
chr1	168291080	168291268	189	chr1|168291079|168291268|MIRb:MIR:SINE|+	SINE	MIR	0	1	0	H3K27ac	Intron (NM_008783/Pbx1, intron 2 of 7)	Pbx1	140901
chr1	168831929	168832679	751	chr1|168831928|168832679|L2:L2:LINE|+	LINE	L2	0	1	0	H3K27ac	Distal Intergenic	Mir6354	186410
chr1	169362442	169362676	235	chr1|169362441|169362676|LTR78:ERV1:LTR|+	LTR	ERV1	0	1	0	H3K27ac	Distal Intergenic	Nuf2	168788
chr1	169362877	169363356	480	chr1|169362876|169363356|Lx4A:L1:LINE|-	LINE	L1	0	1	0	H3K27ac	Distal Intergenic	Nuf2	168108
chr1	170208411	170208524	114	chr1|170208410|170208524|PB1D7:Alu:SINE|-	SINE	Alu	0	1	0	H3K27ac	Intron (NM_001360809/Uhmk1, intron 4 of 7)	Uhmk1	6210
chr1	170459783	170459908	126	chr1|170459782|170459908|L2c:L2:LINE|+	LINE	L2	0	1	0	H3K27ac	Intron (NR_154593/Nos1ap, intron 2 of 9)	Nos1ap	97202
chr1	170593312	170593480	169	chr1|170593311|170593480|MIR:MIR:SINE|-	SINE	MIR	0	1	0	H3K27ac	Distal Intergenic	Nos1ap	-3463
chr1	170686387	170686504	118	chr1|170686386|170686504|MIRc:MIR:SINE|+	SINE	MIR	0	1	0	H3K27ac	Distal Intergenic	Olfml2b	41855
chr1	170686598	170686810	213	chr1|170686597|170686810|ID_B1:B4:SINE|+	SINE	B4	0	1	0	H3K27ac	Distal Intergenic	Olfml2b	42066
chr1	170686971	170687193	223	chr1|170686970|170687193|MIRc:MIR:SINE|+	SINE	MIR	0	1	0	H3K27ac	Distal Intergenic	Olfml2b	42439
chr1	171309704	171310145	442	chr1|171309703|171310145|BGLII_Mur:ERVK:LTR|-	LTR	ERVK	0	1	0	H3K27ac	Distal Intergenic	Ufc1	-14702
chr1	171979713	171980167	455	chr1|171979712|171980167|RLTR11A2:ERVK:LTR|-	LTR	ERVK	0	1	0	H3K27ac	Distal Intergenic	Vangl2	47128
chr1	171996403	171996523	121	chr1|171996402|171996523|MamRep1527:LTR:LTR|+	LTR	LTR	0	1	0	H3K27ac	Distal Intergenic	Vangl2	30772
chr1	171996925	171997062	138	chr1|171996924|171997062|B1_Mus2:Alu:SINE|-	SINE	Alu	0	1	0	H3K27ac	Distal Intergenic	Vangl2	30233
chr1	172162904	172163037	134	chr1|172162903|172163037|ID_B1:B4:SINE|-	SINE	B4	0	1	0	H3K27ac	Intron (NM_001357204/Dcaf8, intron 2 of 13)	Dcaf8	14889
chr1	172162941	172163048	108	chr1|172162940|172163048|MT2B:ERVL:LTR|-	LTR	ERVL	0	1	0	H3K27ac	Intron (NM_001357204/Dcaf8, intron 2 of 13)	Dcaf8	14926
chr1	172292266	172292342	77	chr1|172292265|172292342|B1F1:Alu:SINE|-	SINE	Alu	0	1	0	H3K27ac	Intron (NM_178405/Atp1a2, intron 3 of 22)	Atp1a2	5722
chr1	172292356	172292456	101	chr1|172292355|172292456|PB1:Alu:SINE|-	SINE	Alu	0	1	0	H3K27ac	Intron (NM_178405/Atp1a2, intron 3 of 22)	Atp1a2	5608
chr1	173164696	173164915	220	chr1|173164695|173164915|Lx7:L1:LINE|+	LINE	L1	0	1	0	H3K27ac	Distal Intergenic	Olfr1406	19589
chr1	173164916	173165293	378	chr1|173164915|173165293|RLTR9D:ERVK:LTR|+	LTR	ERVK	0	1	0	H3K27ac	Distal Intergenic	Olfr1406	19211
chr1	174062712	174063068	357	chr1|174062711|174063068|Lx8b:L1:LINE|+	LINE	L1	0	1	0	H3K27ac	Distal Intergenic	Olfr430	-6232
chr1	174063074	174064382	1309	chr1|174063073|174064382|L1_Mur2:L1:LINE|-	LINE	L1	0	1	0	H3K27ac	Distal Intergenic	Olfr430	-4918
chr1	174176779	174176835	57	chr1|174176778|174176835|B4A:B4:SINE|+	SINE	B4	0	1	0	H3K27ac	Intron (NM_011465/Spta1, intron 3 of 51)	Spta1	4003
chr1	174176789	174176864	76	chr1|174176788|174176864|PB1D10:Alu:SINE|+	SINE	Alu	0	1	0	H3K27ac	Intron (NM_011465/Spta1, intron 3 of 51)	Spta1	4013
chr1	174433476	174434275	800	chr1|174433475|174434275|RLTR17D_Mm:ERVK:LTR|+	LTR	ERVK	0	1	0	H3K27ac	Downstream (2-3kb)	Olfr414	3046
chr1	174434316	174435418	1103	chr1|174434315|174435418|RLTR22_Mur:ERVK:LTR|+	LTR	ERVK	0	1	0	H3K27ac	Downstream (2-3kb)	Olfr414	3886
chr1	174854595	174854839	245	chr1|174854594|174854839|B4A:B4:SINE|-	SINE	B4	0	1	0	H3K27ac	Intron (NM_011825/Grem2, intron 1 of 1)	Grem2	66980
chr1	175336181	175336494	314	chr1|175336180|175336494|L1MD1:L1:LINE|-	LINE	L1	0	1	0	H3K27ac	Intron (NM_001199003/Rgs7, intron 2 of 17)	Rgs7	156051
chr1	175369881	175370011	131	chr1|175369880|175370011|B1_Mus1:Alu:SINE|+	SINE	Alu	0	1	0	H3K27ac	Intron (NM_001199003/Rgs7, intron 2 of 17)	Rgs7	122534
chr1	175514788	175514898	111	chr1|175514787|175514898|PB1D10:Alu:SINE|-	SINE	Alu	0	1	0	H3K27ac	Distal Intergenic	Rgs7	-22243
chr1	176054143	176054340	198	chr1|176054142|176054340|MTB_Mm:ERVL-MaLR:LTR|+	LTR	ERVL-MaLR	0	1	0	H3K27ac	Intron (NM_001195816/Pld5, intron 4 of 9)	Becn2	133814
chr1	176806866	176807017	152	chr1|176806865|176807017|L2a:L2:LINE|+	LINE	L2	0	1	0	H3K27ac	Promoter (<=1kb)	Cep170	107
chr1	178238230	178238365	136	chr1|178238229|178238365|B1_Mur4:Alu:SINE|+	SINE	Alu	0	1	0	H3K27ac	Intron (NM_024282/Desi2, intron 2 of 4)	Desi2	50813
chr1	178297844	178297939	96	chr1|178297843|178297939|Charlie4a:hAT-Charlie:DNA|-	DNA	hAT-Charlie	0	1	0	H3K27ac	Distal Intergenic	Cox20	-21214
chr1	178298496	178298532	37	chr1|178298495|178298532|MIRc:MIR:SINE|-	SINE	MIR	0	1	0	H3K27ac	Distal Intergenic	Cox20	-20621
chr1	178298580	178298923	344	chr1|178298579|178298923|RLTR17:ERVK:LTR|-	LTR	ERVK	0	1	0	H3K27ac	Distal Intergenic	Cox20	-20230
chr1	178346238	178346362	125	chr1|178346237|178346362|B1_Mus2:Alu:SINE|-	SINE	Alu	0	1	0	H3K27ac	Distal Intergenic	Hnrnpu	-8423
chr1	178425717	178426067	351	chr1|178425716|178426067|RMER19B:ERVK:LTR|-	LTR	ERVK	0	1	0	H3K27ac	Intron (NM_026626/Efcab2, intron 1 of 6)	Efcab2	19699
chr1	178426393	178426519	127	chr1|178426392|178426519|L1M3:L1:LINE|-	LINE	L1	0	1	0	H3K27ac	Intron (NM_026626/Efcab2, intron 1 of 6)	Efcab2	20375
chr1	178493449	178493497	49	chr1|178493448|178493497|L1MC5a:L1:LINE|-	LINE	L1	0	1	0	H3K27ac	Distal Intergenic	Kif26b	-35628
chr1	178493548	178494366	819	chr1|178493547|178494366|RMER19B:ERVK:LTR|+	LTR	ERVK	0	1	0	H3K27ac	Distal Intergenic	Kif26b	-34759
chr1	178716578	178716735	158	chr1|178716577|178716735|MIR3:MIR:SINE|-	SINE	MIR	0	1	0	H3K27ac	Intron (NM_001161665/Kif26b, intron 4 of 14)	Kif26b	187453
chr1	179290087	179290161	75	chr1|179290086|179290161|L1_Mur2:L1:LINE|-	LINE	L1	0	1	0	H3K27ac	Intron (NM_027188/Smyd3, intron 5 of 11)	Smyd3	227880
chr1	179604426	179604469	44	chr1|179604425|179604469|ID_B1:B4:SINE|-	SINE	B4	0	1	0	H3K27ac	Intron (NM_146105/Cnst, intron 4 of 10)	Cnst	57897
chr1	179604711	179604773	63	chr1|179604710|179604773|ID2:ID:SINE|+	SINE	ID	0	1	0	H3K27ac	Intron (NM_146105/Cnst, intron 5 of 10)	Cnst	58182
chr1	179634268	179634425	158	chr1|179634267|179634425|RSINE1:B4:SINE|+	SINE	B4	0	1	0	H3K27ac	Distal Intergenic	Sccpdh	-33806
chr1	179664372	179664708	337	chr1|179664371|179664708|ORR1D1:ERVL-MaLR:LTR|-	LTR	ERVL-MaLR	0	1	0	H3K27ac	Distal Intergenic	Sccpdh	-3523
chr1	179931230	179931533	304	chr1|179931229|179931533|MTEb:ERVL-MaLR:LTR|+	LTR	ERVL-MaLR	0	1	0	H3K27ac	Distal Intergenic	Cdc42bpa	-29227
chr1	179931720	179931840	121	chr1|179931719|179931840|B4A:B4:SINE|+	SINE	B4	0	1	0	H3K27ac	Distal Intergenic	Cdc42bpa	-28920
chr1	180290894	180290972	79	chr1|180290893|180290972|MER45A:hAT-Tip100:DNA|-	DNA	hAT-Tip100	0	1	0	H3K27ac	Distal Intergenic	Psen2	-34594
chr1	180290974	180291134	161	chr1|180290973|180291134|B3A:B2:SINE|+	SINE	B2	0	1	0	H3K27ac	Distal Intergenic	Psen2	-34674
chr1	180308127	180308476	350	chr1|180308126|180308476|ORR1F:ERVL-MaLR:LTR|-	LTR	ERVL-MaLR	0	1	0	H3K27ac	Distal Intergenic	Itpkb	-22000
chr1	180315204	180315266	63	chr1|180315203|180315266|ID4:ID:SINE|-	SINE	ID	0	1	0	H3K27ac	Distal Intergenic	Itpkb	-15210
chr1	180315436	180315587	152	chr1|180315435|180315587|Charlie29a:hAT-Charlie:DNA|+	DNA	hAT-Charlie	0	1	0	H3K27ac	Distal Intergenic	Itpkb	-14889
chr1	180398022	180398474	453	chr1|180398021|180398474|L1ME4c:L1:LINE|-	LINE	L1	0	1	0	H3K27ac	Intron (NM_001081175/Itpkb, intron 2 of 7)	Gm5069	-67473
chr1	180602252	180602352	101	chr1|180602251|180602352|PB1D9:Alu:SINE|+	SINE	Alu	0	1	0	H3K27ac	Downstream (1-2kb)	Mir6904	15051
chr1	180924044	180924174	131	chr1|180924043|180924174|B1_Mur1:Alu:SINE|-	SINE	Alu	0	1	0	H3K27ac	Distal Intergenic	Lefty1	-10848
chr1	180924177	180924332	156	chr1|180924176|180924332|ID_B1:B4:SINE|-	SINE	B4	0	1	0	H3K27ac	Distal Intergenic	Lefty1	-10690
chr1	181030060	181030990	931	chr1|181030059|181030990|RLTR13D6:ERVK:LTR|+	LTR	ERVK	0	1	0	H3K27ac	Distal Intergenic	Ephx1	-12491
chr1	181424381	181424962	582	chr1|181424380|181424962|Tigger7:TcMar-Tigger:DNA|+	DNA	TcMar-Tigger	0	1	0	H3K27ac	Intron (NM_001160211/Cnih3, intron 3 of 5)	Cnih3	71753
chr1	181425344	181425483	140	chr1|181425343|181425483|B1_Mur3:Alu:SINE|+	SINE	Alu	0	1	0	H3K27ac	Intron (NM_001160211/Cnih3, intron 3 of 5)	Cnih3	72716
chr1	182646091	182646160	70	chr1|182646090|182646160|L2:L2:LINE|+	LINE	L2	0	1	0	H3K27ac	Distal Intergenic	Capn8	81084
chr1	182825359	182825524	166	chr1|182825358|182825524|MIRc:MIR:SINE|-	SINE	MIR	0	1	0	H3K27ac	Intron (NM_001356462/Susd4, intron 2 of 8)	Susd4	60463
chr1	182825774	182825905	132	chr1|182825773|182825905|B1F:Alu:SINE|+	SINE	Alu	0	1	0	H3K27ac	Intron (NM_001356462/Susd4, intron 2 of 8)	Susd4	60878
chr1	183612287	183612503	217	chr1|183612286|183612503|ID_B1:B4:SINE|-	SINE	B4	0	1	0	H3K27ac	Distal Intergenic	Gm34068	-136474
chr1	185163734	185163800	67	chr1|185163733|185163800|MTEb:ERVL-MaLR:LTR|-	LTR	ERVL-MaLR	0	1	0	H3K27ac	Distal Intergenic	Rab3gap2	-40368
chr1	185163801	185163933	133	chr1|185163800|185163933|B1_Mm:Alu:SINE|+	SINE	Alu	0	1	0	H3K27ac	Distal Intergenic	Rab3gap2	-40235
chr1	185314491	185314676	186	chr1|185314490|185314676|B2_Mm2:B2:SINE|-	SINE	B2	0	1	0	H3K27ac	Promoter (<=1kb)	Mir215	910
chr1	185616944	185617033	90	chr1|185616943|185617033|LTR79:ERVL:LTR|+	LTR	ERVL	0	1	0	H3K27ac	Intron (NR_030555/Mir297c, intron 4 of 6)	Mir297c	79608
chr1	186930271	186930408	138	chr1|186930270|186930408|ID_B1:B4:SINE|-	SINE	B4	0	1	0	H3K27ac	Distal Intergenic	D1Pas1	-37008
chr1	187403888	187403989	102	chr1|187403887|187403989|RSINE1:B4:SINE|-	SINE	B4	0	1	0	H3K27ac	Distal Intergenic	Gpatch2	188145
chr1	187927483	187927804	322	chr1|187927482|187927804|MER2:TcMar-Tigger:DNA|+	DNA	TcMar-Tigger	0	1	0	H3K27ac	Intron (NM_001243792/Esrrg, intron 2 of 7)	Esrrg	-70023
chr1	187928374	187928496	123	chr1|187928373|187928496|B4:B4:SINE|-	SINE	B4	0	1	0	H3K27ac	Intron (NM_001243792/Esrrg, intron 2 of 7)	Esrrg	-69331
chr1	188496938	188497130	193	chr1|188496937|188497130|MIR:MIR:SINE|+	SINE	MIR	0	1	0	H3K27ac	Intron (NM_021408/Ush2a, intron 20 of 70)	Ush2a	234100
chr1	189091753	189091944	192	chr1|189091752|189091944|RMER12C:ERVK:LTR|-	LTR	ERVK	0	1	0	H3K27ac	Distal Intergenic	Kctd3	-83913
chr1	189731655	189731790	136	chr1|189731654|189731790|MIRb:MIR:SINE|+	SINE	MIR	0	1	0	H3K27ac	Intron (NM_008976/Ptpn14, intron 1 of 18)	Ptpn14	3387
chr1	190834556	190834727	172	chr1|190834555|190834727|L3:CR1:LINE|+	LINE	CR1	0	1	0	H3K27ac	Intron (NM_178775/Rps6kc1, intron 7 of 14)	Rps6kc1	77043
chr1	190844008	190844274	267	chr1|190844007|190844274|MTEa:ERVL-MaLR:LTR|+	LTR	ERVL-MaLR	0	1	0	H3K27ac	Intron (NM_178775/Rps6kc1, intron 7 of 14)	Rps6kc1	67496
chr1	191516774	191516918	145	chr1|191516773|191516918|B1_Mm:Alu:SINE|+	SINE	Alu	0	1	0	H3K27ac	Distal Intergenic	Gm32200	-51726
chr1	191880487	191880655	169	chr1|191880486|191880655|MLT1L:ERVL-MaLR:LTR|-	LTR	ERVL-MaLR	0	1	0	H3K27ac	Distal Intergenic	Slc30a1	-26126
chr1	192174611	192174990	380	chr1|192174610|192174990|RLTR14:ERV1:LTR|+	LTR	ERV1	0	1	0	H3K27ac	Distal Intergenic	Kcnh1	-15787
chr1	193142029	193142166	138	chr1|193142028|193142166|B1F1:Alu:SINE|+	SINE	Alu	0	1	0	H3K27ac	Distal Intergenic	Irf6	-10946
chr1	193142171	193142238	68	chr1|193142170|193142238|ID4_:ID:SINE|+	SINE	ID	0	1	0	H3K27ac	Distal Intergenic	Irf6	-10874
chr1	193142314	193142427	114	chr1|193142313|193142427|ID_B1:B4:SINE|+	SINE	B4	0	1	0	H3K27ac	Distal Intergenic	Irf6	-10685
chr1	193178468	193178578	111	chr1|193178467|193178578|PB1D9:Alu:SINE|+	SINE	Alu	0	1	0	H3K27ac	Intron (NM_153137/Traf3ip3, intron 14 of 15)	A130010J15Rik	4891
chr1	194870097	194870605	509	chr1|194870096|194870605|MURVY-LTR:ERV1:LTR|-	LTR	ERV1	0	1	0	H3K27ac	Distal Intergenic	Mir3962	48096
chr10	3196261	3196417	157	chr10|3196260|3196417|B3A:B2:SINE|-	SINE	B2	0	1	0	H3K27ac	Distal Intergenic	B020014A21Rik	-63068
chr10	3676763	3677901	1139	chr10|3676762|3677901|Lx:L1:LINE|-	LINE	L1	0	1	0	H3K27ac	Distal Intergenic	Plekhg1	-62476
chr10	3844976	3845080	105	chr10|3844975|3845080|MIRb:MIR:SINE|+	SINE	MIR	0	1	0	H3K27ac	Intron (NM_001159942/Plekhg1, intron 2 of 16)	Plekhg1	-27587
chr10	3978349	3978460	112	chr10|3978348|3978460|PB1D10:Alu:SINE|-	SINE	Alu	0	1	0	H3K27ac	Intron (NM_001170786/Mthfd1l, intron 1 of 27)	Mthfd1l	5274
chr10	3978776	3978848	73	chr10|3978775|3978848|B1_Mus2:Alu:SINE|-	SINE	Alu	0	1	0	H3K27ac	Intron (NM_001170786/Mthfd1l, intron 2 of 27)	Mthfd1l	5701
chr10	4263844	4264015	172	chr10|4263843|4264015|B4A:B4:SINE|-	SINE	B4	0	1	0	H3K27ac	Promoter (2-3kb)	Akap12	-2314
chr10	4273915	4274045	131	chr10|4273914|4274045|ID_B1:B4:SINE|-	SINE	B4	0	1	0	H3K27ac	Intron (NM_031185/Akap12, intron 1 of 3)	Akap12	7586
chr10	4627394	4627811	418	chr10|4627393|4627811|Lx8:L1:LINE|-	LINE	L1	0	1	0	H3K27ac	Intron (NR_126357/Esr1, intron 1 of 7)	Esr1	15405
chr10	5124025	5124213	189	chr10|5124024|5124213|B2_Mm2:B2:SINE|+	SINE	B2	0	1	0	H3K27ac	Intron (NM_001079686/Syne1, intron 22 of 54)	Syne1	-54962
chr10	5646312	5646388	77	chr10|5646311|5646388|ID4:ID:SINE|+	SINE	ID	0	1	0	H3K27ac	Intron (NM_001313969/Vip, intron 6 of 6)	Vip	7094
chr10	6033087	6034625	1539	chr10|6033086|6034625|Lx5:L1:LINE|+	LINE	L1	0	1	0	H3K27ac	Distal Intergenic	Rgs17	-110687
chr10	6034747	6034831	85	chr10|6034746|6034831|B1F:Alu:SINE|-	SINE	Alu	0	1	0	H3K27ac	Distal Intergenic	Rgs17	-112347
chr10	6673717	6673957	241	chr10|6673716|6673957|RMER21A:ERV1:LTR|+	LTR	ERV1	0	1	0	H3K27ac	Distal Intergenic	Oprm1	-84636
chr10	7065152	7065686	535	chr10|7065151|7065686|MLT1F2:ERVL-MaLR:LTR|-	LTR	ERVL-MaLR	0	1	0	H3K27ac	Distal Intergenic	Ipcef1	-41967
chr10	7144795	7144969	175	chr10|7144794|7144969|B3:B2:SINE|-	SINE	B2	0	1	0	H3K27ac	Intron (NM_172546/Cnksr3, intron 4 of 12)	Cnksr3	67268
chr10	7154792	7154866	75	chr10|7154791|7154866|MER20:hAT-Charlie:DNA|-	DNA	hAT-Charlie	0	1	0	H3K27ac	Intron (NM_172546/Cnksr3, intron 2 of 12)	Cnksr3	57371
chr10	7154908	7155008	101	chr10|7154907|7155008|MER20:hAT-Charlie:DNA|-	DNA	hAT-Charlie	0	1	0	H3K27ac	Intron (NM_172546/Cnksr3, intron 2 of 12)	Cnksr3	57229
chr10	7446611	7446656	46	chr10|7446610|7446656|B1F:Alu:SINE|-	SINE	Alu	0	1	0	H3K27ac	Intron (NM_029975/Ulbp1, intron 4 of 5)	Ulbp1	26821
chr10	7446657	7446789	133	chr10|7446656|7446789|B1_Mus1:Alu:SINE|-	SINE	Alu	0	1	0	H3K27ac	Intron (NM_029975/Ulbp1, intron 4 of 5)	Ulbp1	26688
chr10	7446790	7446871	82	chr10|7446789|7446871|B1F:Alu:SINE|-	SINE	Alu	0	1	0	H3K27ac	Intron (NM_029975/Ulbp1, intron 4 of 5)	Ulbp1	26606
chr10	7456867	7456930	64	chr10|7456866|7456930|ID4_:ID:SINE|-	SINE	ID	0	1	0	H3K27ac	Intron (NM_029975/Ulbp1, intron 2 of 5)	Ulbp1	16547
chr10	8510877	8511270	394	chr10|8510876|8511270|L1MB8:L1:LINE|+	LINE	L1	0	1	0	H3K27ac	Intron (NM_177387/Ust, intron 1 of 7)	Ust	7555
chr10	9798911	9799057	147	chr10|9798910|9799057|Charlie8:hAT-Charlie:DNA|-	DNA	hAT-Charlie	0	1	0	H3K27ac	Intron (NM_001081344/Stxbp5, intron 17 of 25)	Stxbp5	101983
chr10	11124682	11124870	189	chr10|11124681|11124870|MER20:hAT-Charlie:DNA|+	DNA	hAT-Charlie	0	1	0	H3K27ac	Distal Intergenic	Shprh	-24560
chr10	11125155	11125379	225	chr10|11125154|11125379|RMER1C:Other:Other|+	Other	Other	0	1	0	H3K27ac	Distal Intergenic	Shprh	-24051
chr10	11125408	11125724	317	chr10|11125407|11125724|RMER1C:Other:Other|+	Other	Other	0	1	0	H3K27ac	Distal Intergenic	Shprh	-23706
chr10	11747105	11747637	533	chr10|11747104|11747637|ORR1B1-int:ERVL-MaLR:LTR|-	LTR	ERVL-MaLR	0	1	0	H3K27ac	Distal Intergenic	Timm8a1	137881
chr10	11967269	11967819	551	chr10|11967268|11967819|Lx8:L1:LINE|-	LINE	L1	0	1	0	H3K27ac	Distal Intergenic	Timm8a1	358045
chr10	11967823	11968006	184	chr10|11967822|11968006|URR1B:hAT-Charlie:DNA|+	DNA	hAT-Charlie	0	1	0	H3K27ac	Distal Intergenic	Timm8a1	358599
chr10	12329409	12329895	487	chr10|12329408|12329895|RMER20C_Mm:ERVK:LTR|+	LTR	ERVK	0	1	0	H3K27ac	Distal Intergenic	Utrn	531840
chr10	12338917	12339215	299	chr10|12338916|12339215|MLT1B:ERVL-MaLR:LTR|+	LTR	ERVL-MaLR	0	1	0	H3K27ac	Distal Intergenic	Utrn	522520
chr10	12638182	12638364	183	chr10|12638181|12638364|B3:B2:SINE|+	SINE	B2	0	1	0	H3K27ac	Intron (NM_011682/Utrn, intron 47 of 73)	Utrn	223371
chr10	12749580	12749787	208	chr10|12749579|12749787|MLT1C:ERVL-MaLR:LTR|+	LTR	ERVL-MaLR	0	1	0	H3K27ac	Intron (NM_011682/Utrn, intron 5 of 73)	Utrn	111948
chr10	12801363	12801487	125	chr10|12801362|12801487|ID_B1:B4:SINE|+	SINE	B4	0	1	0	H3K27ac	Intron (NM_011682/Utrn, intron 1 of 73)	Utrn	60248
chr10	12828070	12828188	119	chr10|12828069|12828188|Charlie4:hAT-Charlie:DNA|+	DNA	hAT-Charlie	0	1	0	H3K27ac	Intron (NM_011682/Utrn, intron 1 of 73)	Utrn	33547
chr10	13707699	13708169	471	chr10|13707698|13708169|RMER5:ERV1:LTR|+	LTR	ERV1	0	1	0	H3K27ac	Intron (NM_001347362/Aig1, intron 3 of 5)	Pex3	-154557
chr10	14742334	14742902	569	chr10|14742333|14742902|L1M4b:L1:LINE|-	LINE	L1	0	1	0	H3K27ac	Intron (NR_045824/1700016L04Rik, intron 3 of 5)	Nmbr	-17045
chr10	14743189	14743362	174	chr10|14743188|14743362|L1M4b:L1:LINE|-	LINE	L1	0	1	0	H3K27ac	Intron (NR_045824/1700016L04Rik, intron 3 of 5)	Nmbr	-16585
chr10	14892576	14892832	257	chr10|14892575|14892832|LTR33:ERVL:LTR|-	LTR	ERVL	0	1	0	H3K27ac	Distal Intergenic	Nmbr	132629
chr10	15416763	15416926	164	chr10|15416762|15416926|RSINE1:B4:SINE|+	SINE	B4	0	1	0	H3K27ac	Distal Intergenic	C330004P14Rik	-374851
chr10	17221642	17222062	421	chr10|17221641|17222062|MLT1D:ERVL-MaLR:LTR|-	LTR	ERVL-MaLR	0	1	0	H3K27ac	Distal Intergenic	Gm20125	-125860
chr10	17403777	17403943	167	chr10|17403776|17403943|L1ME3A:L1:LINE|+	LINE	L1	0	1	0	H3K27ac	Distal Intergenic	Gm20125	-307995
chr10	17404164	17404240	77	chr10|17404163|17404240|L1M5:L1:LINE|+	LINE	L1	0	1	0	H3K27ac	Distal Intergenic	Gm20125	-308382
chr10	17404368	17404470	103	chr10|17404367|17404470|L1ME3A:L1:LINE|+	LINE	L1	0	1	0	H3K27ac	Distal Intergenic	Gm20125	-308586
chr10	17404471	17404537	67	chr10|17404470|17404537|ID2:ID:SINE|+	SINE	ID	0	1	0	H3K27ac	Distal Intergenic	Gm20125	-308689
chr10	17556687	17556863	177	chr10|17556686|17556863|MER45A:hAT-Tip100:DNA|-	DNA	hAT-Tip100	0	1	0	H3K27ac	Distal Intergenic	Cited2	-166365
chr10	17570156	17570351	196	chr10|17570155|17570351|URR1B:hAT-Charlie:DNA|+	DNA	hAT-Charlie	0	1	0	H3K27ac	Distal Intergenic	Cited2	-152877
chr10	17570421	17570481	61	chr10|17570420|17570481|MLT1L:ERVL-MaLR:LTR|-	LTR	ERVL-MaLR	0	1	0	H3K27ac	Distal Intergenic	Cited2	-152747
chr10	17653420	17653604	185	chr10|17653419|17653604|MIRb:MIR:SINE|+	SINE	MIR	0	1	0	H3K27ac	Distal Intergenic	Cited2	-69624
chr10	18033344	18033394	51	chr10|18033343|18033394|MER33:hAT-Charlie:DNA|-	DNA	hAT-Charlie	0	1	0	H3K27ac	Distal Intergenic	Abracl	-10092
chr10	18033418	18033503	86	chr10|18033417|18033503|MER33:hAT-Charlie:DNA|-	DNA	hAT-Charlie	0	1	0	H3K27ac	Distal Intergenic	Abracl	-10166
chr10	18358892	18358971	80	chr10|18358891|18358971|RSINE1:B4:SINE|-	SINE	B4	0	1	0	H3K27ac	Distal Intergenic	Nhsl1	-48704
chr10	23665180	23665572	393	chr10|23665179|23665572|LTR33A_:ERVL:LTR|-	LTR	ERVL	0	1	0	H3K27ac	Distal Intergenic	Snora33	119879
chr10	23665916	23665978	63	chr10|23665915|23665978|Lx7:L1:LINE|+	LINE	L1	0	1	0	H3K27ac	Distal Intergenic	Snora33	119473
chr10	23665979	23666363	385	chr10|23665978|23666363|RLTR44E:ERVK:LTR|+	LTR	ERVK	0	1	0	H3K27ac	Distal Intergenic	Snora33	119088
chr10	23778626	23779110	485	chr10|23778625|23779110|Lx:L1:LINE|-	LINE	L1	0	1	0	H3K27ac	Distal Intergenic	Snora33	6341
chr10	23779112	23779222	111	chr10|23779111|23779222|B1_Mur1:Alu:SINE|+	SINE	Alu	0	1	0	H3K27ac	Distal Intergenic	Snora33	6229
chr10	23779266	23779362	97	chr10|23779265|23779362|ID_B1:B4:SINE|-	SINE	B4	0	1	0	H3K27ac	Distal Intergenic	Snora33	6089
chr10	23779406	23779461	56	chr10|23779405|23779461|PB1D10:Alu:SINE|+	SINE	Alu	0	1	0	H3K27ac	Distal Intergenic	Snora33	5990
chr10	24007396	24007777	382	chr10|24007395|24007777|MTC:ERVL-MaLR:LTR|+	LTR	ERVL-MaLR	0	1	0	H3K27ac	Distal Intergenic	Taar7b	7457
chr10	24151738	24151841	104	chr10|24151737|24151841|MER3:hAT-Charlie:DNA|+	DNA	hAT-Charlie	0	1	0	H3K27ac	Promoter (2-3kb)	Stx7	2421
chr10	24354252	24355122	871	chr10|24354251|24355122|RLTR13B1:ERVK:LTR|+	LTR	ERVK	0	1	0	H3K27ac	Intron (NR_163910/Gm15270, intron 4 of 4)	Moxd1	130735
chr10	24381000	24381366	367	chr10|24380999|24381366|RLTR14:ERV1:LTR|+	LTR	ERV1	0	1	0	H3K27ac	Intron (NR_163910/Gm15270, intron 4 of 4)	Moxd1	157483
chr10	24599863	24600169	307	chr10|24599862|24600169|HAL1M8:L1:LINE|+	LINE	L1	0	1	0	H3K27ac	Downstream (1-2kb)	Gm15270	-4060
chr10	24609514	24609734	221	chr10|24609513|24609734|URR1B:hAT-Charlie:DNA|-	DNA	hAT-Charlie	0	1	0	H3K27ac	Distal Intergenic	Gm15270	-13711
chr10	24648689	24648735	47	chr10|24648688|24648735|Lx5:L1:LINE|+	LINE	L1	0	1	0	H3K27ac	Intron (NM_001308327/Enpp1, intron 21 of 24)	Gm15270	-52886
chr10	24845991	24846118	128	chr10|24845990|24846118|ORR1F:ERVL-MaLR:LTR|-	LTR	ERVL-MaLR	0	1	0	H3K27ac	Distal Intergenic	Enpp3	-9796
chr10	25121731	25122286	556	chr10|25121730|25122286|RMER19C:ERVK:LTR|+	LTR	ERVK	0	1	0	H3K27ac	Distal Intergenic	Akap7	77884
chr10	25278874	25278938	65	chr10|25278873|25278938|ID4:ID:SINE|+	SINE	ID	0	1	0	H3K27ac	Intron (NM_018747/Akap7, intron 3 of 7)	Akap7	20225
chr10	25279001	25279197	197	chr10|25279000|25279197|B3:B2:SINE|+	SINE	B2	0	1	0	H3K27ac	Intron (NM_018747/Akap7, intron 3 of 7)	Akap7	19966
chr10	25280323	25280421	99	chr10|25280322|25280421|Tigger16b:TcMar-Tigger:DNA|-	DNA	TcMar-Tigger	0	1	0	H3K27ac	Intron (NM_018747/Akap7, intron 3 of 7)	Akap7	18742
chr10	26366968	26367070	103	chr10|26366967|26367070|B1F:Alu:SINE|+	SINE	Alu	0	1	0	H3K27ac	Intron (NM_001347467/L3mbtl3, intron 1 of 20)	L3mbtl3	7002
chr10	26920173	26920232	60	chr10|26920172|26920232|RLTR20A4:ERVK:LTR|+	LTR	ERVK	0	1	0	H3K27ac	Downstream (1-2kb)	Arhgap18	147661
chr10	28719791	28719922	132	chr10|28719790|28719922|MER5A1:hAT-Charlie:DNA|-	DNA	hAT-Charlie	0	1	0	H3K27ac	Intron (NR_131208/Themis, intron 1 of 3)	Themis	51396
chr10	29906599	29906694	96	chr10|29906598|29906694|L3:CR1:LINE|+	LINE	CR1	0	1	0	H3K27ac	Distal Intergenic	Cenpw	293846
chr10	30522450	30522778	329	chr10|30522449|30522778|MTE2b:ERVL-MaLR:LTR|-	LTR	ERVL-MaLR	0	1	0	H3K27ac	Distal Intergenic	Trmt11	77922
chr10	30702251	30702376	126	chr10|30702250|30702376|B1F:Alu:SINE|-	SINE	Alu	0	1	0	H3K27ac	Intron (NM_001358841/Ncoa7, intron 4 of 15)	Ncoa7	-46384
chr10	30808333	30808727	395	chr10|30808332|30808727|MTC:ERVL-MaLR:LTR|-	LTR	ERVL-MaLR	0	1	0	H3K27ac	Distal Intergenic	Ncoa7	-5007
chr10	30885768	30886165	398	chr10|30885767|30886165|L1MEc:L1:LINE|+	LINE	L1	0	1	0	H3K27ac	Distal Intergenic	Hey2	-42985
chr10	30886201	30886603	403	chr10|30886200|30886603|MTC:ERVL-MaLR:LTR|+	LTR	ERVL-MaLR	0	1	0	H3K27ac	Distal Intergenic	Hey2	-43418
chr10	31189898	31190561	664	chr10|31189897|31190561|RLTR42-int:ERVK:LTR|-	LTR	ERVK	0	1	0	H3K27ac	Distal Intergenic	Hddc2	-122844
chr10	31416689	31416735	47	chr10|31416688|31416735|MamGypLTR3a:Gypsy:LTR|+	LTR	Gypsy	0	1	0	H3K27ac	Promoter (2-3kb)	Supt4b	-2254
chr10	31541782	31542085	304	chr10|31541781|31542085|L1M5:L1:LINE|+	LINE	L1	0	1	0	H3K27ac	Intron (NM_001146349/Rnf217, intron 1 of 5)	Rnf217	67640
chr10	32090405	32090568	164	chr10|32090404|32090568|Lx6:L1:LINE|-	LINE	L1	0	1	0	H3K27ac	Intron (NM_001013411/Nkain2, intron 3 of 6)	Rnf217	-480680
chr10	32287538	32287826	289	chr10|32287537|32287826|Tigger17c:TcMar-Tigger:DNA|-	DNA	TcMar-Tigger	0	1	0	H3K27ac	Intron (NM_001013411/Nkain2, intron 3 of 6)	Nkain2	602089
chr10	32303578	32303701	124	chr10|32303577|32303701|ID_B1:B4:SINE|-	SINE	B4	0	1	0	H3K27ac	Intron (NM_001013411/Nkain2, intron 3 of 6)	Nkain2	586214
chr10	34359019	34359056	38	chr10|34359018|34359056|MT2B:ERVL:LTR|+	LTR	ERVL	0	1	0	H3K27ac	Intron (NM_001347463/Nt5dc1, intron 5 of 10)	Col10a1	-30925
chr10	34359057	34359183	127	chr10|34359056|34359183|B1_Mur2:Alu:SINE|+	SINE	Alu	0	1	0	H3K27ac	Intron (NM_001347463/Nt5dc1, intron 5 of 10)	Col10a1	-30798
chr10	34850664	34850940	277	chr10|34850663|34850940|Tigger11a:TcMar-Tigger:DNA|+	DNA	TcMar-Tigger	0	1	0	H3K27ac	Distal Intergenic	Frk	367264
chr10	34851111	34851178	68	chr10|34851110|34851178|URR1B:hAT-Charlie:DNA|+	DNA	hAT-Charlie	0	1	0	H3K27ac	Distal Intergenic	Frk	367711
chr10	35444270	35447373	3104	chr10|35444269|35447373|MERV1_I-int:ERV1:LTR|-	LTR	ERV1	0	1	0	H3K27ac	Distal Intergenic	Frk	960870
chr10	35489394	35489633	240	chr10|35489393|35489633|MLTR11B:ERVK:LTR|-	LTR	ERVK	0	1	0	H3K27ac	Distal Intergenic	Frk	1005994
chr10	36612333	36612642	310	chr10|36612332|36612642|Tigger7:TcMar-Tigger:DNA|-	DNA	TcMar-Tigger	0	1	0	H3K27ac	Intron (NM_001081208/Hs3st5, intron 1 of 3)	Hs3st5	105526
chr10	36719311	36719451	141	chr10|36719310|36719451|B1_Mur1:Alu:SINE|-	SINE	Alu	0	1	0	H3K27ac	Intron (NM_001081208/Hs3st5, intron 2 of 3)	Hs3st5	212504
chr10	36889245	36889359	115	chr10|36889244|36889359|L1MA8:L1:LINE|-	LINE	L1	0	1	0	H3K27ac	Distal Intergenic	Hdac2	-85185
chr10	36889366	36889451	86	chr10|36889365|36889451|PB1D7:Alu:SINE|+	SINE	Alu	0	1	0	H3K27ac	Distal Intergenic	Hdac2	-85093
chr10	36889469	36889836	368	chr10|36889468|36889836|L1MA8:L1:LINE|-	LINE	L1	0	1	0	H3K27ac	Distal Intergenic	Hdac2	-84708
chr10	36889897	36890002	106	chr10|36889896|36890002|PB1D7:Alu:SINE|-	SINE	Alu	0	1	0	H3K27ac	Distal Intergenic	Hdac2	-84542
chr10	36890025	36893011	2987	chr10|36890024|36893011|L1_Mus2:L1:LINE|+	LINE	L1	0	1	0	H3K27ac	Distal Intergenic	Hdac2	-81533
chr10	36912787	36913241	455	chr10|36912786|36913241|MLTR14:ERV1:LTR|+	LTR	ERV1	0	1	0	H3K27ac	Distal Intergenic	Hdac2	-61303
chr10	37021494	37021736	243	chr10|37021493|37021736|RLTR35B_MM:ERVL:LTR|-	LTR	ERVL	0	1	0	H3K27ac	Distal Intergenic	Hdac2	46950
chr10	37021751	37021874	124	chr10|37021750|37021874|B1_Mur3:Alu:SINE|-	SINE	Alu	0	1	0	H3K27ac	Distal Intergenic	Hdac2	47207
chr10	37021995	37022144	150	chr10|37021994|37022144|B3:B2:SINE|+	SINE	B2	0	1	0	H3K27ac	Distal Intergenic	Hdac2	47451
chr10	37022211	37022713	503	chr10|37022210|37022713|MURVY-LTR:ERV1:LTR|+	LTR	ERV1	0	1	0	H3K27ac	Distal Intergenic	Hdac2	47667
chr10	37178329	37178577	249	chr10|37178328|37178577|Lx8b:L1:LINE|+	LINE	L1	0	1	0	H3K27ac	Distal Intergenic	Marcks	-39403
chr10	38648579	38649119	541	chr10|38648578|38649119|MURVY-LTR:ERV1:LTR|+	LTR	ERV1	0	1	0	H3K27ac	Distal Intergenic	Rfpl4b	172660
chr10	38659892	38660087	196	chr10|38659891|38660087|RCHARR1:hAT-Charlie:DNA|-	DNA	hAT-Charlie	0	1	0	H3K27ac	Distal Intergenic	Rfpl4b	161692
chr10	38980517	38980796	280	chr10|38980516|38980796|Lx5c:L1:LINE|+	LINE	L1	0	1	0	H3K27ac	Intron (NM_010681/Lama4, intron 1 of 37)	Lama4	15002
chr10	39044884	39044936	53	chr10|39044883|39044936|MIRc:MIR:SINE|+	SINE	MIR	0	1	0	H3K27ac	Intron (NM_010681/Lama4, intron 9 of 37)	Lama4	79369
chr10	39118149	39118208	60	chr10|39118148|39118208|ID4:ID:SINE|+	SINE	ID	0	1	0	H3K27ac	Distal Intergenic	Fam229b	15692
chr10	39492481	39492627	147	chr10|39492480|39492627|L1M5:L1:LINE|-	LINE	L1	0	1	0	H3K27ac	Intron (NM_001122892/Fyn, intron 2 of 12)	Traf3ip2	-120307
chr10	40273826	40274306	481	chr10|40273825|40274306|RLTR30D_MM:ERV1:LTR|-	LTR	ERV1	0	1	0	H3K27ac	Distal Intergenic	Rnu3a	15358
chr10	40274330	40274472	143	chr10|40274329|40274472|B1_Mur2:Alu:SINE|+	SINE	Alu	0	1	0	H3K27ac	Distal Intergenic	Rnu3a	15862
chr10	40282053	40282185	133	chr10|40282052|40282185|B1_Mur1:Alu:SINE|-	SINE	Alu	0	1	0	H3K27ac	Distal Intergenic	Amd2	20001
chr10	40312989	40313051	63	chr10|40312988|40313051|RSINE1:B4:SINE|-	SINE	B4	0	1	0	H3K27ac	Distal Intergenic	Amd1	-10801
chr10	40856385	40856506	122	chr10|40856384|40856506|B1_Mur2:Alu:SINE|-	SINE	Alu	0	1	0	H3K27ac	Intron (NM_027879/Cdc40, intron 3 of 14)	Cdc40	26637
chr10	41678530	41678667	138	chr10|41678529|41678667|ID_B1:B4:SINE|+	SINE	B4	0	1	0	H3K27ac	Intron (NM_001358562/Ccdc162, intron 8 of 47)	Ccdc162	37796
chr10	42091333	42091506	174	chr10|42091332|42091506|B2_Mm2:B2:SINE|+	SINE	B2	0	1	0	H3K27ac	Distal Intergenic	Armc2	-72951
chr10	42892619	42892655	37	chr10|42892618|42892655|L3:CR1:LINE|-	LINE	CR1	0	1	0	H3K27ac	Intron (NM_001359266/Scml4, intron 1 of 5)	Scml4	32107
chr10	43044065	43044140	76	chr10|43044064|43044140|B1_Mus2:Alu:SINE|+	SINE	Alu	0	1	0	H3K27ac	Intron (NM_175407/Sobp, intron 5 of 6)	Gm5079	-52903
chr10	43244194	43244530	337	chr10|43244193|43244530|MLT1D:ERVL-MaLR:LTR|-	LTR	ERVL-MaLR	0	1	0	H3K27ac	Intron (NM_027772/Pdss2, intron 1 of 7)	Pdss2	22708
chr10	43244531	43244604	74	chr10|43244530|43244604|ID4:ID:SINE|+	SINE	ID	0	1	0	H3K27ac	Intron (NM_027772/Pdss2, intron 1 of 7)	Pdss2	23045
chr10	43244605	43244706	102	chr10|43244604|43244706|MLT1D:ERVL-MaLR:LTR|-	LTR	ERVL-MaLR	0	1	0	H3K27ac	Intron (NM_027772/Pdss2, intron 1 of 7)	Pdss2	23119
chr10	43271830	43272343	514	chr10|43271829|43272343|L1M4a2:L1:LINE|-	LINE	L1	0	1	0	H3K27ac	Intron (NM_027772/Pdss2, intron 1 of 7)	Pdss2	50344
chr10	44170545	44170683	139	chr10|44170544|44170683|B1_Mur2:Alu:SINE|+	SINE	Alu	0	1	0	H3K27ac	Promoter (<=1kb)	Speer5-ps1	98
chr10	44170837	44170973	137	chr10|44170836|44170973|L2c:L2:LINE|+	LINE	L2	0	1	0	H3K27ac	Promoter (<=1kb)	Speer5-ps1	390
chr10	44193492	44193675	184	chr10|44193491|44193675|L1_Mus2:L1:LINE|-	LINE	L1	0	1	0	H3K27ac	Intron (NR_001582/Speer5-ps1, intron 2 of 6)	Speer5-ps1	-21750
chr10	44308358	44308457	100	chr10|44308357|44308457|B1F1:Alu:SINE|-	SINE	Alu	0	1	0	H3K27ac	Intron (NM_001314013/Atg5, intron 4 of 6)	Atg5	40019
chr10	44755877	44755956	80	chr10|44755876|44755956|LTR67B:ERVL:LTR|+	LTR	ERVL	0	1	0	H3K27ac	Distal Intergenic	Prdm1	-297129
chr10	45020966	45021968	1003	chr10|45020965|45021968|Lx7:L1:LINE|+	LINE	L1	0	1	0	H3K27ac	Distal Intergenic	Prep	-45248
chr10	45217590	45218502	913	chr10|45217589|45218502|RLTR13B3:ERVK:LTR|+	LTR	ERVK	0	1	0	H3K27ac	Distal Intergenic	Popdc3	-70803
chr10	45370106	45370223	118	chr10|45370105|45370223|PB1D10:Alu:SINE|+	SINE	Alu	0	1	0	H3K27ac	3' UTR	Bves	34371
chr10	45398093	45398335	243	chr10|45398092|45398335|RMER15:ERVL:LTR|+	LTR	ERVL	0	1	0	H3K27ac	Intron (NM_001031772/Lin28b, intron 4 of 4)	Bves	62358
chr10	45708264	45708506	243	chr10|45708263|45708506|B4A:B4:SINE|+	SINE	B4	0	1	0	H3K27ac	Intron (NM_172473/Hace1, intron 22 of 23)	D030045P18Rik	-99198
chr10	45708657	45708830	174	chr10|45708656|45708830|ORR1E:ERVL-MaLR:LTR|-	LTR	ERVL-MaLR	0	1	0	H3K27ac	Intron (NM_172473/Hace1, intron 22 of 23)	D030045P18Rik	-98874
chr10	45708831	45709063	233	chr10|45708830|45709063|URR1B:hAT-Charlie:DNA|-	DNA	hAT-Charlie	0	1	0	H3K27ac	Intron (NM_172473/Hace1, intron 22 of 23)	D030045P18Rik	-98641
chr10	46672455	46672833	379	chr10|46672454|46672833|RLTR9D2:ERVK:LTR|+	LTR	ERVK	0	1	0	H3K27ac	Distal Intergenic	Snord14d	427707
chr10	49988794	49989706	913	chr10|49988793|49989706|RMER17D:ERVK:LTR|-	LTR	ERVK	0	1	0	H3K27ac	Distal Intergenic	Grik2	-200028
chr10	50740814	50741083	270	chr10|50740813|50741083|MTEb:ERVL-MaLR:LTR|+	LTR	ERVL-MaLR	0	1	0	H3K27ac	Intron (NM_198007/Ascc3, intron 30 of 41)	Ascc3	148145
chr10	50834666	50834751	86	chr10|50834665|50834751|5S:rRNA:rRNA|+	rRNA	rRNA	0	1	0	H3K27ac	Intron (NM_198007/Ascc3, intron 37 of 41)	Sim1	-60900
chr10	50834755	50835034	280	chr10|50834754|50835034|L1MC3:L1:LINE|-	LINE	L1	0	1	0	H3K27ac	Intron (NM_198007/Ascc3, intron 37 of 41)	Sim1	-60617
chr10	51049434	51049617	184	chr10|51049433|51049617|B2_Mm2:B2:SINE|-	SINE	B2	0	1	0	H3K27ac	Distal Intergenic	Sim1	153783
chr10	51416899	51417032	134	chr10|51416898|51417032|MER117:hAT-Charlie:DNA|-	DNA	hAT-Charlie	0	1	0	H3K27ac	Distal Intergenic	Lilr4b	-63580
chr10	51686161	51686320	160	chr10|51686160|51686320|MIRb:MIR:SINE|-	SINE	MIR	0	1	0	H3K27ac	Promoter (<=1kb)	Rfx6	643
chr10	51690468	51690730	263	chr10|51690467|51690730|Lx2B:L1:LINE|-	LINE	L1	0	1	0	H3K27ac	Intron (NM_001159389/Rfx6, intron 4 of 18)	Rfx6	4950
chr10	52242378	52242500	123	chr10|52242377|52242500|ID_B1:B4:SINE|-	SINE	B4	0	1	0	H3K27ac	Intron (NM_001347444/Dcbld1, intron 1 of 9)	Dcbld1	8759
chr10	52242508	52242607	100	chr10|52242507|52242607|PB1D7:Alu:SINE|-	SINE	Alu	0	1	0	H3K27ac	Intron (NM_001347444/Dcbld1, intron 1 of 9)	Dcbld1	8889
chr10	52461082	52461191	110	chr10|52461081|52461191|B1_Mur1:Alu:SINE|+	SINE	Alu	0	1	0	H3K27ac	Distal Intergenic	Nus1	43535
chr10	52790152	52790334	183	chr10|52790151|52790334|MER20:hAT-Charlie:DNA|+	DNA	hAT-Charlie	0	1	0	H3K27ac	Intron (NM_178675/Slc35f1, intron 1 of 7)	Slc35f1	99651
chr10	52860638	52860951	314	chr10|52860637|52860951|L3:CR1:LINE|-	LINE	CR1	0	1	0	H3K27ac	Intron (NM_178675/Slc35f1, intron 1 of 7)	Slc35f1	170137
chr10	52861250	52861316	67	chr10|52861249|52861316|L3:CR1:LINE|-	LINE	CR1	0	1	0	H3K27ac	Intron (NM_178675/Slc35f1, intron 1 of 7)	Slc35f1	170749
chr10	52921801	52922125	325	chr10|52921800|52922125|MLT1A0:ERVL-MaLR:LTR|-	LTR	ERVL-MaLR	0	1	0	H3K27ac	Intron (NM_178675/Slc35f1, intron 1 of 7)	Slc35f1	231300
chr10	53090107	53090457	351	chr10|53090106|53090457|ORR1E:ERVL-MaLR:LTR|-	LTR	ERVL-MaLR	0	1	0	H3K27ac	Intron (NM_178675/Slc35f1, intron 7 of 7)	Gm36173	-144730
chr10	53415213	53415327	115	chr10|53415212|53415327|B1_Mm:Alu:SINE|-	SINE	Alu	0	1	0	H3K27ac	Intron (NR_152767/Gm36229, intron 1 of 2)	Gm36229	5331
chr10	53415377	53415630	254	chr10|53415376|53415630|L1MB8:L1:LINE|-	LINE	L1	0	1	0	H3K27ac	Intron (NR_152767/Gm36229, intron 1 of 2)	Gm36229	5495
chr10	53415631	53415764	134	chr10|53415630|53415764|B1F2:Alu:SINE|-	SINE	Alu	0	1	0	H3K27ac	Intron (NR_152767/Gm36229, intron 1 of 2)	Gm36229	5749
chr10	53449023	53449422	400	chr10|53449022|53449422|MTD:ERVL-MaLR:LTR|+	LTR	ERVL-MaLR	0	1	0	H3K27ac	Distal Intergenic	Gm36229	39141
chr10	53636659	53636773	115	chr10|53636658|53636773|B1_Mur1:Alu:SINE|+	SINE	Alu	0	1	0	H3K27ac	Intron (NM_001081428/Fam184a, intron 16 of 17)	Mcm9	-6702
chr10	55712264	55712520	257	chr10|55712263|55712520|L1MA4:L1:LINE|-	LINE	L1	0	1	0	H3K27ac	Distal Intergenic	Msl3l2	-394397
chr10	56024726	56024867	142	chr10|56024725|56024867|RSINE1:B4:SINE|-	SINE	B4	0	1	0	H3K27ac	Intron (NM_001033385/Tbc1d32, intron 32 of 32)	Msl3l2	-82050
chr10	56519087	56519512	426	chr10|56519086|56519512|Charlie11:hAT-Charlie:DNA|+	DNA	hAT-Charlie	0	1	0	H3K27ac	Distal Intergenic	Gm36595	87106
chr10	56535664	56535787	124	chr10|56535663|56535787|MLT1B:ERVL-MaLR:LTR|-	LTR	ERVL-MaLR	0	1	0	H3K27ac	Distal Intergenic	Gm36595	103683
chr10	56535864	56536011	148	chr10|56535863|56536011|B1_Mur1:Alu:SINE|-	SINE	Alu	0	1	0	H3K27ac	Distal Intergenic	Gm36595	103883
chr10	56536012	56536185	174	chr10|56536011|56536185|MLT1B:ERVL-MaLR:LTR|-	LTR	ERVL-MaLR	0	1	0	H3K27ac	Distal Intergenic	Gm36595	104031
chr10	56542156	56542226	71	chr10|56542155|56542226|PB1D10:Alu:SINE|+	SINE	Alu	0	1	0	H3K27ac	Distal Intergenic	Gm36595	110175
chr10	57499232	57499301	70	chr10|57499231|57499301|PB1D9:Alu:SINE|-	SINE	Alu	0	1	0	H3K27ac	Intron (NM_008297/Hsf2, intron 4 of 11)	Hsf2	12847
chr10	58423199	58423311	113	chr10|58423198|58423311|PB1D7:Alu:SINE|+	SINE	Alu	0	1	0	H3K27ac	3' UTR	Ranbp2	-23541
chr10	58423365	58423596	232	chr10|58423364|58423596|B4:B4:SINE|+	SINE	B4	0	1	0	H3K27ac	3' UTR	Ranbp2	-23256
chr10	59341820	59342031	212	chr10|59341819|59342031|B3:B2:SINE|+	SINE	B2	0	1	0	H3K27ac	Intron (NM_001316370/P4ha1, intron 3 of 13)	P4ha1	18524
chr10	60112617	60112795	179	chr10|60112616|60112795|MLT1A:ERVL-MaLR:LTR|-	LTR	ERVL-MaLR	0	1	0	H3K27ac	Intron (NM_052994/Spock2, intron 1 of 10)	Spock2	6360
chr10	60112880	60112979	100	chr10|60112879|60112979|ID_B1:B4:SINE|-	SINE	B4	0	1	0	H3K27ac	Intron (NM_052994/Spock2, intron 1 of 10)	Spock2	6623
chr10	60112929	60112986	58	chr10|60112928|60112986|PB1D7:Alu:SINE|-	SINE	Alu	0	1	0	H3K27ac	Intron (NM_052994/Spock2, intron 1 of 10)	Spock2	6672
chr10	60202444	60202532	89	chr10|60202443|60202532|B1_Mus2:Alu:SINE|+	SINE	Alu	0	1	0	H3K27ac	Intron (NM_016803/Chst3, intron 1 of 3)	Chst3	16728
chr10	60261723	60261855	133	chr10|60261722|60261855|MIR3:MIR:SINE|+	SINE	MIR	0	1	0	H3K27ac	Distal Intergenic	Psap	-15773
chr10	62268885	62268994	110	chr10|62268884|62268994|ID_B1:B4:SINE|-	SINE	B4	0	1	0	H3K27ac	Exon (NM_001146100/Hk1, exon 1 of 18)	Tacr2	16447
chr10	62357271	62357455	185	chr10|62357270|62357455|B2_Mm2:B2:SINE|-	SINE	B2	0	1	0	H3K27ac	Intron (NM_010438/Hk1, intron 3 of 21)	Hk1os	16664
chr10	62471541	62471556	16	chr10|62471540|62471556|ID_B1:B4:SINE|+	SINE	B4	0	1	0	H3K27ac	Intron (NM_001113355/Vps26a, intron 2 of 8)	Vps26a	15042
chr10	62471557	62471678	122	chr10|62471556|62471678|B1F:Alu:SINE|+	SINE	Alu	0	1	0	H3K27ac	Intron (NM_001113355/Vps26a, intron 2 of 8)	Vps26a	14920
chr10	62796308	62796449	142	chr10|62796307|62796449|B1F1:Alu:SINE|-	SINE	Alu	0	1	0	H3K27ac	Distal Intergenic	Ccar1	-3940
chr10	62890977	62891080	104	chr10|62890976|62891080|B1_Mur1:Alu:SINE|-	SINE	Alu	0	1	0	H3K27ac	Distal Intergenic	Tet1	-3653
chr10	62897787	62897983	197	chr10|62897786|62897983|B2_Mm1t:B2:SINE|+	SINE	B2	0	1	0	H3K27ac	Distal Intergenic	Tet1	-10463
chr10	63321025	63321077	53	chr10|63321024|63321077|PB1D10:Alu:SINE|-	SINE	Alu	0	1	0	H3K27ac	Intron (NM_001159589/Sirt1, intron 7 of 7)	Sirt1	17958
chr10	63682983	63683122	140	chr10|63682982|63683122|ID_B1:B4:SINE|-	SINE	B4	0	1	0	H3K27ac	Intron (NM_177612/Ctnna3, intron 5 of 17)	Ctnna3	-137933
chr10	63908192	63908630	439	chr10|63908191|63908630|RLTR10B2:ERVK:LTR|-	LTR	ERVK	0	1	0	H3K27ac	Intron (NM_177612/Ctnna3, intron 7 of 17)	Ctnna3	87137
chr10	63908673	63908789	117	chr10|63908672|63908789|PB1D7:Alu:SINE|+	SINE	Alu	0	1	0	H3K27ac	Intron (NM_177612/Ctnna3, intron 7 of 17)	Ctnna3	87618
chr10	63908808	63908947	140	chr10|63908807|63908947|ID_B1:B4:SINE|+	SINE	B4	0	1	0	H3K27ac	Intron (NM_177612/Ctnna3, intron 7 of 17)	Ctnna3	87753
chr10	64073319	64073381	63	chr10|64073318|64073381|MTE2a:ERVL-MaLR:LTR|+	LTR	ERVL-MaLR	0	1	0	H3K27ac	Intron (NM_177612/Ctnna3, intron 7 of 17)	Lrrtm3	16874
chr10	64073382	64073437	56	chr10|64073381|64073437|L1Md_T:L1:LINE|+	LINE	L1	0	1	0	H3K27ac	Intron (NM_177612/Ctnna3, intron 7 of 17)	Lrrtm3	16818
chr10	64073438	64073782	345	chr10|64073437|64073782|MTE2a:ERVL-MaLR:LTR|+	LTR	ERVL-MaLR	0	1	0	H3K27ac	Intron (NM_177612/Ctnna3, intron 7 of 17)	Lrrtm3	16473
chr10	64396645	64396786	142	chr10|64396644|64396786|B1F:Alu:SINE|+	SINE	Alu	0	1	0	H3K27ac	Intron (NM_177612/Ctnna3, intron 9 of 17)	Lrrtm3	-306390
chr10	64396812	64396945	134	chr10|64396811|64396945|L1MA6:L1:LINE|+	LINE	L1	0	1	0	H3K27ac	Intron (NM_177612/Ctnna3, intron 9 of 17)	Lrrtm3	-306557
chr10	64443590	64443730	141	chr10|64443589|64443730|LTR33:ERVL:LTR|+	LTR	ERVL	0	1	0	H3K27ac	Intron (NM_177612/Ctnna3, intron 10 of 17)	Lrrtm3	-353335
chr10	64642696	64643383	688	chr10|64642695|64643383|Lx9:L1:LINE|-	LINE	L1	0	1	0	H3K27ac	Intron (NM_177612/Ctnna3, intron 12 of 17)	Gm28881	476984
chr10	64643850	64643912	63	chr10|64643849|64643912|Lx9:L1:LINE|-	LINE	L1	0	1	0	H3K27ac	Intron (NM_177612/Ctnna3, intron 12 of 17)	Gm28881	476455
chr10	66272998	66273954	957	chr10|66272997|66273954|RLTR13B3:ERVK:LTR|-	LTR	ERVK	0	1	0	H3K27ac	Distal Intergenic	4930407I19Rik	127702
chr10	66331051	66331176	126	chr10|66331050|66331176|MIR3:MIR:SINE|+	SINE	MIR	0	1	0	H3K27ac	Distal Intergenic	4930407I19Rik	185755
chr10	66528895	66529063	169	chr10|66528894|66529063|Lx8b:L1:LINE|+	LINE	L1	0	1	0	H3K27ac	Distal Intergenic	4930407I19Rik	383599
chr10	66529719	66529780	62	chr10|66529718|66529780|B1F:Alu:SINE|+	SINE	Alu	0	1	0	H3K27ac	Distal Intergenic	4930407I19Rik	384423
chr10	66552958	66553124	167	chr10|66552957|66553124|MTEa:ERVL-MaLR:LTR|+	LTR	ERVL-MaLR	0	1	0	H3K27ac	Distal Intergenic	1110002J07Rik	367260
chr10	66553157	66553216	60	chr10|66553156|66553216|RLTR20C1_MM:ERVK:LTR|-	LTR	ERVK	0	1	0	H3K27ac	Distal Intergenic	1110002J07Rik	367168
chr10	67081333	67081492	160	chr10|67081332|67081492|B3A:B2:SINE|-	SINE	B2	0	1	0	H3K27ac	Intron (NM_001204915/Reep3, intron 1 of 8)	Reep3	15496
chr10	67571971	67572091	121	chr10|67571970|67572091|MLT1L:ERVL-MaLR:LTR|+	LTR	ERVL-MaLR	0	1	0	H3K27ac	Promoter (<=1kb)	4930563J15Rik	-12
chr10	67583856	67583964	109	chr10|67583855|67583964|Tigger7:TcMar-Tigger:DNA|+	DNA	TcMar-Tigger	0	1	0	H3K27ac	Distal Intergenic	4930563J15Rik	-11897
chr10	67668548	67668899	352	chr10|67668547|67668899|MLT1C:ERVL-MaLR:LTR|-	LTR	ERVL-MaLR	0	1	0	H3K27ac	Distal Intergenic	4930563J15Rik	-96589
chr10	67959905	67960036	132	chr10|67959904|67960036|MLT1A0-int:ERVL-MaLR:LTR|+	LTR	ERVL-MaLR	0	1	0	H3K27ac	Distal Intergenic	4930521O17Rik	13672
chr10	67960097	67960283	187	chr10|67960096|67960283|MLT1A0-int:ERVL-MaLR:LTR|+	LTR	ERVL-MaLR	0	1	0	H3K27ac	Distal Intergenic	4930521O17Rik	13425
chr10	69288754	69288894	141	chr10|69288753|69288894|RSINE1:B4:SINE|-	SINE	B4	0	1	0	H3K27ac	Intron (NM_001252636/Rhobtb1, intron 9 of 10)	Cdk1	64018
chr10	69300096	69300252	157	chr10|69300095|69300252|MER117:hAT-Charlie:DNA|+	DNA	hAT-Charlie	0	1	0	H3K27ac	Distal Intergenic	Cdk1	52660
chr10	72052811	72052902	92	chr10|72052810|72052902|RSINE1:B4:SINE|-	SINE	B4	0	1	0	H3K27ac	Distal Intergenic	1700049L16Rik	-72106
chr10	72599417	72599803	387	chr10|72599416|72599803|MTEa:ERVL-MaLR:LTR|+	LTR	ERVL-MaLR	0	1	0	H3K27ac	Distal Intergenic	Zwint	-55043
chr10	72726339	72727132	794	chr10|72726338|72727132|MTB-int:ERVL-MaLR:LTR|+	LTR	ERVL-MaLR	0	1	0	H3K27ac	Distal Intergenic	Zwint	71493
chr10	72851189	72851675	487	chr10|72851188|72851675|Lx4A:L1:LINE|+	LINE	L1	0	1	0	H3K27ac	Distal Intergenic	Zwint	196343
chr10	74452040	74452209	170	chr10|74452039|74452209|Lx9:L1:LINE|-	LINE	L1	0	1	0	H3K27ac	Intron (NM_001142747/Pcdh15, intron 20 of 26)	Gnaz	-514968
chr10	74452561	74452811	251	chr10|74452560|74452811|ORR1F:ERVL-MaLR:LTR|+	LTR	ERVL-MaLR	0	1	0	H3K27ac	Intron (NM_001142747/Pcdh15, intron 20 of 26)	Gnaz	-514366
chr10	75783140	75783274	135	chr10|75783139|75783274|B1_Mus1:Alu:SINE|-	SINE	Alu	0	1	0	H3K27ac	Promoter (1-2kb)	Gstt3	-1718
chr10	75783180	75783285	106	chr10|75783179|75783285|MT2B:ERVL:LTR|-	LTR	ERVL	0	1	0	H3K27ac	Promoter (1-2kb)	Gstt3	-1758
chr10	76288574	76289043	470	chr10|76288573|76289043|RMER15:ERVL:LTR|+	LTR	ERVL	0	1	0	H3K27ac	Intron (NM_001081419/Dip2a, intron 18 of 37)	S100b	34738
chr10	76914175	76915625	1451	chr10|76914174|76915625|L1_Rod:L1:LINE|+	LINE	L1	0	1	0	H3K27ac	Intron (NM_001347216/Pcbp3, intron 1 of 15)	Pcbp3	46322
chr10	77187164	77187351	188	chr10|77187163|77187351|B2_Mm2:B2:SINE|+	SINE	B2	0	1	0	H3K27ac	Distal Intergenic	Col18a1	-20634
chr10	77187525	77187804	280	chr10|77187524|77187804|MTEa:ERVL-MaLR:LTR|+	LTR	ERVL-MaLR	0	1	0	H3K27ac	Distal Intergenic	Col18a1	-20995
chr10	78833089	78833227	139	chr10|78833088|78833227|MER3:hAT-Charlie:DNA|+	DNA	hAT-Charlie	0	1	0	H3K27ac	Distal Intergenic	Olfr1356	14686
chr10	78833240	78833375	136	chr10|78833239|78833375|RSINE1:B4:SINE|+	SINE	B4	0	1	0	H3K27ac	Distal Intergenic	Olfr1356	14538
chr10	79291612	79292328	717	chr10|79291611|79292328|L1_Mus2:L1:LINE|+	LINE	L1	0	1	0	H3K27ac	Intron (NM_175936/Vmn2r81, intron 5 of 5)	Vmn2r81	43835
chr10	79292396	79292791	396	chr10|79292395|79292791|MTD:ERVL-MaLR:LTR|+	LTR	ERVL-MaLR	0	1	0	H3K27ac	Intron (NM_175936/Vmn2r81, intron 5 of 5)	Vmn2r81	44619
chr10	79633747	79633894	148	chr10|79633746|79633894|B4:B4:SINE|+	SINE	B4	0	1	0	H3K27ac	Intron (NM_001024539/Shc2, intron 1 of 12)	Shc2	4024
chr10	80819221	80819350	130	chr10|80819220|80819350|B1_Mm:Alu:SINE|-	SINE	Alu	0	1	0	H3K27ac	Distal Intergenic	Jsrp1	-5723
chr10	80819370	80819456	87	chr10|80819369|80819456|PB1D7:Alu:SINE|-	SINE	Alu	0	1	0	H3K27ac	Distal Intergenic	Jsrp1	-5872
chr10	81344558	81344595	38	chr10|81344557|81344595|B3:B2:SINE|+	SINE	B2	0	1	0	H3K27ac	Promoter (1-2kb)	Gipc3	-1199
chr10	81344569	81344687	119	chr10|81344568|81344687|B2_Mm2:B2:SINE|+	SINE	B2	0	1	0	H3K27ac	Promoter (1-2kb)	Gipc3	-1210
chr10	81344706	81344720	15	chr10|81344705|81344720|PB1:Alu:SINE|+	SINE	Alu	0	1	0	H3K27ac	Promoter (1-2kb)	Gipc3	-1347
chr10	81344721	81344797	77	chr10|81344720|81344797|ID_B1:B4:SINE|+	SINE	B4	0	1	0	H3K27ac	Promoter (1-2kb)	Gipc3	-1362
chr10	82844875	82845033	159	chr10|82844874|82845033|MIR:MIR:SINE|-	SINE	MIR	0	1	0	H3K27ac	Intron (NM_001042523/Txnrd1, intron 1 of 14)	Txnrd1	10924
chr10	83231896	83231955	60	chr10|83231895|83231955|PB1D10:Alu:SINE|+	SINE	Alu	0	1	0	H3K27ac	Exon (NM_177388/Slc41a2, exon 1 of 11)	Slc41a2	105862
chr10	83255433	83255634	202	chr10|83255432|83255634|B3:B2:SINE|+	SINE	B2	0	1	0	H3K27ac	Intron (NM_177388/Slc41a2, intron 9 of 10)	Slc41a2	82183
chr10	83654647	83655009	363	chr10|83654646|83655009|L2:L2:LINE|-	LINE	L2	0	1	0	H3K27ac	Distal Intergenic	Appl2	-5983
chr10	83656220	83657101	882	chr10|83656219|83657101|RMER1C:Other:Other|-	Other	Other	0	1	0	H3K27ac	Distal Intergenic	Appl2	-7556
chr10	84230246	84230357	112	chr10|84230245|84230357|MIRb:MIR:SINE|+	SINE	MIR	0	1	0	H3K27ac	Distal Intergenic	Gm34184	-129549
chr10	85897810	85898647	838	chr10|85897809|85898647|RMER12:ERVK:LTR|+	LTR	ERVK	0	1	0	H3K27ac	Intron (NM_001302887/Prdm4, intron 11 of 11)	Prdm4	18082
chr10	86737611	86737799	189	chr10|86737610|86737799|B2_Mm1a:B2:SINE|-	SINE	B2	0	1	0	H3K27ac	Intron (NM_001003910/Ttc41, intron 8 of 15)	Ttc41	24846
chr10	86737800	86740293	2494	chr10|86737799|86740293|Lx:L1:LINE|-	LINE	L1	0	1	0	H3K27ac	Intron (NM_001003910/Ttc41, intron 8 of 15)	Ttc41	25035
chr10	87110538	87110743	206	chr10|87110537|87110743|ID_B1:B4:SINE|-	SINE	B4	0	1	0	H3K27ac	Intron (NM_029685/1700113H08Rik, intron 2 of 5)	1700113H08Rik	52492
chr10	88750839	88750975	137	chr10|88750838|88750975|B1F1:Alu:SINE|+	SINE	Alu	0	1	0	H3K27ac	Intron (NM_175158/Utp20, intron 57 of 61)	Arl1	19425
chr10	88751207	88751307	101	chr10|88751206|88751307|B1F1:Alu:SINE|+	SINE	Alu	0	1	0	H3K27ac	Intron (NM_175158/Utp20, intron 57 of 61)	Arl1	19793
chr10	88773443	88773565	123	chr10|88773442|88773565|B4:B4:SINE|-	SINE	B4	0	1	0	H3K27ac	Intron (NM_175158/Utp20, intron 35 of 61)	Arl1	42029
chr10	88773532	88773617	86	chr10|88773531|88773617|RSINE1:B4:SINE|-	SINE	B4	0	1	0	H3K27ac	Intron (NM_175158/Utp20, intron 35 of 61)	Arl1	42118
chr10	88834880	88835107	228	chr10|88834879|88835107|MIRb:MIR:SINE|+	SINE	MIR	0	1	0	H3K27ac	Distal Intergenic	Utp20	-8066
chr10	89313694	89313910	217	chr10|89313693|89313910|Lx8:L1:LINE|+	LINE	L1	0	1	0	H3K27ac	Distal Intergenic	Ano4	-55904
chr10	89437679	89437773	95	chr10|89437678|89437773|L2b:L2:LINE|-	LINE	L2	0	1	0	H3K27ac	Intron (NM_001033331/Gas2l3, intron 1 of 10)	Gas2l3	6194
chr10	89437948	89438064	117	chr10|89437947|89438064|RMER4B:ERVK:LTR|-	LTR	ERVK	0	1	0	H3K27ac	Intron (NM_001033331/Gas2l3, intron 1 of 10)	Gas2l3	5903
chr10	89527382	89527522	141	chr10|89527381|89527522|B3:B2:SINE|+	SINE	B2	0	1	0	H3K27ac	Intron (NM_001163504/Nr1h4, intron 1 of 9)	Nr1h4	6100
chr10	89544144	89544372	229	chr10|89544143|89544372|L3b:CR1:LINE|+	LINE	CR1	0	1	0	H3K27ac	Distal Intergenic	Nr1h4	-10522
chr10	89823825	89824167	343	chr10|89823824|89824167|ORR1D2:ERVL-MaLR:LTR|-	LTR	ERVL-MaLR	0	1	0	H3K27ac	Distal Intergenic	Anks1b	-49342
chr10	90537516	90537728	213	chr10|90537515|90537728|L2:L2:LINE|+	LINE	L2	0	1	0	H3K27ac	Intron (NM_001128086/Anks1b, intron 14 of 24)	Anks1b	-37999
chr10	90537825	90537897	73	chr10|90537824|90537897|Charlie24:hAT-Charlie:DNA|-	DNA	hAT-Charlie	0	1	0	H3K27ac	Intron (NM_001128086/Anks1b, intron 14 of 24)	Anks1b	-37830
chr10	91144739	91144835	97	chr10|91144738|91144835|B1_Mus2:Alu:SINE|-	SINE	Alu	0	1	0	H3K27ac	Distal Intergenic	Slc25a3	-20772
chr10	91724627	91724848	222	chr10|91724626|91724848|MLT1E2:ERVL-MaLR:LTR|-	LTR	ERVL-MaLR	0	1	0	H3K27ac	Distal Intergenic	Gm31592	-163981
chr10	92313471	92313563	93	chr10|92313470|92313563|ID4:ID:SINE|-	SINE	ID	0	1	0	H3K27ac	Intron (NR_046027/Gm20757, intron 2 of 8)	Gm20757	61810
chr10	92357412	92357483	72	chr10|92357411|92357483|RLTR20A4:ERVK:LTR|-	LTR	ERVK	0	1	0	H3K27ac	Intron (NR_046027/Gm20757, intron 2 of 8)	Gm20757	17890
chr10	92400479	92400552	74	chr10|92400478|92400552|tRNA-Ala-GCA:tRNA:tRNA|+	tRNA	tRNA	0	1	0	H3K27ac	Distal Intergenic	Gm20757	-25106
chr10	92437757	92438022	266	chr10|92437756|92438022|Lx9:L1:LINE|+	LINE	L1	0	1	0	H3K27ac	Distal Intergenic	Gm20757	-62384
chr10	92879085	92879227	143	chr10|92879084|92879227|B1_Mus1:Alu:SINE|-	SINE	Alu	0	1	0	H3K27ac	Intron (NM_001347060/Cfap54, intron 56 of 67)	Nedd1	-156667
chr10	93360383	93360595	213	chr10|93360382|93360595|MTE2b:ERVL-MaLR:LTR|-	LTR	ERVL-MaLR	0	1	0	H3K27ac	Distal Intergenic	Gm17745	24172
chr10	93360789	93360928	140	chr10|93360788|93360928|MamRep488:hAT-Tip100:DNA|-	DNA	hAT-Tip100	0	1	0	H3K27ac	Distal Intergenic	Gm17745	24578
chr10	93760966	93761548	583	chr10|93760965|93761548|L2a:L2:LINE|-	LINE	L2	0	1	0	H3K27ac	Distal Intergenic	Usp44	-70007
chr10	94171808	94171884	77	chr10|94171807|94171884|ID4_:ID:SINE|-	SINE	ID	0	1	0	H3K27ac	Intron (NM_011629/Nr2c1, intron 8 of 13)	Nr2c1	23877
chr10	94458027	94458140	114	chr10|94458026|94458140|B1_Mur2:Alu:SINE|-	SINE	Alu	0	1	0	H3K27ac	Intron (NM_001359762/Tmcc3, intron 2 of 4)	Tmcc3	-56717
chr10	95204180	95204492	313	chr10|95204179|95204492|MER47B:TcMar-Tigger:DNA|-	DNA	TcMar-Tigger	0	1	0	H3K27ac	Intron (NM_001330138/Cradd, intron 2 of 2)	Gm29684	-58355
chr10	95204698	95204909	212	chr10|95204697|95204909|Lx5:L1:LINE|-	LINE	L1	0	1	0	H3K27ac	Intron (NM_001330138/Cradd, intron 2 of 2)	Gm29684	-58873
chr10	95458132	95458398	267	chr10|95458131|95458398|B4A:B4:SINE|-	SINE	B4	0	1	0	H3K27ac	Distal Intergenic	5730420D15Rik	40757
chr10	95556994	95557138	145	chr10|95556993|95557138|B1_Mus2:Alu:SINE|-	SINE	Alu	0	1	0	H3K27ac	Promoter (2-3kb)	Mir3058	2183
chr10	95557272	95557370	99	chr10|95557271|95557370|PB1D11:Alu:SINE|+	SINE	Alu	0	1	0	H3K27ac	Promoter (1-2kb)	Mir3058	1951
[truncated: 30,644 more rows]
