# Supplementary material for: Transposable elements acquire time- and sex-specific transcriptional and epigenetic signatures along mouse fetal gonad development
Source: Front Cell Dev Biol. 2024 Jan 12;11:1327410. doi: 10.3389/fcell.2023.1327410 (PMC10811072; doi:10.3389/fcell.2023.1327410)
Supplement: Supplementary file 11 [file DataSheet1.XLSX]

## Sheet: XX_dynamic_TE_DE_cluster
TE names	TE Class	TE Family	baseMean	pvalue	padj	cluster
chr1|169256636|169257144|RMER1B:Other:Other|210|+	Other	Other	6.82708	0.0013492	0.0192433	1
chr1|17767701|17768971|Lx8:L1:LINE|289|-	LINE	L1	32.3245	2.83034e-05	0.000612418	1
chr1|17771354|17771522|MTD:ERVL-MaLR:LTR|246|-	LTR	ERVL-MaLR	6.66862	0.00123907	0.0178698	1
chr1|17771964|17774550|L1VL4:L1:LINE|93|-	LINE	L1	30.9138	0.00155958	0.0217471	1
chr1|195096830|195098659|ORR1A3-int:ERVL-MaLR:LTR|129|-	LTR	ERVL-MaLR	458.46	0.000961595	0.0143367	1
chr10|30116066|30117285|L1_Mm:L1:LINE|57|-	LINE	L1	37.3406	0.000138603	0.00257708	1
chr11|18462941|18466461|L1_Mur2:L1:LINE|158|-	LINE	L1	8.22009	0.000319826	0.00543529	1
chr11|18780647|18786720|L1_Mus1:L1:LINE|84|+	LINE	L1	35.2179	4.41013e-20	4.85289e-18	1
chr11|18789350|18794113|L1_Mus3:L1:LINE|87|-	LINE	L1	6.14686	0.001835	0.0250246	1
chr11|18803724|18805380|L1_Mus3:L1:LINE|92|+	LINE	L1	7.87383	0.000313384	0.0053352	1
chr11|18818809|18819490|RMER19B2:ERVK:LTR|158|+	LTR	ERVK	8.52902	0.000151147	0.00278746	1
chr11|18820123|18820389|L1ME3:L1:LINE|333|+	LINE	L1	7.60646	0.000395666	0.00656353	1
chr11|18822044|18823387|Lx3C:L1:LINE|121|+	LINE	L1	33.4225	1.02043e-17	9.47427e-16	1
chr11|55502603|55502760|B3A:B2:SINE|227|-	SINE	B2	192.611	0.000379029	0.00632408	1
chr11|87123015|87123094|ID4_:ID:SINE|286|-	SINE	ID	88.9095	0.00366682	0.0447693	1
chr11|87123137|87123256|PB1D11:Alu:SINE|261|-	SINE	Alu	103.259	0.00163211	0.0225902	1
chr11|87123257|87123377|B1_Mur1:Alu:SINE|197|-	SINE	Alu	52.6108	0.000952337	0.0142085	1
chr11|87123574|87123778|B3:B2:SINE|186|-	SINE	B2	94.7498	0.000537694	0.00856819	1
chr11|87124117|87124215|PB1:Alu:SINE|259|+	SINE	Alu	146.287	8.25335e-05	0.00162615	1
chr12|10056137|10057255|L1Md_F2:L1:LINE|30|-	LINE	L1	8.79344	6.41757e-05	0.00129404	1
chr12|11157645|11157939|L1ME5:L1:LINE|326|-	LINE	L1	7.53949	0.000277274	0.00478761	1
chr12|11158397|11158734|ORR1B1:ERVL-MaLR:LTR|175|+	LTR	ERVL-MaLR	5.16078	0.00316454	0.0396539	1
chr12|18073396|18078503|L1Md_F2:L1:LINE|75|+	LINE	L1	127.273	1.24945e-08	4.69286e-07	1
chr12|19861671|19864542|L1Md_F2:L1:LINE|50|-	LINE	L1	1562.87	0.0039191	0.0472535	1
chr12|20893614|20896048|ETnERV-int:ERVK:LTR|79|+	LTR	ERVK	24.5212	0.000329979	0.00559232	1
chr12|21066889|21072093|L1Md_F2:L1:LINE|40|+	LINE	L1	50.9235	0.000602486	0.00949357	1
chr13|70649972|70650350|L2a:L2:LINE|303|+	LINE	L2	6.50389	0.00190032	0.0257807	1
chr13|78237930|78238246|RLTR10-int:ERVK:LTR|142|+	LTR	ERVK	6.99561	0.0011345	0.0165734	1
chr13|78246490|78247480|L1Md_F2:L1:LINE|60|+	LINE	L1	10.9092	0.000613371	0.0096492	1
chr13|78276334|78277974|Lx6:L1:LINE|192|-	LINE	L1	27.1829	6.66392e-06	0.000163442	1
chr15|75626367|75626560|L2b:L2:LINE|314|+	LINE	L2	163.979	0.000688737	0.010652	1
chr15|75626568|75626967|RLTR14:ERV1:LTR|181|-	LTR	ERV1	146.74	0.0014585	0.0205841	1
chr16|14994751|14997992|L1_Mus3:L1:LINE|93|-	LINE	L1	79.8917	9.57293e-23	1.28276e-20	1
chr16|45502311|45508838|Lx2A1:L1:LINE|126|-	LINE	L1	30.9393	2.48784e-16	2.0318e-14	1
chr17|83227429|83228524|MTC-int:ERVL-MaLR:LTR|123|-	LTR	ERVL-MaLR	5.99187	0.00400178	0.0480486	1
chr18|35960940|35961397|L2:L2:LINE|330|-	LINE	L2	14.3186	2.69072e-08	9.66383e-07	1
chr18|35962019|35962356|MTE2b:ERVL-MaLR:LTR|220|+	LTR	ERVL-MaLR	12.187	1.01226e-06	2.87845e-05	1
chr18|58220793|58221029|MTD:ERVL-MaLR:LTR|193|-	LTR	ERVL-MaLR	10.5332	0.00139943	0.0198561	1
chr18|68393360|68397415|Lx7:L1:LINE|208|-	LINE	L1	6.79124	0.00148987	0.0209445	1
chr19|8891898|8892114|B3:B2:SINE|290|-	SINE	B2	70.4423	0.0024526	0.0319405	1
chr2|104677037|104677615|RMER12B:ERVK:LTR|147|+	LTR	ERVK	52.6168	0.00164065	0.0227011	1
chr2|155018388|155026679|ERVB4_1-I_MM-int:ERVK:LTR|80|+	LTR	ERVK	1121.14	1.84054e-301	1.58582e-296	1
chr3|145676858|145677805|Lx4A:L1:LINE|124|+	LINE	L1	45.3739	0.00381931	0.046261	1
chr3|9040453|9043124|L1_Mus1:L1:LINE|96|+	LINE	L1	6.29897	0.00233427	0.0306543	1
chr4|114815710|114816891|Lx9:L1:LINE|192|-	LINE	L1	5.70448	0.0014789	0.020814	1
chr4|133954575|133954728|MT2B:ERVL:LTR|186|-	LTR	ERVL	6.74999	0.00153943	0.0215219	1
chr4|147870981|147871807|MYSERV-int:ERVK:LTR|167|+	LTR	ERVK	86.4356	0.00382014	0.046261	1
chr5|64572351|64574301|L1Md_A:L1:LINE|26|-	LINE	L1	34.7453	4.30293e-17	3.76773e-15	1
chr6|112615932|112617560|ORR1A0-int:ERVL-MaLR:LTR|61|-	LTR	ERVL-MaLR	211.677	0.000500012	0.00804605	1
chr6|117410103|117411172|MTD-int:ERVL-MaLR:LTR|269|+	LTR	ERVL-MaLR	11.9547	0.00178361	0.024405	1
chr6|66548068|66549277|L1_Mus3:L1:LINE|140|+	LINE	L1	11.9724	0.00235777	0.030884	1
chr7|12860666|12861641|L1VL4:L1:LINE|80|-	LINE	L1	5.97125	0.00365296	0.0446381	1
chr7|31229810|31230803|L1Md_T:L1:LINE|46|+	LINE	L1	61.0531	0.00187307	0.0254592	1
chr7|6705067|6705144|L1ME4c:L1:LINE|312|-	LINE	L1	694.785	6.59601e-06	0.00016196	1
chr7|83415971|83416150|B3:B2:SINE|218|-	SINE	B2	8.04011	0.000150972	0.00278482	1
chr8|23382614|23382771|B2_Mm2:B2:SINE|84|-	SINE	B2	9.01843	0.00329897	0.0410044	1
chr8|23386435|23386585|RSINE1:B4:SINE|307|-	SINE	B4	7.87309	0.000375139	0.00626403	1
chr8|39958285|39958437|MLT1A1:ERVL-MaLR:LTR|257|+	LTR	ERVL-MaLR	89.8237	1.89863e-11	9.95666e-10	1
chr9|55958007|55961595|L1Md_F3:L1:LINE|67|+	LINE	L1	285.326	0.00161638	0.0224085	1
chrX|103019140|103019896|L1M3:L1:LINE|254|+	LINE	L1	8.71253	0.00347511	0.0428353	1
chrX|103051430|103051895|IAPLTR2a2_Mm:ERVK:LTR|124|-	LTR	ERVK	16.5282	0.00332097	0.0412184	1
chrX|54253667|54253857|B2_Mm1t:B2:SINE|32|+	SINE	B2	5.27407	0.00268169	0.0344913	1
chrX|89488084|89493716|L1Md_T:L1:LINE|40|+	LINE	L1	15.6023	0.00118845	0.0172416	1
chr1|17771533|17771663|MTD:ERVL-MaLR:LTR|271|-	LTR	ERVL-MaLR	10.3075	0.00148555	0.0208973	2
chr1|178935035|178935501|BGLII_B:ERVK:LTR|250|-	LTR	ERVK	116.467	0.0028165	0.0359995	2
chr11|18861336|18862341|Lx8b:L1:LINE|223|-	LINE	L1	6.78295	0.00191489	0.0259335	2
chr11|30881306|30881410|MER3:hAT-Charlie:DNA|346|-	DNA	hAT-Charlie	8.63799	0.00322786	0.0402891	2
chr11|83847471|83847680|B3:B2:SINE|236|+	SINE	B2	6.61067	0.00229926	0.0302863	2
chr11|83847694|83847882|B3A:B2:SINE|211|+	SINE	B2	6.3256	0.00350575	0.0431198	2
chr11|83847888|83848110|B3:B2:SINE|175|+	SINE	B2	11.3866	9.68181e-06	0.000229553	2
chr12|20238212|20239613|Lx4B:L1:LINE|240|-	LINE	L1	10.4555	0.00149772	0.0210342	2
chr13|25650474|25652146|L1VL4:L1:LINE|81|+	LINE	L1	6.85498	0.00149428	0.0209962	2
chr13|4251167|4253110|L1_Mur3:L1:LINE|171|-	LINE	L1	7.36705	0.000791238	0.0120534	2
chr13|4253171|4253890|L1_Mur3:L1:LINE|280|-	LINE	L1	8.96423	0.000102885	0.00197961	2
chr13|4253889|4254888|L1_Mur3:L1:LINE|250|-	LINE	L1	14.5158	9.62112e-08	3.20435e-06	2
chr13|74556700|74556979|L1_Mus1:L1:LINE|95|-	LINE	L1	56.1547	0.00197689	0.0266059	2
chr13|78245109|78246490|L1Md_F2:L1:LINE|65|+	LINE	L1	42.3217	1.5166e-18	1.49339e-16	2
chr13|78248574|78249198|Lx2B:L1:LINE|117|+	LINE	L1	14.1715	6.05477e-05	0.00122807	2
chr13|78275950|78276337|Lx7:L1:LINE|229|+	LINE	L1	6.97198	0.00121958	0.0176133	2
chr14|50063762|50068245|MMERVK10C-int:ERVK:LTR|131|+	LTR	ERVK	116.672	4.42848e-05	0.000919871	2
chr15|103096196|103096399|L1MB8:L1:LINE|302|+	LINE	L1	6.26795	0.00257233	0.0333285	2
chr15|103163836|103163977|MLT2B3:ERVL:LTR|249|-	LTR	ERVL	12.3991	0.00117982	0.0171338	2
chr16|12324742|12328669|L1Md_T:L1:LINE|35|-	LINE	L1	17.2274	0.000513568	0.00823094	2
chr16|16616226|16621672|L1_Mus1:L1:LINE|80|+	LINE	L1	687.264	0.00368844	0.0449579	2
chr16|98048363|98051914|L1Md_F2:L1:LINE|79|-	LINE	L1	105.001	0.00319491	0.0399588	2
chr17|16962469|16962864|MTA_Mm:ERVL-MaLR:LTR|74|-	LTR	ERVL-MaLR	5.92537	0.00383196	0.046378	2
chr17|17864426|17864777|MTE2b:ERVL-MaLR:LTR|268|-	LTR	ERVL-MaLR	9.98102	0.00137399	0.0195482	2
chr17|17868063|17868254|ID_B1:B4:SINE|256|-	SINE	B4	10.9706	3.40895e-05	0.000724693	2
chr17|17868343|17868548|B3:B2:SINE|224|+	SINE	B2	6.03931	0.00340468	0.0420898	2
chr17|22773430|22774914|RMER3D-int:ERVK:LTR|202|-	LTR	ERVK	165.109	0.00406789	0.0487677	2
chr18|12969855|12971403|L1_Mus3:L1:LINE|93|+	LINE	L1	121.781	5.15894e-05	0.00105985	2
chr18|34689518|34689610|L2a:L2:LINE|315|+	LINE	L2	11.835	0.00165359	0.0228509	2
chr2|177827953|177828472|RLTR20B1:ERVK:LTR|266|-	LTR	ERVK	9.11603	0.00338714	0.0418948	2
chr2|178042917|178049085|L1_Mus1:L1:LINE|89|+	LINE	L1	79.5541	0.004124	0.0493306	2
chr2|69210182|69210934|RMER17A:ERVK:LTR|93|+	LTR	ERVK	71.0091	0.000126449	0.00237693	2
chr3|155219805|155221083|L1Md_F3:L1:LINE|36|-	LINE	L1	6.23804	0.00274402	0.0352036	2
chr3|5556584|5559016|L1VL4:L1:LINE|113|-	LINE	L1	74.3039	0.00329474	0.0409636	2
chr3|58600522|58605546|L1Md_F2:L1:LINE|66|+	LINE	L1	35.3558	0.00127344	0.0182898	2
chr3|95638798|95638925|B1_Mus2:Alu:SINE|151|+	SINE	Alu	11.1212	0.00330296	0.0410389	2
chr3|98436604|98441734|L1Md_F:L1:LINE|70|+	LINE	L1	27.1527	4.10291e-14	2.75965e-12	2
chr4|12107197|12109514|L1VL2:L1:LINE|129|+	LINE	L1	85.6521	0.000305051	0.00521084	2
chr4|156208766|156209343|RLTR48A:ERV1:LTR|123|+	LTR	ERV1	8.64325	0.000151414	0.00279178	2
chr4|44120508|44121941|L1_Mur3:L1:LINE|160|-	LINE	L1	11.3011	0.000340709	0.00575153	2
chr5|107078652|107078799|B1_Mus2:Alu:SINE|150|+	SINE	Alu	6.72151	0.00165608	0.0228816	2
chr5|23406465|23406622|RSINE1:B4:SINE|206|-	SINE	B4	7.50771	0.000681884	0.0105703	2
chr6|38516941|38517134|B3:B2:SINE|199|+	SINE	B2	6.66415	0.00221799	0.0293871	2
chr6|53811849|53812083|RLTR17B_Mm:ERVK:LTR|211|+	LTR	ERVK	51.6485	0.00377894	0.0459035	2
chr7|31224527|31229809|L1Md_T:L1:LINE|50|+	LINE	L1	338.712	2.98117e-14	2.02412e-12	2
chr7|6674133|6674257|MER58A:hAT-Charlie:DNA|239|-	DNA	hAT-Charlie	304.196	0.00362317	0.0443117	2
chr7|70543477|70545742|L1_Mus2:L1:LINE|58|+	LINE	L1	7.52359	0.000589323	0.00930999	2
chr7|75773040|75773431|L1Md_F2:L1:LINE|77|-	LINE	L1	667.427	0.000199485	0.00357782	2
chr8|129288603|129293158|L1Md_F:L1:LINE|76|+	LINE	L1	223.352	3.33392e-05	0.000709795	2
chr8|20593354|20593491|MIRc:MIR:SINE|375|+	SINE	MIR	8.49131	0.00383528	0.0464117	2
chr8|39954442|39954815|RMER17A:ERVK:LTR|150|+	LTR	ERVK	64.7063	2.30215e-11	1.19419e-09	2
chr8|39957947|39958278|ORR1E:ERVL-MaLR:LTR|316|-	LTR	ERVL-MaLR	148.721	1.46176e-18	1.44103e-16	2
chr8|69363215|69367543|L1Md_F2:L1:LINE|84|-	LINE	L1	292.246	0.00409418	0.0490555	2
chr9|124153530|124159656|L1Md_F2:L1:LINE|69|-	LINE	L1	282.01	5.41505e-05	0.00110771	2
chr9|124322212|124328369|L1Md_F2:L1:LINE|81|-	LINE	L1	232.448	0.00030106	0.00514981	2
chr9|3387944|3388546|LTRIS_Mus:ERV1:LTR|53|-	LTR	ERV1	95.5418	0.00277317	0.035515	2
chr9|4262081|4266625|MMERVK10C-int:ERVK:LTR|113|+	LTR	ERVK	24.0168	1.69097e-12	9.75204e-11	2
chr9|43215533|43217140|ORR1B1-int:ERVL-MaLR:LTR|148|-	LTR	ERVL-MaLR	72.6177	0.00299486	0.0379638	2
chr9|56011817|56014563|L1_Mur1:L1:LINE|111|+	LINE	L1	12.7724	0.000488057	0.00788662	2
chr9|88672671|88673793|L1Md_F:L1:LINE|127|-	LINE	L1	10.3431	2.35739e-05	0.000518284	2
chr9|88679756|88680434|Lx5:L1:LINE|199|-	LINE	L1	7.33671	0.000700031	0.0107918	2
chrX|103020184|103021909|L1_Rod:L1:LINE|210|+	LINE	L1	61.331	1.17192e-05	0.000273419	2
chrX|103024324|103024606|Lx3C:L1:LINE|82|-	LINE	L1	1009.03	1.06941e-11	5.78049e-10	2
chrX|103024646|103025199|RMER17A:ERVK:LTR|122|-	LTR	ERVK	733.81	1.98816e-10	9.3967e-09	2
chrX|13314475|13317609|L1_Mus1:L1:LINE|64|-	LINE	L1	10.6263	0.00240592	0.0314371	2
chrX|139009926|139010151|B4:B4:SINE|317|+	SINE	B4	277.849	4.16725e-06	0.000106166	2
chrX|89677919|89680386|IAPEz-int:ERVK:LTR|99|+	LTR	ERVK	54.9266	1.81477e-15	1.37039e-13	2
chrX|95614391|95617617|L1_Mus1:L1:LINE|108|-	LINE	L1	6.86767	0.00129672	0.0185784	2
chr1|114990111|114990608|L1_Mus3:L1:LINE|145|-	LINE	L1	5.50168	0.00202752	0.0271642	3
chr1|115469677|115470202|Lx2B2:L1:LINE|190|-	LINE	L1	47.0045	9.93091e-09	3.77607e-07	3
chr1|142017998|142018585|L1_Mur2:L1:LINE|121|-	LINE	L1	7.1622	0.000817327	0.0123962	3
chr1|142037575|142038672|L1_Mus3:L1:LINE|93|-	LINE	L1	33.5879	1.89685e-05	0.00042561	3
chr1|142123026|142124743|L1Md_F2:L1:LINE|68|+	LINE	L1	7.45182	0.000104808	0.00201183	3
chr1|156427485|156427639|B1_Mur4:Alu:SINE|180|-	SINE	Alu	228.536	0.000682104	0.0105703	3
chr10|130140700|130141206|RLTR1C:ERV1:LTR|60|-	LTR	ERV1	9.88978	1.34006e-05	0.000309133	3
chr10|130141206|130143404|MMVL30-int:ERV1:LTR|83|-	LTR	ERV1	60.8683	2.11841e-34	5.4648e-32	3
chr10|130144028|130144576|MMVL30-int:ERV1:LTR|105|-	LTR	ERV1	4.98988	0.00417822	0.0498659	3
chr11|31525756|31527274|L1_Mur2:L1:LINE|115|-	LINE	L1	15.0541	2.29157e-05	0.000505101	3
chr11|8798725|8799051|L1MD1:L1:LINE|294|-	LINE	L1	7.02504	0.000765879	0.0117085	3
chr12|40306915|40309735|Lx5b:L1:LINE|152|-	LINE	L1	15.5242	0.00213279	0.0284067	3
chr12|79941428|79941711|B4A:B4:SINE|254|-	SINE	B4	11.4045	0.00355948	0.043694	3
chr13|33140042|33141351|MMVL30-int:ERV1:LTR|212|-	LTR	ERV1	14.2481	0.000462126	0.00751837	3
chr13|56955919|56956251|RLTRETN_Mm:ERVK:LTR|122|-	LTR	ERVK	61.9917	1.87734e-19	1.9702e-17	3
chr13|56956892|56957141|ORR1D2:ERVL-MaLR:LTR|238|-	LTR	ERVL-MaLR	55.8531	1.45817e-18	1.43922e-16	3
chr13|56959189|56959446|B4A:B4:SINE|307|-	SINE	B4	44.485	6.97155e-12	3.83818e-10	3
chr13|56960347|56960520|RMER15:ERVL:LTR|231|-	LTR	ERVL	17.3704	1.97872e-05	0.000441795	3
chr14|108411945|108414513|Lx3_Mus:L1:LINE|145|-	LINE	L1	19.8581	8.50094e-06	0.000203968	3
chr14|63320553|63320661|PB1D10:Alu:SINE|248|-	SINE	Alu	7.28266	0.000791459	0.0120539	3
chr14|76558283|76558712|RLTR44D:ERVK:LTR|97|+	LTR	ERVK	14.4531	0.000221225	0.00390995	3
chr15|36368645|36370587|MusHAL1:L1:LINE|72|-	LINE	L1	51.9028	3.46216e-10	1.5901e-08	3
chr15|89592137|89592442|Lx4B:L1:LINE|133|-	LINE	L1	129.798	7.06971e-06	0.000172169	3
chr16|9315482|9321695|L1_Mus1:L1:LINE|82|-	LINE	L1	8.73415	0.000229868	0.00404693	3
chr19|8500000|8503620|L1Md_F2:L1:LINE|42|+	LINE	L1	9.10845	9.78015e-05	0.00189236	3
chr2|152078479|152078826|MTE2a:ERVL-MaLR:LTR|241|-	LTR	ERVL-MaLR	9.11458	9.20333e-05	0.00179484	3
chr3|16102026|16103008|MERV1_I-int:ERV1:LTR|114|+	LTR	ERV1	20.063	3.07511e-06	8.03866e-05	3
chr3|16116865|16117800|RLTR13D3A1:ERVK:LTR|53|-	LTR	ERVK	6.87048	0.000687925	0.0106427	3
chr3|16120633|16121565|MERV1_I-int:ERV1:LTR|322|+	LTR	ERV1	14.8268	4.21218e-05	0.000878996	3
chr4|145843082|145843677|Lx:L1:LINE|133|+	LINE	L1	6.57251	0.000398098	0.00659625	3
chr5|108060433|108060904|MERV1_LTR:ERV1:LTR|86|+	LTR	ERV1	6.07038	0.00319149	0.0399277	3
chr5|15546902|15547379|LTRIS_Mm:ERV1:LTR|25|-	LTR	ERV1	12.5013	3.11652e-05	0.000667634	3
chr5|15549027|15549431|Lx5c:L1:LINE|220|+	LINE	L1	6.77179	0.000293797	0.0050406	3
chr5|15554441|15554568|B1F:Alu:SINE|299|-	SINE	Alu	5.14257	0.00356102	0.0437067	3
chr6|136449775|136450138|MTD:ERVL-MaLR:LTR|269|+	LTR	ERVL-MaLR	11.4494	0.00270267	0.0347248	3
chr6|136450219|136450960|Lx8:L1:LINE|288|+	LINE	L1	16.9848	7.66942e-05	0.00152014	3
chr6|147074009|147074116|RLTR17B_Mm:ERVK:LTR|304|+	LTR	ERVK	45.3001	0.00264757	0.0341289	3
chr6|66680880|66681206|Lx9:L1:LINE|285|-	LINE	L1	12.52	0.000728194	0.011172	3
chr6|66688297|66688659|RLTR45:ERVK:LTR|161|+	LTR	ERVK	12.2505	0.00391885	0.0472535	3
chr6|69529969|69531597|ETnERV2-int:ERVK:LTR|84|-	LTR	ERVK	61.9165	0.000425178	0.00699252	3
chr6|70071032|70071855|L1_Mus3:L1:LINE|99|-	LINE	L1	21.3835	1.01349e-07	3.36375e-06	3
chr6|70072112|70073108|Lx9:L1:LINE|348|-	LINE	L1	10.1526	0.00152855	0.021401	3
chr7|119623279|119626761|Lx:L1:LINE|98|-	LINE	L1	5.5722	0.00178175	0.0243871	3
chr7|142286976|142290582|ERVB4_1-I_MM-int:ERVK:LTR|105|+	LTR	ERVK	11497.4	4.03806e-07	1.22268e-05	3
chr7|18747028|18748923|MMERVK9C_I-int:ERVK:LTR|68|-	LTR	ERVK	30.5235	9.71694e-07	2.77593e-05	3
chr7|61927833|61928731|Lx3B:L1:LINE|178|-	LINE	L1	74.5354	0.00162304	0.0224827	3
chr7|75770709|75772202|RLTR19-int:ERVK:LTR|241|-	LTR	ERVK	3733.04	0.00390547	0.047109	3
chr9|15157798|15160486|IAP1-MM_I-int:ERVK:LTR|27|+	LTR	ERVK	12.3883	3.07176e-07	9.47604e-06	3
chr9|4206469|4210000|RLTR6-int:ERV1:LTR|296|-	LTR	ERV1	22.2433	3.15536e-12	1.78509e-10	3
chr9|59274370|59274805|Zaphod:hAT-Tip100:DNA|289|+	DNA	hAT-Tip100	41.4363	1.19116e-10	5.7626e-09	3
chr9|59274848|59274906|RLTR20D:ERVK:LTR|146|-	LTR	ERVK	12.9471	0.00117467	0.0170729	3
chr9|88871985|88873231|Lx4B:L1:LINE|174|+	LINE	L1	107.13	6.57374e-05	0.00132244	3
chr9|88873235|88873346|MERVL-int:ERVL:LTR|9|+	LTR	ERVL	7.54028	0.000404186	0.00668428	3
chr9|88873460|88873746|MT2_Mm:ERVL:LTR|14|+	LTR	ERVL	22.1185	2.44663e-06	6.51234e-05	3
chr9|88874162|88875820|Lx4B:L1:LINE|198|+	LINE	L1	78.5302	2.14921e-10	1.0108e-08	3
chrX|115833141|115836733|MusHAL1:L1:LINE|131|+	LINE	L1	26.861	2.29044e-09	9.56138e-08	3
chr1|142217172|142218027|Lx3A:L1:LINE|153|+	LINE	L1	90.0942	1.54855e-14	1.07601e-12	4
chr1|142218055|142218486|RLTR10C:ERVK:LTR|35|-	LTR	ERVK	24.3485	4.18827e-05	0.000875038	4
chr1|180431505|180431846|L1_Mur3:L1:LINE|323|-	LINE	L1	98.9508	8.75604e-09	3.36498e-07	4
chr1|184892691|184892878|L1M2:L1:LINE|276|-	LINE	L1	22.6631	4.92074e-06	0.000123752	4
chr1|35964840|35965500|RMER4B:ERVK:LTR|230|-	LTR	ERVK	11.5461	0.00194503	0.0262756	4
chr1|73615796|73615941|L1M4:L1:LINE|319|-	LINE	L1	41.6349	5.56885e-10	2.49775e-08	4
chr1|73617450|73617761|MLT1A0:ERVL-MaLR:LTR|325|+	LTR	ERVL-MaLR	20.3267	7.45956e-05	0.00148195	4
chr10|100139795|100141897|ERVB4_1B-I_MM-int:ERVK:LTR|19|-	LTR	ERVK	2139.82	1.79742e-285	7.7434e-281	4
chr10|40818692|40821664|RMER16-int:ERVK:LTR|112|+	LTR	ERVK	60.4561	0.000102767	0.00197778	4
chr10|40821664|40822093|RLTR45:ERVK:LTR|121|+	LTR	ERVK	22.7806	2.79165e-05	0.000604806	4
chr11|58306596|58306718|ID_B1:B4:SINE|210|+	SINE	B4	44.7654	2.87709e-09	1.18666e-07	4
chr11|99138036|99139114|L1_Mus1:L1:LINE|38|-	LINE	L1	15.4255	0.000816537	0.0123884	4
chr12|103667958|103668025|L2:L2:LINE|269|-	LINE	L2	20.9581	1.73734e-05	0.000393095	4
chr12|40310427|40311056|Lx5b:L1:LINE|117|+	LINE	L1	27.5738	0.000983415	0.0146241	4
chr12|40311466|40312083|RMER19B2:ERVK:LTR|161|+	LTR	ERVK	74.9421	1.90665e-15	1.43852e-13	4
chr12|8621448|8622384|MMERVK10C-int:ERVK:LTR|34|-	LTR	ERVK	16.0092	3.5379e-08	1.25393e-06	4
chr13|120234557|120236240|L1_Mus1:L1:LINE|54|+	LINE	L1	31.6752	2.7449e-05	0.000595726	4
chr13|43867003|43867224|MIR:MIR:SINE|383|-	SINE	MIR	13.8616	0.0014312	0.0202518	4
chr13|56955149|56955368|URR1B:hAT-Charlie:DNA|170|-	DNA	hAT-Charlie	70.6628	1.11908e-17	1.03345e-15	4
chr13|56958012|56958232|B4:B4:SINE|218|-	SINE	B4	7.62904	0.000599337	0.00945209	4
chr13|56958264|56958348|L1MD2:L1:LINE|286|-	LINE	L1	10.7054	1.58707e-05	0.000361373	4
chr13|56960569|56960740|RMER15:ERVL:LTR|225|-	LTR	ERVL	23.4748	1.58134e-06	4.35304e-05	4
chr13|57008195|57011357|L1Md_F2:L1:LINE|60|+	LINE	L1	24.5245	0.00311507	0.0391879	4
chr14|63316872|63317048|L1MEc:L1:LINE|225|+	LINE	L1	54.0961	4.51855e-12	2.53301e-10	4
chr14|63317850|63318173|ORR1D2:ERVL-MaLR:LTR|219|+	LTR	ERVL-MaLR	122.574	1.23253e-10	5.95267e-09	4
chr14|63320854|63321384|Lx9:L1:LINE|157|+	LINE	L1	41.7573	1.03834e-05	0.000244974	4
chr14|63321474|63321556|B1F1:Alu:SINE|239|-	SINE	Alu	23.7644	0.00127118	0.0182665	4
chr14|63323722|63324592|L1_Mus4:L1:LINE|60|+	LINE	L1	43.5052	0.00325578	0.0405495	4
chr15|37896327|37898166|RMER3D-int:ERVK:LTR|169|-	LTR	ERVK	10.6538	0.00190219	0.0258021	4
chr15|89593428|89593615|B2_Mm2:B2:SINE|65|+	SINE	B2	76.9951	0.000947685	0.014144	4
chr16|39509052|39510038|L1Md_F3:L1:LINE|38|+	LINE	L1	7.6064	0.000725605	0.0111343	4
chr17|65648279|65649562|RMER1A:Other:Other|173|-	Other	Other	18.5685	0.000122889	0.0023159	4
chr17|74010259|74014086|L1Md_F2:L1:LINE|35|-	LINE	L1	39.7632	7.34261e-10	3.25603e-08	4
chr18|10713392|10713589|URR1A:hAT-Charlie:DNA|152|-	DNA	hAT-Charlie	14.8679	0.00103245	0.0152847	4
chr19|34880726|34880866|B1F1:Alu:SINE|284|+	SINE	Alu	21.3366	2.18282e-05	0.00048286	4
chr2|130008903|130009258|Lx10:L1:LINE|295|-	LINE	L1	13.4368	0.00126788	0.0182253	4
chr3|64488949|64490564|L1_Mus4:L1:LINE|138|-	LINE	L1	45.1561	3.62151e-14	2.45116e-12	4
chr4|133770695|133771849|MTB-int:ERVL-MaLR:LTR|73|-	LTR	ERVL-MaLR	8.2909	0.000191788	0.00345488	4
chr4|144391735|144391798|B6_Mm:scRNA:scRNA|318|+	scRNA	scRNA	12.4343	0.00285777	0.0364792	4
chr4|153623620|153624646|Lx5b:L1:LINE|168|-	LINE	L1	27.2684	5.0207e-07	1.49892e-05	4
chr4|153624647|153626277|Lx5:L1:LINE|129|-	LINE	L1	24.8342	3.44565e-13	2.12665e-11	4
chr5|104908541|104911075|RLTR45-int:ERVK:LTR|64|-	LTR	ERVK	82.0878	6.72788e-17	5.78524e-15	4
chr5|107390721|107393003|Lx7:L1:LINE|170|-	LINE	L1	75.7929	0.00050602	0.00812962	4
chr5|15535522|15536489|Lx2A1:L1:LINE|165|-	LINE	L1	45.768	9.37127e-06	0.000222865	4
chr5|73948764|73949230|MT2A:ERVL:LTR|181|+	LTR	ERVL	15.0641	0.000558438	0.00886759	4
chr6|136446288|136446632|ORR1A0:ERVL-MaLR:LTR|14|-	LTR	ERVL-MaLR	11.1946	0.00280045	0.0358156	4
chr6|136446634|136448408|ORR1A0-int:ERVL-MaLR:LTR|50|-	LTR	ERVL-MaLR	88.7581	8.10297e-11	3.97586e-09	4
chr6|136448614|136448957|ORR1A0:ERVL-MaLR:LTR|26|-	LTR	ERVL-MaLR	29.8719	2.14696e-07	6.77103e-06	4
chr6|66597837|66604393|L1Md_F2:L1:LINE|85|-	LINE	L1	129.074	4.05443e-20	4.4729e-18	4
chr6|66678602|66678739|B3:B2:SINE|256|+	SINE	B2	27.7474	2.82274e-07	8.74543e-06	4
chr6|94285766|94285986|MTD:ERVL-MaLR:LTR|247|-	LTR	ERVL-MaLR	26.2992	3.30969e-06	8.61442e-05	4
chr7|75789770|75790011|RMER16_Mm:ERVK:LTR|226|-	LTR	ERVK	74.6355	0.00314164	0.03943	4
chr7|75790729|75790965|RCHARR1:hAT-Charlie:DNA|284|-	DNA	hAT-Charlie	74.4257	0.000249704	0.00435698	4
chr7|75790965|75791268|RLTR9A3:ERVK:LTR|255|-	LTR	ERVK	60.5771	0.00103081	0.0152656	4
chr8|27257073|27257247|B2_Mm2:B2:SINE|76|+	SINE	B2	18.1657	0.000178875	0.00324464	4
chr9|120743038|120743098|RLTR20A4:ERVK:LTR|217|+	LTR	ERVK	15.4123	0.00100957	0.0149768	4
chr9|37228146|37228397|B4:B4:SINE|245|-	SINE	B4	44.9226	0.00288129	0.0367404	4
chr9|57767750|57767883|Lx:L1:LINE|53|+	LINE	L1	14.0372	0.00152249	0.02133	4
chr9|59274936|59275400|RLTR20D:ERVK:LTR|146|-	LTR	ERVK	79.9208	4.22181e-17	3.70423e-15	4
chr9|59932225|59934741|L1Md_F2:L1:LINE|57|-	LINE	L1	162.862	1.81511e-17	1.64277e-15	4
chr10|40811144|40811369|Lx2:L1:LINE|142|-	LINE	L1	25.1793	2.54857e-06	6.74822e-05	5
chr10|47503058|47503931|RMER17A2:ERVK:LTR|149|-	LTR	ERVK	13.4288	0.00198895	0.0267389	5
chr10|65008076|65008450|RMER10A:ERVL:LTR|167|+	LTR	ERVL	18.2087	0.00201512	0.0270275	5
chr11|98067789|98067982|RLTR10-int:ERVK:LTR|239|+	LTR	ERVK	21.2971	5.88105e-05	0.00119452	5
chr12|103665527|103666559|MTD-int:ERVL-MaLR:LTR|242|+	LTR	ERVL-MaLR	30.8142	3.662e-07	1.11847e-05	5
chr12|118516672|118517065|MTD:ERVL-MaLR:LTR|234|+	LTR	ERVL-MaLR	11.5398	0.0023304	0.0306175	5
chr12|31088130|31088251|PB1:Alu:SINE|228|+	SINE	Alu	12.788	0.00381904	0.046261	5
chr12|31089210|31089333|B4A:B4:SINE|344|-	SINE	B4	19.8855	2.94918e-05	0.00063526	5
chr12|31089417|31089513|B4A:B4:SINE|202|-	SINE	B4	19.1674	8.54583e-05	0.00167956	5
chr12|31089519|31089624|PB1D7:Alu:SINE|273|-	SINE	Alu	12.5339	0.00234937	0.0307877	5
chr12|83792861|83792988|RSINE1:B4:SINE|276|+	SINE	B4	36.8703	2.45451e-08	8.87465e-07	5
chr12|83793038|83793141|PB1D7:Alu:SINE|235|+	SINE	Alu	32.5838	1.34554e-07	4.3906e-06	5
chr12|83793733|83793842|PB1D9:Alu:SINE|171|+	SINE	Alu	54.3154	3.30882e-12	1.87068e-10	5
chr13|67383827|67385919|MuRRS4-int:ERV1:LTR|273|+	LTR	ERV1	19.1788	0.000343188	0.00578658	5
chr15|51162654|51164968|L1_Mus4:L1:LINE|102|-	LINE	L1	16.7592	0.000408002	0.0067409	5
chr15|75633306|75633622|ORR1B2:ERVL-MaLR:LTR|144|-	LTR	ERVL-MaLR	21.8405	8.85324e-06	0.000211596	5
chr15|75633755|75634362|RLTR14-int:ERV1:LTR|219|-	LTR	ERV1	33.9028	6.45384e-08	2.204e-06	5
chr15|75636089|75638379|RMER16-int:ERVK:LTR|169|+	LTR	ERVK	21.7683	7.16758e-05	0.00142922	5
chr18|11402581|11403362|RMER12:ERVK:LTR|137|-	LTR	ERVK	45.8347	0.00311903	0.0392148	5
chr18|11403496|11404404|Lx5c:L1:LINE|209|+	LINE	L1	24.8793	6.31718e-06	0.000155914	5
chr2|150271460|150271673|Lx2B2:L1:LINE|168|+	LINE	L1	12.3237	0.00265457	0.0341935	5
chr2|70467087|70467608|L1MB7:L1:LINE|253|-	LINE	L1	12.7158	0.00221915	0.029398	5
chr2|89673781|89674280|L1Md_T:L1:LINE|65|-	LINE	L1	13.3274	0.00170697	0.023498	5
chr2|89675681|89678217|IAPLTR3-int:ERVK:LTR|254|-	LTR	ERVK	78.1226	3.81531e-16	3.06081e-14	5
chr2|89680758|89681152|IAPLTR4_I:ERVK:LTR|118|-	LTR	ERVK	14.5756	0.00141766	0.0200899	5
chr4|108179845|108180122|RLTR17:ERVK:LTR|195|+	LTR	ERVK	291.212	5.21295e-09	2.07557e-07	5
chr4|108180282|108180456|RMER17C:ERVK:LTR|147|-	LTR	ERVK	61.1935	2.6111e-05	0.000569557	5
chr4|108180597|108180745|B3A:B2:SINE|271|+	SINE	B2	91.1031	1.16724e-05	0.000272475	5
chr4|108180791|108180879|B3:B2:SINE|182|+	SINE	B2	13.1645	0.00249793	0.0324426	5
chr5|43616804|43617064|B4:B4:SINE|238|-	SINE	B4	17.169	0.000653079	0.0101791	5
chr5|43618534|43618613|ID_B1:B4:SINE|303|-	SINE	B4	24.7604	1.85528e-05	0.00041726	5
chr6|100805243|100805458|B3:B2:SINE|194|+	SINE	B2	146.828	0.00132435	0.018917	5
chr6|100808270|100808553|ORR17:ERVL-MaLR:LTR|157|-	LTR	ERVL-MaLR	119.049	7.33162e-06	0.000177593	5
chr6|100809158|100809362|B3:B2:SINE|207|+	SINE	B2	87.5661	9.45037e-05	0.0018368	5
chr7|103581055|103581576|ERVB4_1B-LTR_MM:ERVK:LTR|31|-	LTR	ERVK	22.8467	0.00193362	0.0261624	5
chr7|106264408|106264712|IAPLTR4_I:ERVK:LTR|113|+	LTR	ERVK	14.7522	0.00138603	0.0197056	5
chr7|106265537|106267028|ETnERV3-int:ERVK:LTR|83|+	LTR	ERVK	23.1272	3.01791e-05	0.000648606	5
chr7|116618821|116619180|MTD:ERVL-MaLR:LTR|220|+	LTR	ERVL-MaLR	19.4618	0.000150003	0.00277051	5
chr7|43100498|43100786|ORR1D2:ERVL-MaLR:LTR|304|-	LTR	ERVL-MaLR	14.2094	0.00058318	0.00922309	5
chr7|43235520|43241627|MMERVK10D3_I-int:ERVK:LTR|34|+	LTR	ERVK	33.4013	0.00029867	0.005113	5
chr7|43462227|43462431|L2b:L2:LINE|303|-	LINE	L2	16.879	0.000297238	0.00509051	5
chr7|97459623|97459757|B1_Mus1:Alu:SINE|172|+	SINE	Alu	97.5389	9.60888e-08	3.20151e-06	5
chr7|97459780|97459875|RSINE1:B4:SINE|372|+	SINE	B4	37.1239	1.79762e-08	6.63886e-07	5
chr7|97459928|97460085|B3A:B2:SINE|236|+	SINE	B2	102.126	3.27069e-06	8.51634e-05	5
chr7|97460089|97460482|MTC:ERVL-MaLR:LTR|149|-	LTR	ERVL-MaLR	164.971	6.43835e-12	3.55827e-10	5
chr7|97460792|97460890|PB1D10:Alu:SINE|286|+	SINE	Alu	53.3538	9.09067e-08	3.04061e-06	5
chr7|97461138|97461248|ORR1D2:ERVL-MaLR:LTR|184|-	LTR	ERVL-MaLR	70.726	4.58039e-08	1.60037e-06	5
chr7|97461241|97461317|B1_Mus2:Alu:SINE|118|+	SINE	Alu	70.2488	4.52364e-09	1.81792e-07	5
chr7|97461348|97461456|B1_Mus1:Alu:SINE|140|+	SINE	Alu	62.8371	2.57281e-08	9.26738e-07	5
chr7|97461456|97461687|ORR1D2:ERVL-MaLR:LTR|258|-	LTR	ERVL-MaLR	66.5596	1.17927e-09	5.10846e-08	5
chr7|97461883|97462032|MER5B:hAT-Charlie:DNA|287|-	DNA	hAT-Charlie	85.2367	2.53954e-18	2.4613e-16	5
chr7|97462053|97462270|B3:B2:SINE|202|-	SINE	B2	252.664	2.92644e-18	2.82042e-16	5
chr8|119654840|119655034|RLTR17B_Mm:ERVK:LTR|280|-	LTR	ERVK	10.6373	0.0014613	0.0206101	5
chr8|119655346|119655693|ORR1B2:ERVL-MaLR:LTR|144|-	LTR	ERVL-MaLR	17.3254	0.000268226	0.00464535	5
chr8|119655951|119656037|L2a:L2:LINE|384|-	LINE	L2	17.6681	0.000229133	0.00403581	5
chr8|119657496|119657729|MTC:ERVL-MaLR:LTR|104|+	LTR	ERVL-MaLR	9.66291	0.00305999	0.038593	5
chr8|119657908|119658331|MTC:ERVL-MaLR:LTR|140|-	LTR	ERVL-MaLR	10.9343	8.19269e-05	0.00161457	5
chr8|119658675|119658952|ORR1A2:ERVL-MaLR:LTR|83|-	LTR	ERVL-MaLR	20.6166	2.14925e-05	0.000476167	5
chr9|120743167|120743443|B4:B4:SINE|249|-	SINE	B4	14.0512	0.00153705	0.0214956	5
chr1|105043037|105047950|L1Md_T:L1:LINE|26|-	LINE	L1	14.9609	0.000302009	0.00516399	6
chr1|128362160|128362664|Lx7:L1:LINE|200|-	LINE	L1	10.8106	0.00244613	0.0318756	6
chr1|151721635|151721797|LFSINE_Vert:tRNA:SINE|380|-	SINE	tRNA	44.8859	2.29456e-05	0.00050563	6
chr1|185549868|185550134|B4:B4:SINE|271|+	SINE	B4	43.3016	2.15318e-11	1.12029e-09	6
chr1|46980287|46981055|RMER19A:ERVK:LTR|122|+	LTR	ERVK	7.37049	0.00261235	0.0337708	6
chr1|74785385|74785488|B4:B4:SINE|185|+	SINE	B4	15.8786	0.000113804	0.00216695	6
chr1|92190454|92190781|ORR1E:ERVL-MaLR:LTR|268|-	LTR	ERVL-MaLR	22.0235	0.000230106	0.00405029	6
chr10|22054934|22055031|PB1D7:Alu:SINE|227|-	SINE	Alu	84.3958	3.89581e-05	0.000818301	6
chr10|3100000|3100275|L1Md_F2:L1:LINE|48|+	LINE	L1	7.13615	0.00314051	0.0394216	6
chr10|40811961|40812174|B4A:B4:SINE|241|+	SINE	B4	37.9912	0.000436793	0.00716712	6
chr10|40812172|40812317|B1_Mur2:Alu:SINE|170|+	SINE	Alu	30.2533	0.00164609	0.0227596	6
chr10|40812422|40812503|B1F:Alu:SINE|247|-	SINE	Alu	18.4721	0.000157533	0.00289223	6
chr10|76594865|76595075|MLT1C:ERVL-MaLR:LTR|333|+	LTR	ERVL-MaLR	14.3176	0.000725588	0.0111343	6
chr10|91704633|91704948|Lx8:L1:LINE|361|+	LINE	L1	22.2402	5.88143e-06	0.000145953	6
chr10|92598064|92598162|Lx6:L1:LINE|189|-	LINE	L1	7.24213	0.00184419	0.025141	6
chr11|101650522|101653089|MMERVK10C-int:ERVK:LTR|71|+	LTR	ERVK	27.7801	2.13078e-06	5.73182e-05	6
chr11|117527600|117527918|IAPLTR2b:ERVK:LTR|22|-	LTR	ERVK	11.985	0.00323975	0.040414	6
chr11|3327887|3328074|B2_Mm2:B2:SINE|70|+	SINE	B2	7.5311	0.00149632	0.021018	6
chr11|51181163|51181879|Lx6:L1:LINE|216|-	LINE	L1	19.7227	1.35138e-05	0.000311578	6
chr11|51242247|51243628|MurERV4-int:ERVK:LTR|254|-	LTR	ERVK	7.13998	0.00212458	0.0283061	6
chr11|65477329|65477870|L1M4:L1:LINE|308|+	LINE	L1	7.53366	0.00157561	0.0219209	6
chr11|69614513|69614796|L2a:L2:LINE|319|+	LINE	L2	36.1654	8.54696e-09	3.28903e-07	6
chr11|8205827|8206047|MLT1B:ERVL-MaLR:LTR|301|+	LTR	ERVL-MaLR	12.8674	0.00122549	0.0176938	6
chr11|8206553|8206992|RMER19C:ERVK:LTR|200|+	LTR	ERVK	8.45832	0.000566293	0.00897568	6
chr11|98070177|98071996|MMERVK10C-int:ERVK:LTR|296|+	LTR	ERVK	91.5381	7.18023e-23	9.6968e-21	6
chr11|98072215|98072379|MMERVK10C-int:ERVK:LTR|306|+	LTR	ERVK	9.88056	0.000127505	0.0023919	6
chr11|98072500|98072768|MMERVK10C-int:ERVK:LTR|142|+	LTR	ERVK	23.8793	4.03904e-07	1.22268e-05	6
chr11|98072768|98073069|RLTR27:ERVK:LTR|115|+	LTR	ERVK	19.4663	5.45331e-06	0.000135995	6
chr12|118515897|118516205|MLT1A0:ERVL-MaLR:LTR|289|-	LTR	ERVL-MaLR	7.99442	0.000799279	0.0121522	6
chr12|79861627|79861704|B6_Mm:scRNA:scRNA|213|+	scRNA	scRNA	12.1328	0.0021893	0.0290561	6
chr12|84028905|84029709|MMERVK9E_I-int:ERVK:LTR|102|-	LTR	ERVK	7.64956	0.00120744	0.01747	6
chr12|84029714|84030095|MMERVK9E_I-int:ERVK:LTR|79|-	LTR	ERVK	12.1997	0.00215337	0.0286322	6
chr13|112101606|112101728|URR1B:hAT-Charlie:DNA|197|-	DNA	hAT-Charlie	13.2853	0.00030081	0.00514656	6
chr13|118067984|118068287|RLTR9A3:ERVK:LTR|106|-	LTR	ERVK	5.64177	0.00227504	0.0300091	6
chr13|4090423|4090557|B1_Mur1:Alu:SINE|308|-	SINE	Alu	24.1988	5.48509e-05	0.0011207	6
chr13|45325340|45325469|RSINE1:B4:SINE|330|-	SINE	B4	10.4518	0.000141648	0.00262967	6
chr13|47008515|47008695|B3:B2:SINE|156|+	SINE	B2	7.12923	0.00223985	0.0296208	6
chr13|53061740|53062017|L1MB8:L1:LINE|335|-	LINE	L1	8.07845	0.000697817	0.0107735	6
chr13|56679408|56679521|PB1D10:Alu:SINE|174|-	SINE	Alu	20.2465	4.29061e-05	0.000893602	6
chr13|65959941|65960359|RLTR9E:ERVK:LTR|142|+	LTR	ERVK	63.3612	7.39281e-06	0.000179025	6
chr13|66634828|66634958|MT2B:ERVL:LTR|225|+	LTR	ERVL	13.9176	0.0015957	0.0221646	6
chr13|6925879|6926626|Lx4A:L1:LINE|132|+	LINE	L1	10.3042	0.000149353	0.00276027	6
chr14|102817042|102819278|Lx3_Mus:L1:LINE|79|-	LINE	L1	8.15445	0.000835793	0.0126449	6
chr14|61079610|61081797|Lx9:L1:LINE|245|+	LINE	L1	17.8793	2.69616e-05	0.000585887	6
chr14|65818405|65818672|L1M3:L1:LINE|226|-	LINE	L1	33.7392	0.00195542	0.0263829	6
chr15|25534632|25535564|RMER17B:ERVK:LTR|144|+	LTR	ERVK	13.0519	0.00181598	0.0247966	6
chr15|75634362|75634715|RLTR9A3B:ERVK:LTR|259|+	LTR	ERVK	10.9145	0.00397257	0.0477779	6
chr15|75638710|75639491|RMER16-int:ERVK:LTR|169|+	LTR	ERVK	22.9505	1.39887e-05	0.000321321	6
chr15|82316048|82316233|MTEa:ERVL-MaLR:LTR|280|+	LTR	ERVL-MaLR	7.0154	0.00027816	0.0047981	6
chr15|82316625|82316809|MTEa:ERVL-MaLR:LTR|280|+	LTR	ERVL-MaLR	8.3343	0.00170342	0.023453	6
chr15|83173771|83173860|PB1D10:Alu:SINE|216|+	SINE	Alu	7.22805	0.0025848	0.0334699	6
chr15|83270798|83271070|RLTR6-int:ERV1:LTR|288|+	LTR	ERV1	16.5242	0.000683893	0.0105923	6
chr15|83271822|83272448|RLTR1B-int:ERV1:LTR|104|+	LTR	ERV1	33.4934	5.79686e-10	2.59596e-08	6
chr15|84649998|84650125|B4A:B4:SINE|305|+	SINE	B4	14.7717	0.000342515	0.00577636	6
chr15|85064560|85064631|ID4:ID:SINE|225|+	SINE	ID	12.9121	2.97058e-06	7.78195e-05	6
chr15|91261071|91261429|MTB_Mm:ERVL-MaLR:LTR|50|-	LTR	ERVL-MaLR	76.0877	3.2074e-21	3.89778e-19	6
chr15|97159979|97160264|MLTR14:ERV1:LTR|234|-	LTR	ERV1	15.085	0.000605805	0.00953888	6
chr15|97160264|97160776|RLTR11A:ERVK:LTR|165|+	LTR	ERVK	30.4359	0.000531227	0.00848389	6
chr16|29829147|29829476|ORR1A4:ERVL-MaLR:LTR|109|-	LTR	ERVL-MaLR	8.50977	0.000536838	0.00855613	6
chr16|5590134|5591004|L1Md_F2:L1:LINE|57|+	LINE	L1	14.285	0.000303176	0.0051819	6
chr16|92564072|92564272|MIR:MIR:SINE|309|+	SINE	MIR	58.6262	4.01497e-14	2.70684e-12	6
chr16|92584439|92584618|L2c:L2:LINE|256|-	LINE	L2	23.3377	1.15577e-05	0.000270237	6
chr17|29056325|29056533|B3A:B2:SINE|278|-	SINE	B2	6.55272	0.00378154	0.0459098	6
chr17|66452122|66452674|RLTR24:ERV1:LTR|159|+	LTR	ERV1	10.8495	0.00403355	0.0484032	6
chr18|10713589|10713823|ORR1D1:ERVL-MaLR:LTR|199|-	LTR	ERVL-MaLR	14.7669	0.00130096	0.0186262	6
chr18|10713821|10714331|MLT1E:ERVL-MaLR:LTR|243|+	LTR	ERVL-MaLR	60.3985	3.39052e-07	1.04035e-05	6
chr18|33688092|33689780|L1_Mus3:L1:LINE|62|-	LINE	L1	7.41775	0.00152059	0.0213137	6
chr18|84841727|84842599|Lx4A:L1:LINE|111|-	LINE	L1	8.44026	0.000615935	0.00967717	6
chr19|10179008|10179326|IAPLTR2b:ERVK:LTR|13|-	LTR	ERVK	6.59577	0.00368959	0.0449581	6
chr19|24919733|24919879|B1_Mus2:Alu:SINE|62|+	SINE	Alu	31.6828	0.00319684	0.0399772	6
chr2|150468528|150469225|Lx2B2:L1:LINE|176|-	LINE	L1	12.8576	0.00239408	0.0313062	6
chr2|168260432|168260523|ORR1F:ERVL-MaLR:LTR|267|-	LTR	ERVL-MaLR	9.13928	0.000295207	0.00506076	6
chr2|168260633|168260708|L2a:L2:LINE|284|-	LINE	L2	48.8643	2.4553e-06	6.53138e-05	6
chr2|168261204|168261397|RLTR17B_Mm:ERVK:LTR|265|+	LTR	ERVK	41.0701	0.000116901	0.00221662	6
chr2|168311008|168311105|RLTR25B:ERVK:LTR|247|-	LTR	ERVK	142.648	1.96944e-11	1.03055e-09	6
chr2|168311046|168311155|B1_Mus1:Alu:SINE|74|-	SINE	Alu	135.629	8.94753e-11	4.37034e-09	6
chr2|170673423|170673957|RLTR34B_MM:ERVK:LTR|158|-	LTR	ERVK	179.462	6.46437e-18	6.0541e-16	6
chr2|25706256|25706518|L1MA4:L1:LINE|267|+	LINE	L1	47.2437	1.35184e-09	5.81217e-08	6
chr2|26243662|26243820|B1_Mur4:Alu:SINE|128|-	SINE	Alu	22.0379	4.50366e-07	1.35489e-05	6
chr2|27429348|27429558|URR1B:hAT-Charlie:DNA|158|+	DNA	hAT-Charlie	13.7016	0.00148961	0.0209442	6
chr2|28507069|28507466|Lx9:L1:LINE|290|+	LINE	L1	12.3685	0.00140901	0.0199739	6
chr2|28507466|28507825|ORR1B1:ERVL-MaLR:LTR|128|+	LTR	ERVL-MaLR	8.49865	0.000425812	0.0070016	6
chr2|33541966|33542805|RCHARR1:hAT-Charlie:DNA|244|+	DNA	hAT-Charlie	12.1029	1.18577e-05	0.000276425	6
chr2|70468443|70468965|L1MA5:L1:LINE|241|-	LINE	L1	13.8076	0.00119107	0.0172709	6
chr2|70470046|70470268|RCHARR1:hAT-Charlie:DNA|238|+	DNA	hAT-Charlie	8.51121	0.000458375	0.00746015	6
chr2|75642371|75642945|RLTR6_Mm:ERV1:LTR|14|+	LTR	ERV1	105.554	7.52354e-07	2.18556e-05	6
chr2|89675388|89675681|IAPLTR4:ERVK:LTR|128|-	LTR	ERVK	14.0035	0.000870931	0.0131075	6
chr3|104940052|104940186|L2c:L2:LINE|341|+	LINE	L2	65.71	6.50591e-08	2.2209e-06	6
chr3|104941314|104941494|RMER30:hAT-Charlie:DNA|262|-	DNA	hAT-Charlie	42.3424	0.000907201	0.0135869	6
chr3|104944108|104944237|B1F:Alu:SINE|188|-	SINE	Alu	42.0103	5.21555e-05	0.00107031	6
chr3|57113281|57114033|Lx6:L1:LINE|221|-	LINE	L1	24.3715	3.65929e-11	1.8612e-09	6
chr3|96465912|96466505|RLTR18:ERVK:LTR|186|-	LTR	ERVK	10.6942	0.00207944	0.0277778	6
chr3|96466582|96466671|ID_B1:B4:SINE|303|-	SINE	B4	8.09335	0.000635664	0.00994361	6
chr4|108221812|108222100|RLTR31B2:ERVK:LTR|235|+	LTR	ERVK	6.65333	0.00407792	0.0488812	6
chr4|123988727|123988913|L2c:L2:LINE|348|-	LINE	L2	9.43182	0.000196532	0.00353221	6
chr4|123989155|123989418|MLT1H1:ERVL-MaLR:LTR|340|+	LTR	ERVL-MaLR	11.0337	3.24436e-05	0.000692438	6
chr4|123989869|123990063|ID_B1:B4:SINE|221|-	SINE	B4	21.8927	2.69559e-10	1.25475e-08	6
chr4|34917314|34918056|RLTR49:ERVK:LTR|122|-	LTR	ERVK	17.0112	0.000264888	0.00459493	6
chr4|56958415|56958519|RMER12C:ERVK:LTR|265|-	LTR	ERVK	6.76839	0.00287759	0.0366986	6
chr5|101705811|101705866|L1_Mus4:L1:LINE|55|+	LINE	L1	7.66631	0.0019918	0.0267647	6
chr5|138313271|138314067|RLTR13D1:ERVK:LTR|76|-	LTR	ERVK	13.017	5.261e-06	0.00013158	6
chr5|26167251|26167803|RMER19B2:ERVK:LTR|117|+	LTR	ERVK	19.1093	0.000271109	0.00468963	6
chr5|30529974|30530522|HAL1:L1:LINE|305|+	LINE	L1	8.23984	0.000662462	0.0103104	6
chr5|43618435|43618534|PB1D10:Alu:SINE|323|-	SINE	Alu	14.8542	0.000338698	0.00572319	6
chr5|86109316|86109749|L1ME3B:L1:LINE|280|+	LINE	L1	137.067	0.000509158	0.00817089	6
chr5|86109788|86109973|B3:B2:SINE|237|+	SINE	B2	186.986	4.00176e-05	0.000838512	6
chr6|107570374|107570545|RSINE1:B4:SINE|237|+	SINE	B4	7.5479	0.00124245	0.0179104	6
chr7|106267265|106269782|ETnERV3-int:ERVK:LTR|243|+	LTR	ERVK	368.988	1.3704e-42	5.34275e-40	6
chr7|106269782|106270076|IAPLTR4:ERVK:LTR|134|+	LTR	ERVK	64.9395	1.92846e-13	1.21549e-11	6
chr7|109797054|109797210|B1_Mur3:Alu:SINE|129|-	SINE	Alu	7.32022	0.00166469	0.0229748	6
chr7|122223329|122223531|B3:B2:SINE|246|+	SINE	B2	7.08564	0.00209037	0.0278979	6
chr7|122223565|122223920|ORR1A3:ERVL-MaLR:LTR|103|+	LTR	ERVL-MaLR	6.69778	0.00333472	0.0413414	6
chr7|126546670|126546794|RLTR19A:ERVK:LTR|301|+	LTR	ERVK	539.126	2.9956e-07	9.24441e-06	6
chr7|127458671|127458864|B2_Mm1a:B2:SINE|31|+	SINE	B2	6.62989	0.00378867	0.0459704	6
chr7|130085771|130085886|ORR1B2:ERVL-MaLR:LTR|124|+	LTR	ERVL-MaLR	8.74892	0.000548951	0.00872982	6
chr7|130085893|130086223|ORR1B2:ERVL-MaLR:LTR|151|+	LTR	ERVL-MaLR	23.6934	1.71656e-06	4.69227e-05	6
chr7|130086584|130086888|Lx8:L1:LINE|273|-	LINE	L1	28.5288	9.41844e-08	3.1417e-06	6
chr7|130086910|130087018|MLT1C:ERVL-MaLR:LTR|306|-	LTR	ERVL-MaLR	14.0144	0.000331088	0.0056089	6
chr7|139957016|139957124|ID4_:ID:SINE|266|-	SINE	ID	39.761	1.33851e-08	5.0077e-07	6
chr7|140776954|140777073|RMER15:ERVL:LTR|305|+	LTR	ERVL	8.18593	4.5374e-05	0.000940907	6
chr7|41543276|41543566|ORR1D2:ERVL-MaLR:LTR|297|+	LTR	ERVL-MaLR	13.8553	0.000686665	0.0106276	6
chr7|42703434|42704506|L1Md_F3:L1:LINE|40|-	LINE	L1	81.4807	1.7001e-08	6.29759e-07	6
chr7|43101313|43101597|L1_Mm:L1:LINE|67|-	LINE	L1	11.8317	0.00285827	0.0364792	6
chr7|43264417|43264768|RLTR30E_MM:ERV1:LTR|130|+	LTR	ERV1	77.5845	1.36722e-05	0.000314976	6
chr7|45473207|45473395|B2_Mm1t:B2:SINE|37|+	SINE	B2	39.8566	8.2276e-09	3.17892e-07	6
chr7|6985213|6985355|B1_Mur4:Alu:SINE|193|-	SINE	Alu	7.62779	0.0020565	0.0275055	6
chr7|6991454|6991626|B3:B2:SINE|286|+	SINE	B2	9.09745	0.000306402	0.00523185	6
chr7|6991715|6992239|RLTR1D:ERV1:LTR|136|+	LTR	ERV1	8.04986	0.000814443	0.0123653	6
chr7|97462525|97462649|B1F2:Alu:SINE|268|-	SINE	Alu	49.2064	8.94002e-12	4.87828e-10	6
chr8|107678370|107678483|PB1D10:Alu:SINE|264|+	SINE	Alu	8.55028	0.000318849	0.00542147	6
chr8|119660052|119660208|B1_Mur4:Alu:SINE|158|+	SINE	Alu	31.8328	7.00641e-10	3.11496e-08	6
chr8|119661705|119661781|RSINE1:B4:SINE|263|+	SINE	B4	6.96445	0.00272581	0.0349909	6
chr8|119661829|119661907|ID_B1:B4:SINE|282|+	SINE	B4	33.2779	2.3366e-08	8.49468e-07	6
chr8|119662501|119662901|MTB:ERVL-MaLR:LTR|50|+	LTR	ERVL-MaLR	6.76542	0.00216796	0.0288168	6
chr8|119688024|119688500|RLTR18B:ERVK:LTR|166|-	LTR	ERVK	28.8038	2.82712e-08	1.01116e-06	6
chr8|14008327|14008474|B1_Mus2:Alu:SINE|41|-	SINE	Alu	21.4065	9.92477e-06	0.000234861	6
chr8|71703655|71703980|ORR1A2-int:ERVL-MaLR:LTR|149|-	LTR	ERVL-MaLR	10.9675	1.84352e-05	0.000414724	6
chr8|74894564|74894843|ORR1F:ERVL-MaLR:LTR|261|-	LTR	ERVL-MaLR	7.54728	0.00153693	0.0214956	6
chr8|74895702|74895928|B4:B4:SINE|338|-	SINE	B4	11.5196	9.07536e-06	0.000216365	6
chr8|93430878|93431061|L1_Mus3:L1:LINE|73|+	LINE	L1	11.4948	0.00399399	0.0479618	6
chr9|37227620|37227818|MIR:MIR:SINE|347|-	SINE	MIR	22.4694	3.29736e-05	0.00070288	6
chr9|54572610|54573694|MTA_Mm-int:ERVL-MaLR:LTR|44|+	LTR	ERVL-MaLR	35.0101	4.33442e-09	1.74922e-07	6
chr9|57507803|57509580|ORR1A0-int:ERVL-MaLR:LTR|46|+	LTR	ERVL-MaLR	150.623	5.50155e-10	2.47014e-08	6
chrX|104077159|104077348|Charlie10:hAT-Charlie:DNA|254|+	DNA	hAT-Charlie	14.976	0.000278967	0.00481011	6
chrX|12848809|12848966|B2_Mm1a:B2:SINE|70|+	SINE	B2	45.3074	0.000358393	0.00600885	6
chrX|135228524|135229606|MTA_Mm-int:ERVL-MaLR:LTR|73|-	LTR	ERVL-MaLR	12.5128	0.00269258	0.0346055	6
chrX|51751265|51751370|PB1D9:Alu:SINE|238|+	SINE	Alu	35.2923	8.35231e-10	3.68481e-08	6
chrX|51751936|51752046|B1_Mus1:Alu:SINE|27|-	SINE	Alu	19.6207	1.53277e-05	0.000349841	6
chrX|51752101|51752207|PB1D9:Alu:SINE|346|+	SINE	Alu	25.0437	1.05832e-06	3.00152e-05	6
chrX|75677214|75677840|L1Md_A:L1:LINE|98|-	LINE	L1	67.444	5.19894e-16	4.12474e-14	6
chrX|93918336|93918497|L1MB2:L1:LINE|281|+	LINE	L1	7.68635	0.00154971	0.0216374	6
chrX|93984491|93984609|B3:B2:SINE|222|+	SINE	B2	26.6657	5.2962e-09	2.10289e-07	6
chrX|93985387|93985786|L1MB5:L1:LINE|249|-	LINE	L1	80.8109	4.1156e-33	1.00454e-30	6
chr1|107687147|107687325|RLTR10-int:ERVK:LTR|73|+	LTR	ERVK	9.78154	6.58748e-05	0.00132427	7
chr1|156946298|156947886|L1VL2:L1:LINE|81|+	LINE	L1	55.5141	0.00329716	0.0409878	7
chr1|69379223|69379926|L1M6:L1:LINE|316|-	LINE	L1	16.2278	4.26907e-08	1.49706e-06	7
chr10|15686353|15692151|L1Md_F2:L1:LINE|72|-	LINE	L1	7.91368	0.000702845	0.0108274	7
chr10|68326534|68326711|B3A:B2:SINE|274|+	SINE	B2	6.87214	0.000368652	0.00616407	7
chr10|7985876|7986245|MTD:ERVL-MaLR:LTR|276|+	LTR	ERVL-MaLR	7.35777	0.000203623	0.00364143	7
chr10|98909452|98909623|B2_Mm2:B2:SINE|77|-	SINE	B2	10.5388	0.00142993	0.0202405	7
chr11|69806335|69806466|B1_Mur1:Alu:SINE|183|-	SINE	Alu	12.3964	0.00229015	0.0301854	7
chr11|71970239|71970475|L1ME2z:L1:LINE|314|-	LINE	L1	9.23078	0.000300705	0.00514578	7
chr11|73346100|73346341|L1MB8:L1:LINE|231|-	LINE	L1	41.0314	2.02912e-20	2.2957e-18	7
chr11|73346390|73346474|L1_Mus2:L1:LINE|102|-	LINE	L1	6.68846	0.000490512	0.00792184	7
chr11|88331269|88331581|MLT1A0:ERVL-MaLR:LTR|265|-	LTR	ERVL-MaLR	13.5688	1.14759e-05	0.000268616	7
chr11|94923887|94924174|MLT2B1:ERVL:LTR|292|-	LTR	ERVL	7.8878	0.000101711	0.00195977	7
chr11|94923947|94924174|MTEa:ERVL-MaLR:LTR|257|-	LTR	ERVL-MaLR	6.66462	0.000532123	0.00849211	7
chr11|97851174|97851312|B1_Mus1:Alu:SINE|87|-	SINE	Alu	20.7543	1.89524e-09	8.02831e-08	7
chr11|97851436|97851628|B2_Mm2:B2:SINE|94|-	SINE	B2	73.4789	5.45346e-13	3.29969e-11	7
chr11|97852323|97852520|B3:B2:SINE|194|-	SINE	B2	45.9461	2.09446e-09	8.80296e-08	7
chr11|97852553|97852642|MT2B:ERVL:LTR|238|+	LTR	ERVL	19.2961	9.8356e-09	3.74148e-07	7
chr11|97852565|97852704|B1_Mur4:Alu:SINE|194|+	SINE	Alu	14.4369	3.72659e-07	1.13579e-05	7
chr11|97853314|97853388|ID4:ID:SINE|176|+	SINE	ID	9.0187	0.00110739	0.0162269	7
chr12|72880654|72880800|B1_Mus2:Alu:SINE|62|-	SINE	Alu	27.2725	7.64592e-12	4.19071e-10	7
chr13|113503267|113504370|L1_Mus1:L1:LINE|72|-	LINE	L1	5.47698	0.00262265	0.0338773	7
chr13|23267225|23267655|RLTR10C:ERVK:LTR|33|+	LTR	ERVK	16.077	5.46106e-10	2.45324e-08	7
chr13|24768408|24768898|RLTR10C:ERVK:LTR|35|-	LTR	ERVK	38.284	3.14491e-10	1.45214e-08	7
chr13|41988268|41988766|RLTR10C:ERVK:LTR|46|+	LTR	ERVK	5.87959	0.00160018	0.0222162	7
chr13|47004724|47005662|RMER19B:ERVK:LTR|182|+	LTR	ERVK	7.54804	0.00142983	0.0202405	7
chr14|61836677|61837556|Lx8:L1:LINE|284|+	LINE	L1	5.38458	0.00360101	0.0441086	7
chr14|77784795|77785844|Lx:L1:LINE|97|+	LINE	L1	15.0479	3.38633e-09	1.37952e-07	7
chr15|51995478|51996311|Lx5:L1:LINE|145|+	LINE	L1	14.1687	0.000279447	0.00481742	7
chr15|82314854|82315087|ID_B1:B4:SINE|280|+	SINE	B4	13.8197	2.84178e-06	7.46269e-05	7
chr15|82315357|82315623|B4A:B4:SINE|272|+	SINE	B4	10.5843	0.000123854	0.00233203	7
chr17|36163551|36164213|ORR16-int:ERVL-MaLR:LTR|204|-	LTR	ERVL-MaLR	35.0771	0.00416956	0.0497968	7
chr17|7630136|7630950|RMER1B:Other:Other|183|-	Other	Other	5.48816	0.00245152	0.0319313	7
chr17|87462877|87463079|B2_Mm2:B2:SINE|123|-	SINE	B2	17.9303	4.70393e-05	0.000972398	7
chr17|87463079|87463429|RLTR24:ERV1:LTR|160|-	LTR	ERV1	15.7137	0.000114457	0.00217602	7
chr17|87464623|87464769|B1_Mur4:Alu:SINE|131|-	SINE	Alu	19.9039	1.98494e-05	0.000443068	7
chr18|84793436|84793648|B3:B2:SINE|260|-	SINE	B2	29.7542	1.13175e-14	7.91502e-13	7
chr18|84793836|84793981|B1_Mus1:Alu:SINE|55|-	SINE	Alu	14.3	3.22532e-06	8.41093e-05	7
chr18|84794154|84794307|ID_B1:B4:SINE|276|+	SINE	B4	35.9872	1.94306e-17	1.75122e-15	7
chr2|151644294|151644685|L1ME1:L1:LINE|255|+	LINE	L1	57.1415	0.000353281	0.0059347	7
chr2|169028963|169029093|B1_Mur1:Alu:SINE|236|-	SINE	Alu	22.2309	0.00317419	0.0397527	7
chr2|169029984|169030102|ORR1D1:ERVL-MaLR:LTR|208|+	LTR	ERVL-MaLR	11.9921	2.82603e-07	8.75247e-06	7
chr2|169030094|169030284|URR1A:hAT-Charlie:DNA|140|-	DNA	hAT-Charlie	20.191	6.63074e-13	3.97295e-11	7
chr3|96314818|96319763|MMERVK10C-int:ERVK:LTR|51|-	LTR	ERVK	63.3105	0.000479616	0.00776917	7
chr4|125927932|125928127|MIR:MIR:SINE|308|+	SINE	MIR	6.32061	0.003931	0.0473838	7
chr4|135287530|135287763|L1M4:L1:LINE|317|+	LINE	L1	5.55138	0.00320129	0.0400154	7
chr4|143400409|143400518|B1_Mm:Alu:SINE|203|-	SINE	Alu	19.6573	5.19267e-09	2.06845e-07	7
chr4|143400737|143400820|RSINE1:B4:SINE|301|-	SINE	B4	23.2161	2.46695e-11	1.27584e-09	7
chr4|143400936|143401046|B1_Mur2:Alu:SINE|150|-	SINE	Alu	39.9637	3.51303e-13	2.16359e-11	7
chr4|147195424|147196540|RLTR13D3:ERVK:LTR|181|-	LTR	ERVK	96.6923	8.09023e-39	2.61072e-36	7
chr5|26071906|26072170|MMERVK10C-int:ERVK:LTR|76|+	LTR	ERVK	18.0664	0.000209792	0.00373701	7
chr5|26073832|26074764|MMERVK10C-int:ERVK:LTR|42|+	LTR	ERVK	55.2884	2.32004e-13	1.45274e-11	7
chr6|13944475|13945457|L1Md_F3:L1:LINE|41|+	LINE	L1	24.41	0.000737414	0.0113034	7
chr7|114381816|114386064|L1Md_F2:L1:LINE|84|-	LINE	L1	8.53907	0.00159842	0.0221952	7
chr7|19098435|19098552|PB1D10:Alu:SINE|261|-	SINE	Alu	66.5491	4.3441e-17	3.79992e-15	7
chr7|19099651|19099931|B4A:B4:SINE|337|+	SINE	B4	69.5391	6.73453e-11	3.33096e-09	7
chr7|7100619|7101053|Lx7:L1:LINE|234|-	LINE	L1	34.1137	2.93467e-09	1.20925e-07	7
chr8|110061043|110061690|RMER19B2:ERVK:LTR|98|-	LTR	ERVK	10.4443	5.26241e-05	0.00107904	7
chr8|119652205|119652402|ID_B1:B4:SINE|294|-	SINE	B4	15.7972	0.000115752	0.00219967	7
chr8|33590714|33591001|Lx8:L1:LINE|273|-	LINE	L1	9.90946	0.00370823	0.0451469	7
chr8|33591001|33591596|RLTR17:ERVK:LTR|146|-	LTR	ERVK	31.48	0.000685098	0.0106071	7
chr8|91809277|91809539|RLTR15:ERVK:LTR|149|+	LTR	ERVK	12.1375	1.39275e-05	0.000320087	7
chr9|101753200|101759582|L1Md_F2:L1:LINE|64|-	LINE	L1	31.811	1.49476e-08	5.55849e-07	7
chr9|108403611|108403717|B6_Mm:scRNA:scRNA|57|-	scRNA	scRNA	13.0157	0.000245377	0.00428843	7
chr9|108404197|108404284|PB1D10:Alu:SINE|299|+	SINE	Alu	18.2104	0.000147919	0.00273611	7
chr9|8138116|8138561|L1Md_F2:L1:LINE|53|+	LINE	L1	9.97356	4.07204e-06	0.000103894	7
chr9|8143197|8149197|Lx3_Mus:L1:LINE|84|+	LINE	L1	46.002	1.46992e-06	4.06841e-05	7
chrX|101705670|101705815|B1_Mur3:Alu:SINE|153|-	SINE	Alu	71.837	4.97896e-27	8.4116e-25	7
chrX|101705841|101705985|B1_Mur3:Alu:SINE|146|-	SINE	Alu	18.9736	2.88868e-09	1.19087e-07	7
chrX|101705996|101706143|B1_Mus1:Alu:SINE|191|-	SINE	Alu	20.58	5.8093e-07	1.71946e-05	7
chrX|135441634|135441721|L3b:CR1:LINE|277|-	LINE	CR1	16.7683	1.36046e-06	3.77637e-05	7
chrX|161364420|161364570|URR1A:hAT-Charlie:DNA|174|+	DNA	hAT-Charlie	123.645	1.23149e-39	4.08103e-37	7
chrX|161365163|161365225|ID4_:ID:SINE|290|+	SINE	ID	31.2364	8.00632e-12	4.37711e-10	7
chrX|161365724|161365861|MER3:hAT-Charlie:DNA|256|+	DNA	hAT-Charlie	91.8815	4.92444e-41	1.75328e-38	7
chrX|54099419|54099530|ID4_:ID:SINE|312|-	SINE	ID	17.5936	6.48519e-09	2.54218e-07	7
chrX|56277298|56277402|B6_Mm:scRNA:scRNA|245|+	scRNA	scRNA	32.5605	1.03141e-16	8.70396e-15	7
chrX|66772989|66773880|Lx7:L1:LINE|236|+	LINE	L1	10.3401	0.000508845	0.0081674	7
chrX|93918502|93918643|B1_Mur4:Alu:SINE|167|+	SINE	Alu	7.63869	0.00105291	0.0155501	7
chrX|93984019|93984213|B3A:B2:SINE|292|+	SINE	B2	21.7455	4.8044e-09	1.92357e-07	7
chrX|93984213|93984310|B3A:B2:SINE|247|+	SINE	B2	9.2624	0.000893134	0.0134042	7
chrX|93984356|93984491|B1_Mus2:Alu:SINE|134|-	SINE	Alu	12.0185	1.15965e-05	0.000270923	7
chrX|93984754|93984903|B1_Mur4:Alu:SINE|189|-	SINE	Alu	22.7283	2.30871e-07	7.24402e-06	7
chrX|94995489|94995853|Lx7:L1:LINE|278|+	LINE	L1	9.41271	8.33063e-06	0.000200328	7

## Sheet: XY_dynamic_TE_DE_cluster
TE names	TE class	TE family	baseMean	pvalue	padj	cluster
chr1|17767701|17768971|Lx8:L1:LINE|289|-	LINE	L1	41.3116	0.00062644	0.00842068	1
chr1|17771354|17771522|MTD:ERVL-MaLR:LTR|246|-	LTR	ERVL-MaLR	8.75606	0.00337878	0.0365927	1
chr1|17771533|17771663|MTD:ERVL-MaLR:LTR|271|-	LTR	ERVL-MaLR	13.7162	0.00242033	0.0274695	1
chr1|17771964|17774550|L1VL4:L1:LINE|93|-	LINE	L1	36.3972	0.000487356	0.00675887	1
chr1|17775307|17775860|L1_Mus2:L1:LINE|74|+	LINE	L1	10.5508	0.00136845	0.0167488	1
chr1|17775865|17776422|RLTR16C_MM:ERVK:LTR|264|-	LTR	ERVK	27.6409	0.00263511	0.0296054	1
chr1|17776523|17776752|L1ME1:L1:LINE|348|-	LINE	L1	8.96939	0.00359993	0.0385983	1
chr11|113778576|113778723|B1_Mm:Alu:SINE|82|-	SINE	Alu	16.7079	0.00135727	0.0166262	1
chr11|18462941|18466461|L1_Mur2:L1:LINE|158|-	LINE	L1	9.23161	0.00335	0.036328	1
chr11|18780647|18786720|L1_Mus1:L1:LINE|84|+	LINE	L1	31.517	3.77648e-11	1.57996e-09	1
chr11|18822044|18823387|Lx3C:L1:LINE|121|+	LINE	L1	21.1295	3.24444e-07	8.33343e-06	1
chr11|55502603|55502760|B3A:B2:SINE|227|-	SINE	B2	242.775	0.00423905	0.0444757	1
chr11|83847471|83847680|B3:B2:SINE|236|+	SINE	B2	11.7689	0.000591651	0.00799706	1
chr11|83847694|83847882|B3A:B2:SINE|211|+	SINE	B2	10.8311	0.00104507	0.0132178	1
chr11|83847888|83848110|B3:B2:SINE|175|+	SINE	B2	12.2199	0.000395594	0.00560564	1
chr12|11154735|11155701|ORR1F-int:ERVL-MaLR:LTR|294|+	LTR	ERVL-MaLR	10.1802	0.00143346	0.0174329	1
chr12|19813371|19814151|MMERVK9E_I-int:ERVK:LTR|85|+	LTR	ERVK	42.6856	6.79043e-05	0.00114805	1
chr12|19818170|19823137|MMERVK9E_I-int:ERVK:LTR|68|+	LTR	ERVK	327.244	0.00410123	0.0432209	1
chr12|21066889|21072093|L1Md_F2:L1:LINE|40|+	LINE	L1	43.805	2.68225e-05	0.00049741	1
chr13|4253171|4253890|L1_Mur3:L1:LINE|280|-	LINE	L1	10.9182	0.00123861	0.0153505	1
chr13|4253889|4254888|L1_Mur3:L1:LINE|250|-	LINE	L1	17.5321	7.82032e-06	0.000160067	1
chr13|78238593|78243878|Lx2:L1:LINE|164|-	LINE	L1	50.3789	9.75826e-05	0.00159097	1
chr13|78276334|78277974|Lx6:L1:LINE|192|-	LINE	L1	29.0487	0.00242878	0.0275552	1
chr15|75626101|75626269|B3:B2:SINE|204|+	SINE	B2	66.4775	9.766e-05	0.00159186	1
chr15|75626367|75626560|L2b:L2:LINE|314|+	LINE	L2	207.515	2.51285e-06	5.63681e-05	1
chr15|75626568|75626967|RLTR14:ERV1:LTR|181|-	LTR	ERV1	174.804	3.48762e-06	7.65139e-05	1
chr16|14994751|14997992|L1_Mus3:L1:LINE|93|-	LINE	L1	74.1822	4.52247e-10	1.68706e-08	1
chr16|45502311|45508838|Lx2A1:L1:LINE|126|-	LINE	L1	37.6522	1.16116e-13	6.20338e-12	1
chr16|5223150|5223672|ERVB4_1B-LTR_MM:ERVK:LTR|37|-	LTR	ERVK	72.6071	6.22156e-14	3.41655e-12	1
chr18|34688326|34688672|ORR1D1:ERVL-MaLR:LTR|155|-	LTR	ERVL-MaLR	9.81589	0.00237886	0.0270669	1
chr18|34688991|34689104|B3:B2:SINE|221|+	SINE	B2	14.828	0.00220523	0.0252904	1
chr18|34689518|34689610|L2a:L2:LINE|315|+	LINE	L2	21.1447	3.47414e-05	0.000629433	1
chr18|34689679|34689802|MIR3:MIR:SINE|239|-	SINE	MIR	9.60614	0.00262511	0.0295085	1
chr18|35960940|35961397|L2:L2:LINE|330|-	LINE	L2	18.8873	8.3746e-07	2.0227e-05	1
chr18|35962019|35962356|MTE2b:ERVL-MaLR:LTR|220|+	LTR	ERVL-MaLR	8.84024	0.00146639	0.0177632	1
chr18|82694247|82701733|RLTR4_MM-int:ERV1:LTR|11|+	LTR	ERV1	238.925	2.39079e-72	2.14384e-69	1
chr19|5574348|5576421|MMERVK9E_I-int:ERVK:LTR|169|-	LTR	ERVK	51.8851	5.45262e-08	1.56445e-06	1
chr19|5576421|5576817|MTA_Mm:ERVL-MaLR:LTR|18|+	LTR	ERVL-MaLR	10.6142	0.00103225	0.013065	1
chr19|5576817|5577912|MTA_Mm-int:ERVL-MaLR:LTR|21|+	LTR	ERVL-MaLR	21.5898	4.10209e-09	1.36364e-07	1
chr2|155018388|155026679|ERVB4_1-I_MM-int:ERVK:LTR|80|+	LTR	ERVK	3157.15	0.000310181	0.00451044	1
chr2|69210182|69210934|RMER17A:ERVK:LTR|93|+	LTR	ERVK	48.1175	1.64569e-05	0.000317968	1
chr4|81677500|81678716|L1_Mus1:L1:LINE|57|+	LINE	L1	9.62763	0.00190063	0.02224	1
chr5|115196070|115196200|B1_Mur1:Alu:SINE|206|+	SINE	Alu	8.14026	0.00284966	0.0316758	1
chr5|64572351|64574301|L1Md_A:L1:LINE|26|-	LINE	L1	29.9773	1.32318e-10	5.22777e-09	1
chr5|64574717|64574874|MIR:MIR:SINE|368|-	SINE	MIR	11.6118	0.000324606	0.00469959	1
chr5|76655383|76655755|L1MB8:L1:LINE|283|-	LINE	L1	22.6888	2.91855e-05	0.000537249	1
chr5|76872676|76872808|B1_Mur1:Alu:SINE|177|+	SINE	Alu	73.1104	0.00342297	0.0369808	1
chr6|3333740|3337110|IAPEY4_I-int:ERVK:LTR|130|-	LTR	ERVK	18.9858	5.91416e-08	1.68527e-06	1
chr7|6705067|6705144|L1ME4c:L1:LINE|312|-	LINE	L1	579.462	8.45647e-15	4.98383e-13	1
chr7|83404444|83408635|L1Md_F2:L1:LINE|61|-	LINE	L1	26.6996	6.15919e-07	1.51604e-05	1
chr7|83415971|83416150|B3:B2:SINE|218|-	SINE	B2	9.88268	0.0017847	0.0210818	1
chr8|124838285|124838423|URR1A:hAT-Charlie:DNA|94|-	DNA	hAT-Charlie	109.24	0.00374003	0.0398532	1
chr8|39954442|39954815|RMER17A:ERVK:LTR|150|+	LTR	ERVK	66.4384	3.75489e-07	9.54762e-06	1
chr8|39958285|39958437|MLT1A1:ERVL-MaLR:LTR|257|+	LTR	ERVL-MaLR	77.551	3.13959e-07	8.08465e-06	1
chr8|95830105|95830458|RMER10B:ERVL:LTR|177|-	LTR	ERVL	9.97332	0.00205862	0.0238289	1
chr9|15696635|15700849|L1Md_F3:L1:LINE|78|-	LINE	L1	18.5489	0.000291276	0.00426939	1
chr9|15705071|15706025|RMER17B:ERVK:LTR|117|+	LTR	ERVK	38.3874	3.17459e-10	1.20648e-08	1
chr9|15708208|15708325|HAL1:L1:LINE|263|-	LINE	L1	15.4126	1.92624e-05	0.000367902	1
chrX|103024646|103025199|RMER17A:ERVK:LTR|122|-	LTR	ERVK	601.756	1.65434e-45	4.43913e-43	1
chr1|24611226|24611537|L1Md_A:L1:LINE|3|-	LINE	L1	1954.97	0.000376791	0.00537926	2
chr11|106501764|106501817|B1_Mus2:Alu:SINE|38|-	SINE	Alu	20.6755	0.000174307	0.00268257	2
chr13|60764654|60765737|MT-int:ERVL-MaLR:LTR|84|-	LTR	ERVL-MaLR	15.4727	0.00344035	0.0371289	2
chr13|78245109|78246490|L1Md_F2:L1:LINE|65|+	LINE	L1	38.911	9.40347e-05	0.00153879	2
chr15|103163982|103164165|MLT2B3:ERVL:LTR|314|-	LTR	ERVL	10.9909	0.00100891	0.0128039	2
chr15|47367159|47367269|RLTR1B-int:ERV1:LTR|101|+	LTR	ERV1	9.30061	0.00353476	0.0379932	2
chr15|47367610|47369072|RLTR1B-int:ERV1:LTR|86|+	LTR	ERV1	34.4892	0.00189075	0.0221426	2
chr17|21475316|21477755|MMVL30-int:ERV1:LTR|47|+	LTR	ERV1	176.133	4.44662e-53	1.67553e-50	2
chr17|22773430|22774914|RMER3D-int:ERVK:LTR|202|-	LTR	ERVK	209.104	0.000859223	0.0111295	2
chr19|60033689|60034441|L1_Mus3:L1:LINE|102|-	LINE	L1	38.4843	2.67577e-05	0.000496533	2
chr4|12237111|12237198|PB1D9:Alu:SINE|174|-	SINE	Alu	126.513	0.00329885	0.0358311	2
chr4|137299587|137299735|B1_Mus1:Alu:SINE|54|+	SINE	Alu	32.1223	0.00206334	0.0238679	2
chr7|142283325|142286984|ERVB4_1-I_MM-int:ERVK:LTR|151|+	LTR	ERVK	4382.12	2.22684e-46	6.23516e-44	2
chr7|6671517|6671649|B1_Mur3:Alu:SINE|144|+	SINE	Alu	335.409	0.000498803	0.00689737	2
chr7|6673553|6673680|B4A:B4:SINE|363|-	SINE	B4	376.1	1.47861e-06	3.43875e-05	2
chr7|75770503|75770709|B3:B2:SINE|193|-	SINE	B2	723.81	0.00171981	0.0204072	2
chr8|121833274|121840834|MMERGLN-int:ERV1:LTR|21|+	LTR	ERV1	4711.02	0.000174524	0.00268474	2
chrX|103020184|103021909|L1_Rod:L1:LINE|210|+	LINE	L1	59.8196	7.027e-07	1.71607e-05	2
chrX|103024324|103024606|Lx3C:L1:LINE|82|-	LINE	L1	642.245	9.332e-24	1.03294e-21	2
chrX|152775457|152776055|LTRIS_Mus:ERV1:LTR|56|-	LTR	ERV1	27.6055	3.93771e-05	0.000704591	2
chrX|8138567|8138679|B1_Mus1:Alu:SINE|71|+	SINE	Alu	14.2704	0.00461451	0.0478401	2
chr1|115469677|115470202|Lx2B2:L1:LINE|190|-	LINE	L1	23.7005	0.000243613	0.00362782	3
chr1|142037575|142038672|L1_Mus3:L1:LINE|93|-	LINE	L1	11.3044	0.000639345	0.00856166	3
chr1|73615796|73615941|L1M1:L1:LINE|319|-	LINE	L1	18.6082	0.00100599	0.0127692	3
chr11|31525756|31527274|L1_Mur2:L1:LINE|115|-	LINE	L1	16.9109	0.000344996	0.00496537	3
chr11|31527271|31528527|Lx2B2:L1:LINE|114|+	LINE	L1	42.9835	7.49729e-10	2.71667e-08	3
chr12|83792861|83792988|RSINE1:B4:SINE|276|+	SINE	B4	16.9052	0.00160708	0.0192698	3
chr12|83793733|83793842|PB1D9:Alu:SINE|171|+	SINE	Alu	25.1737	6.92985e-05	0.00116939	3
chr13|56955149|56955368|URR1B:hAT-Charlie:DNA|170|-	DNA	hAT-Charlie	8.84375	0.000961345	0.0122794	3
chr13|56959189|56959446|B4A:B4:SINE|307|-	SINE	B4	8.9557	0.000857246	0.0111095	3
chr14|63316872|63317048|L1MEc:L1:LINE|225|+	LINE	L1	20.3559	0.000556582	0.00757508	3
chr14|63318921|63319202|L2c:L2:LINE|330|-	LINE	L2	16.7829	0.00289964	0.0321055	3
chr14|76558283|76558712|RLTR44D:ERVK:LTR|97|+	LTR	ERVK	17.5725	0.000382474	0.00544284	3
chr15|47375908|47376878|RLTR13A3:ERVK:LTR|24|-	LTR	ERVK	76.0115	2.65602e-37	5.31505e-35	3
chr15|89592137|89592442|Lx4B:L1:LINE|133|-	LINE	L1	93.7953	1.89231e-05	0.00036191	3
chr16|59058199|59058680|RLTR44E:ERVK:LTR|114|-	LTR	ERVK	32.3867	1.9618e-07	5.19918e-06	3
chr16|59058683|59059982|RLTR44-int:ERVK:LTR|45|-	LTR	ERVK	44.5249	3.21594e-11	1.35283e-09	3
chr16|59059981|59061194|RLTR44-int:ERVK:LTR|58|-	LTR	ERVK	46.5101	5.30988e-10	1.95708e-08	3
chr17|21036456|21039776|L1Md_A:L1:LINE|20|+	LINE	L1	9.17959	0.000681019	0.00904809	3
chr18|17829079|17829226|RSINE1:B4:SINE|336|+	SINE	B4	18.4711	2.39662e-08	7.22453e-07	3
chr19|60037026|60037648|RMER19B2:ERVK:LTR|148|-	LTR	ERVK	15.2281	0.00209719	0.024212	3
chr2|150551015|150552815|ETnERV3-int:ERVK:LTR|42|-	LTR	ERVK	6373.81	3.87588e-45	1.0207e-42	3
chr2|150552854|150556870|ETnERV3-int:ERVK:LTR|36|-	LTR	ERVK	3740.74	4.29387e-31	6.7595e-29	3
chr2|26699065|26700859|ETnERV3-int:ERVK:LTR|58|-	LTR	ERVK	367.519	1.36995e-150	1.0783e-146	3
chr3|143917685|143918387|Lx8:L1:LINE|271|-	LINE	L1	13.6084	0.00267942	0.0300428	3
chr3|5875191|5877275|L1VL2:L1:LINE|104|-	LINE	L1	20.2681	0.000474085	0.00658256	3
chr4|4120073|4120334|RLTR10-int:ERVK:LTR|38|-	LTR	ERVK	11.1946	8.18343e-05	0.00135764	3
chr4|55219006|55219495|MT2B1:ERVL:LTR|177|+	LTR	ERVL	19.679	0.000749685	0.00986399	3
chr5|43466253|43466586|Lx3B:L1:LINE|107|+	LINE	L1	9.8649	0.00206618	0.0238851	3
chr5|4703510|4704300|RLTR13B4:ERVK:LTR|25|-	LTR	ERVK	21.0277	0.00176809	0.0209066	3
chr6|136446634|136448408|ORR1A0-int:ERVL-MaLR:LTR|50|-	LTR	ERVL-MaLR	80.6446	8.96763e-09	2.85513e-07	3
chr6|136448614|136448957|ORR1A0:ERVL-MaLR:LTR|26|-	LTR	ERVL-MaLR	17.6463	0.000302503	0.00441477	3
chr6|66597837|66604393|L1Md_F2:L1:LINE|85|-	LINE	L1	22.837	1.50886e-10	5.9054e-09	3
chr6|69529969|69531597|ETnERV2-int:ERVK:LTR|84|-	LTR	ERVK	19.9799	7.32676e-08	2.06127e-06	3
chr7|142286976|142290582|ERVB4_1-I_MM-int:ERVK:LTR|105|+	LTR	ERVK	7829.94	1.22759e-57	5.79751e-55	3
chr7|142290587|142291092|ERVB4_1C-LTR_Mm:ERVK:LTR|108|+	LTR	ERVK	1148.63	5.07554e-44	1.27954e-41	3
chr7|35566292|35570690|RLTR6-int:ERV1:LTR|297|-	LTR	ERV1	18.5095	0.000816442	0.0106404	3
chr7|97459623|97459757|B1_Mus1:Alu:SINE|172|+	SINE	Alu	43.8325	9.67301e-05	0.00157852	3
chr7|97459780|97459875|RSINE1:B4:SINE|372|+	SINE	B4	15.5907	0.0016639	0.0198703	3
chr7|97459928|97460085|B3A:B2:SINE|236|+	SINE	B2	45.0056	5.97117e-08	1.70015e-06	3
chr7|97460089|97460482|MTC:ERVL-MaLR:LTR|149|-	LTR	ERVL-MaLR	72.8268	5.67097e-08	1.62265e-06	3
chr7|97460792|97460890|PB1D10:Alu:SINE|286|+	SINE	Alu	21.2794	0.000160511	0.00249192	3
chr7|97461138|97461248|ORR1D2:ERVL-MaLR:LTR|184|-	LTR	ERVL-MaLR	22.3534	0.000161483	0.00250287	3
chr7|97461241|97461317|B1_Mus2:Alu:SINE|118|+	SINE	Alu	30.7313	1.95889e-06	4.46916e-05	3
chr7|97461348|97461456|B1_Mus1:Alu:SINE|140|+	SINE	Alu	26.6895	6.14389e-06	0.00012828	3
chr7|97461456|97461687|ORR1D2:ERVL-MaLR:LTR|258|-	LTR	ERVL-MaLR	27.6416	7.0508e-06	0.000145409	3
chr7|97462053|97462270|B3:B2:SINE|202|-	SINE	B2	103.47	1.62812e-10	6.36514e-09	3
chr8|39954852|39955225|RMER17A-int:ERVK:LTR|159|+	LTR	ERVK	20.9982	0.000166435	0.00257317	3
chr9|59274936|59275400|RLTR20D:ERVK:LTR|146|-	LTR	ERVK	23.2024	0.00032912	0.00476008	3
chr9|59932225|59934741|L1Md_F2:L1:LINE|57|-	LINE	L1	33.9721	0.00064339	0.00860607	3
chr9|88871985|88873231|Lx4B:L1:LINE|174|+	LINE	L1	21.0459	1.21829e-09	4.31088e-08	3
chr9|88874162|88875820|Lx4B:L1:LINE|198|+	LINE	L1	18.9189	1.43098e-08	4.43054e-07	3
chrX|38969243|38969779|L1MA4:L1:LINE|298|+	LINE	L1	21.3343	3.95465e-05	0.000707264	3
chrY|2745134|2746079|MTA_Mm-int:ERVL-MaLR:LTR|91|-	LTR	ERVL-MaLR	84.7601	1.4631e-08	4.51814e-07	3
chr10|40818692|40821664|RMER16-int:ERVK:LTR|112|+	LTR	ERVK	33.9612	0.0018381	0.0215939	4
chr10|80807827|80807883|B1_Mus2:Alu:SINE|148|-	SINE	Alu	57.7631	1.22454e-14	7.11039e-13	4
chr10|80808130|80808303|ID_B1:B4:SINE|317|+	SINE	B4	42.3395	2.85599e-12	1.33632e-10	4
chr11|110894655|110894840|B3:B2:SINE|283|-	SINE	B2	26.9504	3.66799e-05	0.000661845	4
chr11|115279897|115280207|ORR1B2:ERVL-MaLR:LTR|107|+	LTR	ERVL-MaLR	22.4492	0.000971203	0.0123942	4
chr11|69614513|69614796|L2a:L2:LINE|319|+	LINE	L2	62.3768	3.15544e-11	1.32896e-09	4
chr12|22102690|22102885|B3:B2:SINE|259|-	SINE	B2	17.5694	2.60269e-07	6.78347e-06	4
chr13|21932940|21933458|RLTR33:ERVK:LTR|136|+	LTR	ERVK	15.8208	0.00349346	0.0376218	4
chr13|21937571|21938058|MurERV4_19-int:ERVK:LTR|101|+	LTR	ERVK	66.2527	1.56803e-11	6.85497e-10	4
chr13|21938053|21938483|MurERV4_19-int:ERVK:LTR|95|+	LTR	ERVK	31.3065	1.11693e-05	0.000222318	4
chr13|21938483|21939152|RMER19B2:ERVK:LTR|115|+	LTR	ERVK	64.8532	9.55989e-12	4.26463e-10	4
chr13|37548056|37548494|RMER10A:ERVL:LTR|150|+	LTR	ERVL	44.0608	0.00352118	0.0378801	4
chr14|63317850|63318173|ORR1D2:ERVL-MaLR:LTR|219|+	LTR	ERVL-MaLR	44.2079	3.52842e-07	9.01707e-06	4
chr19|61295181|61296288|L1_Mus1:L1:LINE|57|-	LINE	L1	60.0595	0.00124459	0.0154111	4
chr3|11880182|11885389|L1Md_F3:L1:LINE|69|+	LINE	L1	7.86628	0.00393466	0.0417013	4
chr6|59341240|59343112|ORR1A2-int:ERVL-MaLR:LTR|153|-	LTR	ERVL-MaLR	61.2741	2.71088e-11	1.14993e-09	4
chr7|103579918|103581055|ERVB4_1B-I_MM-int:ERVK:LTR|31|-	LTR	ERVK	29.4445	4.5779e-10	1.70683e-08	4
chr7|43650321|43650668|ORR1E:ERVL-MaLR:LTR|329|+	LTR	ERVL-MaLR	19.5536	0.000400386	0.00566135	4
chr9|41629852|41630524|L1_Mur2:L1:LINE|119|-	LINE	L1	50.8314	1.78182e-09	6.15426e-08	4
chr9|41630525|41631213|Lx4A:L1:LINE|131|+	LINE	L1	26.7974	4.20784e-05	0.000748766	4
chr9|50626602|50626697|ETnERV-int:ERVK:LTR|11|-	LTR	ERVK	17.5858	0.000811228	0.0105775	4
chr1|51468534|51468700|B2_Mm2:B2:SINE|189|+	SINE	B2	18.0171	0.000988779	0.0125867	5
chr1|58763474|58767161|MMERVK9E_I-int:ERVK:LTR|83|-	LTR	ERVK	21.8249	0.000364273	0.00521842	5
chr1|74785385|74785488|B4:B4:SINE|185|+	SINE	B4	17.5195	0.00292473	0.0323478	5
chr10|100139795|100141897|ERVB4_1B-I_MM-int:ERVK:LTR|19|-	LTR	ERVK	8697.2	1.734e-196	4.09456e-192	5
chr10|100385567|100387008|L1Md_T:L1:LINE|29|-	LINE	L1	19.2011	2.46061e-05	0.000459555	5
chr10|100387455|100387776|L1Md_T:L1:LINE|32|-	LINE	L1	11.5846	0.00265117	0.0297731	5
chr10|24120609|24123511|L1VL4:L1:LINE|74|-	LINE	L1	25.7669	3.8019e-05	0.000682357	5
chr10|95383951|95384386|Lx8:L1:LINE|251|+	LINE	L1	21.6308	0.000304153	0.00443703	5
chr11|121904236|121904634|ERVB7_4-LTR_MM:ERVK:LTR|166|-	LTR	ERVK	38.6324	3.20342e-06	7.06509e-05	5
chr11|69607838|69607913|Lx8:L1:LINE|189|+	LINE	L1	15.7725	0.00321022	0.0350033	5
chr12|12991544|12992311|L1M2:L1:LINE|265|-	LINE	L1	16.5937	0.00013743	0.00216202	5
chr13|67383827|67385919|MuRRS4-int:ERV1:LTR|273|+	LTR	ERV1	18.2859	0.00197068	0.0229422	5
chr14|63256536|63256658|B1_Mus1:Alu:SINE|85|-	SINE	Alu	18.0907	0.00201715	0.0234024	5
chr14|63256555|63256677|MT2B:ERVL:LTR|192|-	LTR	ERVL	18.622	0.00168839	0.020112	5
chr15|36368645|36370587|MusHAL1:L1:LINE|72|-	LINE	L1	99.4222	4.17961e-07	1.05593e-05	5
chr15|83269483|83270739|MMVL30-int:ERV1:LTR|83|+	LTR	ERV1	48.4822	2.45747e-06	5.51606e-05	5
chr15|83270798|83271070|RLTR6-int:ERV1:LTR|288|+	LTR	ERV1	31.0984	1.84277e-06	4.22057e-05	5
chr15|83271148|83271492|ERVB7_2B-LTR_MM:ERVK:LTR|126|-	LTR	ERVK	22.6615	0.000175156	0.00269331	5
chr15|83271822|83272448|RLTR1B-int:ERV1:LTR|104|+	LTR	ERV1	29.5411	1.40984e-05	0.000275359	5
chr17|87462877|87463079|B2_Mm2:B2:SINE|123|-	SINE	B2	21.7471	0.000736652	0.00971597	5
chr17|87463079|87463429|RLTR24:ERV1:LTR|160|-	LTR	ERV1	15.629	0.0045649	0.0474021	5
chr2|168311008|168311105|RLTR25B:ERVK:LTR|247|-	LTR	ERVK	188.574	0.000762572	0.0100099	5
chr2|168311046|168311155|B1_Mus1:Alu:SINE|74|-	SINE	Alu	180.648	0.000720737	0.00953268	5
chr2|89675681|89678217|IAPLTR3-int:ERVK:LTR|254|-	LTR	ERVK	65.5424	1.77846e-11	7.70557e-10	5
chr3|12973599|12976349|L1_Mus2:L1:LINE|97|-	LINE	L1	204.243	4.92868e-05	0.000862732	5
chr4|54018337|54018633|MTE2b:ERVL-MaLR:LTR|280|+	LTR	ERVL-MaLR	22.193	0.000189095	0.00288384	5
chr5|104908541|104911075|RLTR45-int:ERVK:LTR|64|-	LTR	ERVK	186.785	4.67668e-27	5.916e-25	5
chr5|104911097|104913958|RLTR45-int:ERVK:LTR|64|-	LTR	ERVK	89.4696	5.81723e-08	1.66233e-06	5
chr5|104913949|104915311|RLTR45-int:ERVK:LTR|54|-	LTR	ERVK	44.1206	4.20786e-07	1.06231e-05	5
chr5|139803070|139803254|B4:B4:SINE|250|+	SINE	B4	21.4134	0.00034851	0.00500983	5
chr5|139803477|139803660|B4A:B4:SINE|270|+	SINE	B4	29.2616	1.00702e-05	0.000202096	5
chr5|43618435|43618534|PB1D10:Alu:SINE|323|-	SINE	Alu	20.1466	0.00108568	0.0136825	5
chr5|43619177|43619306|MIR:MIR:SINE|291|-	SINE	MIR	19.6519	0.00102289	0.0129603	5
chr6|13944475|13945457|L1Md_F3:L1:LINE|41|+	LINE	L1	15.4314	0.00371225	0.0395988	5
chr6|59350130|59350551|RMER1A:Other:Other|158|+	Other	Other	31.752	0.000837962	0.010896	5
chr7|106267265|106269782|ETnERV3-int:ERVK:LTR|243|+	LTR	ERVK	261.385	4.2301e-27	5.37025e-25	5
chr7|106269782|106270076|IAPLTR4:ERVK:LTR|134|+	LTR	ERVK	45.5846	1.15067e-07	3.15699e-06	5
chr7|127458945|127459221|ORR1A0:ERVL-MaLR:LTR|15|+	LTR	ERVL-MaLR	78.7805	0.000107072	0.0017219	5
chr7|139957016|139957124|ID4_:ID:SINE|266|-	SINE	ID	57.5728	1.96679e-09	6.76347e-08	5
chr7|42703434|42704506|L1Md_F3:L1:LINE|40|-	LINE	L1	74.5041	1.8021e-06	4.13945e-05	5
chr7|43256582|43257151|MT2B2:ERVL:LTR|101|-	LTR	ERVL	32.2168	4.37623e-06	9.40857e-05	5
chr7|43264417|43264768|RLTR30E_MM:ERV1:LTR|130|+	LTR	ERV1	76.6537	1.61284e-13	8.50101e-12	5
chr7|83625830|83626319|RLTR20B5_MM:ERVK:LTR|184|-	LTR	ERVK	59.208	3.6439e-11	1.52742e-09	5
chr9|20597023|20597785|Lx7:L1:LINE|218|-	LINE	L1	42.3194	3.14589e-07	8.09793e-06	5
chrX|162708685|162708844|B2_Mm1a:B2:SINE|75|+	SINE	B2	17.9778	0.00235658	0.0268393	5
chrX|95960376|95961532|RLTR21:ERVK:LTR|122|-	LTR	ERVK	443.961	5.40692e-08	1.55197e-06	5
chr1|133676149|133676661|L1MD3:L1:LINE|306|-	LINE	L1	34.6839	4.52779e-07	1.13538e-05	6
chr1|191143080|191146720|MMETn-int:ERVK:LTR|78|-	LTR	ERVK	20.5856	1.17524e-05	0.000233138	6
chr1|90886333|90887276|RLTR13D6:ERVK:LTR|148|-	LTR	ERVK	12.3744	0.00179779	0.0212118	6
chr1|90887446|90888281|ETnERV2-int:ERVK:LTR|164|-	LTR	ERVK	29.9106	2.80298e-08	8.37818e-07	6
chr1|93917086|93917580|RLTR34C_MM:ERVK:LTR|161|-	LTR	ERVK	288.452	0.00227866	0.0260439	6
chr10|100142906|100144042|ERVB4_1B-I_MM-int:ERVK:LTR|10|-	LTR	ERVK	2788.64	4.20335e-146	2.70696e-142	6
chr10|83344458|83345366|RLTR19-int:ERVK:LTR|253|-	LTR	ERVK	18.5743	0.000287799	0.00422368	6
chr10|83351555|83351651|PB1D10:Alu:SINE|263|-	SINE	Alu	15.0408	0.0029199	0.0323045	6
chr10|83351684|83351876|B3:B2:SINE|229|+	SINE	B2	32.3085	7.40222e-07	1.80073e-05	6
chr11|115280504|115280604|L2b:L2:LINE|375|+	LINE	L2	25.2476	5.5949e-05	0.000963634	6
chr11|115281125|115281261|URR1A:hAT-Charlie:DNA|189|+	DNA	hAT-Charlie	11.5179	0.00277194	0.0309138	6
chr11|54035345|54040035|MURVY-int:ERV1:LTR|236|+	LTR	ERV1	22.4059	0.000122021	0.00193767	6
chr11|97921616|97921727|ID_B1:B4:SINE|236|-	SINE	B4	21.9888	0.00012425	0.00196998	6
chr11|99138036|99139114|L1_Mus1:L1:LINE|38|-	LINE	L1	40.8784	1.00728e-07	2.78952e-06	6
chr12|12989299|12989411|PB1D7:Alu:SINE|250|+	SINE	Alu	13.5947	0.00073809	0.00973311	6
chr13|61862925|61863357|RLTR11A:ERVK:LTR|259|-	LTR	ERVK	33.8892	5.77155e-09	1.88848e-07	6
chr15|97159979|97160264|MLTR14:ERV1:LTR|234|-	LTR	ERV1	34.8365	1.15884e-07	3.17695e-06	6
chr15|97160264|97160776|RLTR11A:ERVK:LTR|165|+	LTR	ERVK	66.0253	3.91863e-14	2.18236e-12	6
chr17|87473594|87473754|L2:L2:LINE|350|-	LINE	L2	32.3832	1.84139e-05	0.000353125	6
chr18|30269250|30271398|RLTR4_MM-int:ERV1:LTR|34|+	LTR	ERV1	114.097	1.19655e-09	4.23607e-08	6
chr2|148398192|148398402|ID_B1:B4:SINE|237|-	SINE	B4	17.0112	0.00146351	0.0177313	6
chr2|148839323|148839565|L1M3e:L1:LINE|277|+	LINE	L1	28.3663	1.34816e-05	0.000264847	6
chr2|157595696|157596015|Lx9:L1:LINE|207|-	LINE	L1	19.1493	0.000417414	0.00587982	6
chr2|4954507|4954911|BGLII:ERVK:LTR|68|+	LTR	ERVK	16.9356	0.00108735	0.0136963	6
chr2|4954911|4955371|L1MB3:L1:LINE|266|+	LINE	L1	14.6733	0.00294649	0.0325377	6
chr2|4956509|4957094|LTRIS_Mus:ERV1:LTR|51|-	LTR	ERV1	21.9224	0.000148811	0.00232556	6
chr2|73283232|73283303|B1_Mur1:Alu:SINE|138|+	SINE	Alu	38.6267	0.000200793	0.00304456	6
chr2|75642371|75642945|RLTR6_Mm:ERV1:LTR|14|+	LTR	ERV1	95.7806	2.79445e-06	6.21926e-05	6
chr2|89672582|89673668|L1Md_T:L1:LINE|38|-	LINE	L1	20.5905	0.000395705	0.00560564	6
chr3|148020343|148020957|L1_Mur3:L1:LINE|189|+	LINE	L1	16.2061	0.000214707	0.00323407	6
chr3|34765516|34765670|ID_B1:B4:SINE|360|-	SINE	B4	15.279	0.00170122	0.0202477	6
chr3|34766258|34766457|B3:B2:SINE|225|-	SINE	B2	17.6642	0.000777038	0.0101823	6
chr3|34770064|34770129|PB1D10:Alu:SINE|354|+	SINE	Alu	12.5241	0.00180253	0.0212464	6
chr4|108180791|108180879|B3:B2:SINE|182|+	SINE	B2	15.9575	0.000141484	0.00222135	6
chr4|108181493|108181573|PB1D9:Alu:SINE|162|-	SINE	Alu	10.0083	0.00459171	0.0476526	6
chr4|154647196|154647486|HAL1:L1:LINE|286|-	LINE	L1	18.3772	5.75231e-05	0.000987863	6
chr4|53268910|53270139|RMER1B:Other:Other|157|-	Other	Other	18.6938	1.69891e-05	0.000327842	6
chr5|67983823|67989579|L1_Mus2:L1:LINE|65|-	LINE	L1	200.057	0.00194196	0.0226644	6
chr7|122223329|122223531|B3:B2:SINE|246|+	SINE	B2	20.5729	0.000311253	0.00452383	6
chr7|122223565|122223920|ORR1A3:ERVL-MaLR:LTR|103|+	LTR	ERVL-MaLR	17.372	0.000630989	0.00846738	6
chr7|127458671|127458864|B2_Mm1a:B2:SINE|31|+	SINE	B2	14.6083	0.000384335	0.0054649	6
chr9|86726726|86727685|Lx7:L1:LINE|181|+	LINE	L1	17.1113	0.000924405	0.0118696	6
chrX|103523512|103523708|MER54A:ERVL:LTR|316|-	LTR	ERVL	14.4834	0.000191758	0.00291944	6
chr1|136399588|136401196|RMER1C:Other:Other|224|+	Other	Other	20.9612	8.92448e-06	0.000180838	7
chr1|191156148|191158709|MURVY-int:ERV1:LTR|270|+	LTR	ERV1	22.7334	4.1175e-06	8.90093e-05	7
chr1|191158708|191161381|RLTR6-int:ERV1:LTR|279|+	LTR	ERV1	44.362	5.35222e-12	2.44772e-10	7
chr1|3203335|3203564|MIRb:MIR:SINE|256|-	SINE	MIR	20.1993	0.00037911	0.00540344	7
chr1|82448465|82448530|B4:B4:SINE|229|+	SINE	B4	11.7658	0.0026713	0.0299612	7
chr10|18559158|18559607|RLTR44C:ERVK:LTR|68|+	LTR	ERVK	10.096	0.00409287	0.0431457	7
chr10|65008076|65008450|RMER10A:ERVL:LTR|167|+	LTR	ERVL	30.3452	0.000100541	0.00163281	7
chr10|67289761|67289951|B3:B2:SINE|176|-	SINE	B2	17.0805	0.000212809	0.00320889	7
chr10|83351343|83351475|B1_Mur4:Alu:SINE|167|+	SINE	Alu	24.1168	0.000179598	0.00275741	7
chr11|101650522|101653089|MMERVK10C-int:ERVK:LTR|71|+	LTR	ERVK	402.199	1.10055e-64	7.35501e-62	7
chr11|101653090|101653287|ERVB7_2B-LTR_MM:ERVK:LTR|82|+	LTR	ERVK	45.3361	5.17217e-12	2.36843e-10	7
chr11|101654587|101654951|RLTR53_Mm:ERVK:LTR|128|+	LTR	ERVK	29.3086	1.92149e-08	5.86464e-07	7
chr11|97851436|97851628|B2_Mm2:B2:SINE|94|-	SINE	B2	49.0901	4.68114e-05	0.000823268	7
chr11|97852323|97852520|B3:B2:SINE|194|-	SINE	B2	30.6863	5.56488e-07	1.38031e-05	7
chr11|98067789|98067982|RLTR10-int:ERVK:LTR|239|+	LTR	ERVK	31.9218	2.16071e-06	4.88557e-05	7
chr11|98070177|98071996|MMERVK10C-int:ERVK:LTR|296|+	LTR	ERVK	91.438	8.74296e-18	6.51949e-16	7
chr11|98072500|98072768|MMERVK10C-int:ERVK:LTR|142|+	LTR	ERVK	21.8865	0.000152109	0.00237145	7
chr11|98072768|98073069|RLTR27:ERVK:LTR|115|+	LTR	ERVK	17.0479	0.00180151	0.0212416	7
chr12|12996664|12996757|B1F1:Alu:SINE|348|+	SINE	Alu	18.3938	0.00143672	0.0174605	7
chr12|12997273|12997554|B4A:B4:SINE|389|+	SINE	B4	17.9855	0.000716198	0.00947795	7
chr12|45949195|45954446|L1Md_T:L1:LINE|37|-	LINE	L1	7.96691	0.00359582	0.038566	7
chr12|72880654|72880800|B1_Mus2:Alu:SINE|62|-	SINE	Alu	19.4053	0.000501163	0.00692324	7
chr13|111580135|111580489|ORR1B1:ERVL-MaLR:LTR|161|+	LTR	ERVL-MaLR	12.4248	0.000687685	0.00913132	7
chr13|47004724|47005662|RMER19B:ERVK:LTR|182|+	LTR	ERVK	22.23	3.84986e-06	8.37604e-05	7
chr13|47008515|47008695|B3:B2:SINE|156|+	SINE	B2	20.3302	8.77051e-05	0.00144456	7
chr13|65959941|65960359|RLTR9E:ERVK:LTR|142|+	LTR	ERVK	96.1793	3.52527e-15	2.15285e-13	7
chr13|66634958|66635069|B1_Mus1:Alu:SINE|72|+	SINE	Alu	19.3756	5.18334e-05	0.000899529	7
chr14|27003007|27003176|RSINE1:B4:SINE|282|+	SINE	B4	14.3705	0.000491181	0.00680392	7
chr15|83268943|83269141|MMVL30-int:ERV1:LTR|108|+	LTR	ERV1	17.6931	0.00156066	0.0187799	7
chr15|91261071|91261429|MTB_Mm:ERVL-MaLR:LTR|50|-	LTR	ERVL-MaLR	150.224	1.67347e-34	3.03194e-32	7
chr17|17506087|17508009|RLTR1B-int:ERV1:LTR|76|+	LTR	ERV1	15.9268	0.00366888	0.0391893	7
chr17|28542175|28543219|IAP-d-int:ERVK:LTR|44|-	LTR	ERVK	15.9284	0.000366393	0.0052456	7
chr17|34545263|34546257|IAP1-MM_I-int:ERVK:LTR|46|+	LTR	ERVK	22.4864	2.8651e-06	6.36848e-05	7
chr17|71605161|71607020|ORR1A2-int:ERVL-MaLR:LTR|132|-	LTR	ERVL-MaLR	17.5244	0.00121767	0.0151201	7
chr18|81781704|81783158|Lx:L1:LINE|119|+	LINE	L1	16.503	0.000766356	0.0100535	7
chr2|150271323|150271459|Zaphod:hAT-Tip100:DNA|268|+	DNA	hAT-Tip100	20.0993	0.000588437	0.00796272	7
chr2|150271460|150271673|Lx2B2:L1:LINE|168|+	LINE	L1	18.4469	0.00125372	0.0155106	7
chr2|170670900|170671246|ORR1A2:ERVL-MaLR:LTR|107|-	LTR	ERVL-MaLR	36.1776	4.44821e-10	1.6611e-08	7
chr2|170673423|170673957|RLTR34B_MM:ERVK:LTR|158|-	LTR	ERVK	192.53	5.6341e-18	4.25047e-16	7
chr2|28507069|28507466|Lx9:L1:LINE|290|+	LINE	L1	18.2755	3.88476e-05	0.000696297	7
chr2|28507466|28507825|ORR1B1:ERVL-MaLR:LTR|128|+	LTR	ERVL-MaLR	10.5546	0.00485048	0.049914	7
chr2|4959780|4959971|B3:B2:SINE|221|-	SINE	B2	21.9864	7.8887e-05	0.00131429	7
chr2|72670244|72671057|MER45B:hAT-Tip100:DNA|300|+	DNA	hAT-Tip100	14.5227	0.00347073	0.0374055	7
chr2|89673781|89674280|L1Md_T:L1:LINE|65|-	LINE	L1	22.2547	0.000288522	0.00423202	7
chr3|34767139|34767287|MTE2a:ERVL-MaLR:LTR|271|-	LTR	ERVL-MaLR	11.2598	0.00322704	0.0351536	7
chr3|85425302|85426170|RMER19B:ERVK:LTR|151|+	LTR	ERVK	7.91778	0.00372132	0.0396896	7
chr4|108179845|108180122|RLTR17:ERVK:LTR|195|+	LTR	ERVK	409.676	1.92267e-50	6.51685e-48	7
chr4|108180282|108180456|RMER17C:ERVK:LTR|147|-	LTR	ERVK	88.1923	5.11282e-17	3.65113e-15	7
chr4|108180597|108180745|B3A:B2:SINE|271|+	SINE	B2	166.575	1.01993e-24	1.17102e-22	7
chr4|118905749|118908837|Lx:L1:LINE|109|+	LINE	L1	17.095	0.000205357	0.00310778	7
chr4|143400936|143401046|B1_Mur2:Alu:SINE|150|-	SINE	Alu	15.8565	0.00107193	0.0135261	7
chr4|144391735|144391798|B3_Mm:scRNA:scRNA|318|+	scRNA	scRNA	109.173	3.07311e-28	4.1625e-26	7
chr4|144391749|144391806|ID:ID:SINE|263|+	SINE	ID	120.027	7.02346e-31	1.0935e-28	7
chr4|144404231|144404399|RMER17C-int:ERVK:LTR|212|+	LTR	ERVK	13.7559	0.000490337	0.00679488	7
chr4|53262994|53263098|URR1B:hAT-Charlie:DNA|239|-	DNA	hAT-Charlie	11.1776	0.00365812	0.0391098	7
chr5|26173041|26173372|L1MEg:L1:LINE|337|+	LINE	L1	23.2619	0.000224551	0.00336447	7
chr5|73948764|73949230|MT2A:ERVL:LTR|181|+	LTR	ERVL	15.8743	0.00329329	0.0357762	7
chr5|96852679|96852795|B3A:B2:SINE|265|+	SINE	B2	53.4707	3.09347e-08	9.18447e-07	7
chr6|143157110|143157645|RMER5:ERV1:LTR|242|-	LTR	ERV1	11.0334	0.00428417	0.0449075	7
chr7|103581055|103581576|ERVB4_1B-LTR_MM:ERVK:LTR|31|-	LTR	ERVK	47.4934	2.02267e-09	6.9455e-08	7
chr7|137640427|137640716|RLTR42-int:ERVK:LTR|164|+	LTR	ERVK	9.71541	0.00235071	0.0267767	7
chr7|42815486|42815951|MT2C_Mm:ERVL:LTR|71|-	LTR	ERVL	16.0669	0.00339045	0.0367023	7
chr7|43195509|43198527|L1Md_F2:L1:LINE|67|-	LINE	L1	50.0777	5.52628e-10	2.03367e-08	7
chr7|43233941|43234363|BGLII:ERVK:LTR|84|+	LTR	ERVK	12.0393	0.00217017	0.0249205	7
chr7|43235520|43241627|MMERVK10D3_I-int:ERVK:LTR|34|+	LTR	ERVK	54.1999	7.93957e-10	2.86229e-08	7
chr7|43255720|43256059|L1_Mur3:L1:LINE|231|-	LINE	L1	11.8036	0.00230824	0.0263438	7
chr8|119688024|119688500|RLTR18B:ERVK:LTR|166|-	LTR	ERVK	42.0204	1.34334e-09	4.72504e-08	7
chr8|27250467|27250901|RMER6A:ERVK:LTR|173|-	LTR	ERVK	18.6263	0.00022756	0.00340739	7
chr8|43180160|43180280|B1F:Alu:SINE|336|-	SINE	Alu	13.0482	0.000735879	0.00971119	7
chr8|77659906|77660294|MTC:ERVL-MaLR:LTR|152|-	LTR	ERVL-MaLR	87.9721	0.00218279	0.0250573	7
chr9|44441075|44441246|ID_B1:B4:SINE|265|+	SINE	B4	12.382	0.00103726	0.0131237	7
chr9|57477641|57480829|RLTR1B-int:ERV1:LTR|113|-	LTR	ERV1	33.6492	6.50374e-06	0.000135209	7
chr9|97275511|97275872|RLTR44A:ERVK:LTR|98|+	LTR	ERVK	67.4338	6.83923e-14	3.73836e-12	7
chr9|97281559|97281973|L1MA4:L1:LINE|274|-	LINE	L1	21.2432	2.26285e-05	0.000426496	7
chrX|135229866|135232110|L1_Mus3:L1:LINE|84|-	LINE	L1	38.5798	0.000690354	0.00916504	7
chrX|152907040|152912611|Lx3B:L1:LINE|82|-	LINE	L1	14723.7	3.12782e-05	0.000572101	7
chrX|161364420|161364570|URR1A:hAT-Charlie:DNA|174|+	DNA	hAT-Charlie	184.694	2.50125e-37	5.03058e-35	7
chrX|161365724|161365861|MER3:hAT-Charlie:DNA|256|+	DNA	hAT-Charlie	65.4362	2.09688e-19	1.75998e-17	7
chrX|51751265|51751370|PB1D9:Alu:SINE|238|+	SINE	Alu	64.6129	5.6553e-15	3.38649e-13	7
chrX|51751936|51752046|B1_Mus1:Alu:SINE|27|-	SINE	Alu	63.762	1.00035e-15	6.38999e-14	7
chrX|51752101|51752207|PB1D9:Alu:SINE|346|+	SINE	Alu	73.0443	2.02002e-16	1.37595e-14	7
